# Supplementary material for: Development and validation of an updated computational model of Streptomyces coelicolor primary and secondary metabolism
Source: BMC Genomics. 2018 Jul 4;19:519. doi: 10.1186/s12864-018-4905-5 (PMC6040156; doi:10.1186/s12864-018-4905-5)
Supplement: Supplementary file 3 — iAA1259 metabolic model in SBML format. (XML 4249 kb) [file 12864_2018_4905_MOESM3_ESM.xml]

<?xml version="1.0" encoding="UTF-8"?>
<sbml level="2" version="1" xmlns="http://www.sbml.org/sbml/level2">
  <model>
    <listOfUnitDefinitions>
      <unitDefinition id="mmol_per_gDW_per_hr">
        <listOfUnits>
          <unit kind="mole" exponent="1" scale="-3" multiplier="1" offset="0"/>
          <unit kind="gram" exponent="-1" scale="0" multiplier="1" offset="0"/>
          <unit kind="second" exponent="-1" scale="0" multiplier="0.000277777777777778" offset="0"/>
        </listOfUnits>
      </unitDefinition>
    </listOfUnitDefinitions>
    <listOfCompartments>
      <compartment metaid="c_meta" id="c" name="Cytoplasm" spatialDimensions="3" constant="false">
        <annotation>
          <rdf:RDF xmlns:dcterms="http://purl.org/dc/terms/" xmlns:rdf="http://www.w3.org/1999/02/22-rdf-syntax-ns#" xmlns:dc="http://purl.org/dc/elements/1.1/" xmlns:bqbiol="http://biomodels.net/biology-qualifiers/" xmlns:bqmodel="http://biomodels.net/model-qualifiers/" xmlns:vCard="http://www.w3.org/2001/vcard-rdf/3.0#">
            <rdf:Description rdf:about="#c_meta">
              <bqbiol:is>
                <rdf:Bag>
                  <rdf:li rdf:resource="http://identifiers.org/obo.go/GO%3A0005737"/>
                </rdf:Bag>
              </bqbiol:is>
            </rdf:Description>
          </rdf:RDF>
        </annotation>
      </compartment>
      <compartment metaid="e_meta" id="e" name="Extracellular" spatialDimensions="3" constant="false">
        <annotation>
          <rdf:RDF xmlns:dcterms="http://purl.org/dc/terms/" xmlns:rdf="http://www.w3.org/1999/02/22-rdf-syntax-ns#" xmlns:dc="http://purl.org/dc/elements/1.1/" xmlns:bqbiol="http://biomodels.net/biology-qualifiers/" xmlns:bqmodel="http://biomodels.net/model-qualifiers/" xmlns:vCard="http://www.w3.org/2001/vcard-rdf/3.0#">
            <rdf:Description rdf:about="#e_meta">
              <bqbiol:is>
                <rdf:Bag>
                  <rdf:li rdf:resource="http://identifiers.org/obo.go/GO%3A0005576"/>
                </rdf:Bag>
              </bqbiol:is>
            </rdf:Description>
          </rdf:RDF>
        </annotation>
      </compartment>
    </listOfCompartments>
    <listOfSpecies>
      <species id="M_ACPact_c" name="acyl carrier protein (specific to actinorhodin PKS)" compartment="c">
        <notes>
          <html xmlns="http://www.w3.org/1999/xhtml">
            <p>FORMULA: C11H21N2O7PRS</p>
          </html>
        </notes>
      </species>
      <species metaid="M_malcoa_c_meta" id="M_malcoa_c" name="Malonyl-CoA" compartment="c">
        <notes>
          <html xmlns="http://www.w3.org/1999/xhtml">
            <p>FORMULA: C24H33N7O19P3S</p>
          </html>
        </notes>
        <annotation>
          <rdf:RDF xmlns:dcterms="http://purl.org/dc/terms/" xmlns:rdf="http://www.w3.org/1999/02/22-rdf-syntax-ns#" xmlns:dc="http://purl.org/dc/elements/1.1/" xmlns:bqbiol="http://biomodels.net/biology-qualifiers/" xmlns:bqmodel="http://biomodels.net/model-qualifiers/" xmlns:vCard="http://www.w3.org/2001/vcard-rdf/3.0#">
            <rdf:Description rdf:about="#M_malcoa_c_meta">
              <bqbiol:is>
                <rdf:Bag>
                  <rdf:li rdf:resource="http://identifiers.org/cas/524-14-1"/>
                  <rdf:li rdf:resource="http://identifiers.org/3dmet/B04627"/>
                  <rdf:li rdf:resource="http://identifiers.org/obo.chebi/CHEBI%3A15531"/>
                  <rdf:li rdf:resource="http://identifiers.org/kegg.compound/C00083"/>
                  <rdf:li rdf:resource="http://identifiers.org/pubchem.substance/3383"/>
                </rdf:Bag>
              </bqbiol:is>
            </rdf:Description>
          </rdf:RDF>
        </annotation>
      </species>
      <species metaid="M_coa_c_meta" id="M_coa_c" name="Coenzyme A" compartment="c">
        <notes>
          <html xmlns="http://www.w3.org/1999/xhtml">
            <p>FORMULA: C21H32N7O16P3S</p>
          </html>
        </notes>
        <annotation>
          <rdf:RDF xmlns:dcterms="http://purl.org/dc/terms/" xmlns:rdf="http://www.w3.org/1999/02/22-rdf-syntax-ns#" xmlns:dc="http://purl.org/dc/elements/1.1/" xmlns:bqbiol="http://biomodels.net/biology-qualifiers/" xmlns:bqmodel="http://biomodels.net/model-qualifiers/" xmlns:vCard="http://www.w3.org/2001/vcard-rdf/3.0#">
            <rdf:Description rdf:about="#M_coa_c_meta">
              <bqbiol:is>
                <rdf:Bag>
                  <rdf:li rdf:resource="http://identifiers.org/cas/85-61-0"/>
                  <rdf:li rdf:resource="http://identifiers.org/3dmet/B04618"/>
                  <rdf:li rdf:resource="http://identifiers.org/obo.chebi/CHEBI%3A15346"/>
                  <rdf:li rdf:resource="http://identifiers.org/kegg.compound/C00010"/>
                  <rdf:li rdf:resource="http://identifiers.org/pubchem.substance/3312"/>
                </rdf:Bag>
              </bqbiol:is>
            </rdf:Description>
          </rdf:RDF>
        </annotation>
      </species>
      <species id="M_malACPact_c" name="Malonyl-[acyl-carrier protein] (specific to actinorhodin PKS)" compartment="c">
        <notes>
          <html xmlns="http://www.w3.org/1999/xhtml">
            <p>FORMULA: C14H22N2O10PRS</p>
          </html>
        </notes>
      </species>
      <species id="M_actint1ACPact_c" name="7,9,12-Octaketide intermediate 1-[acp]" compartment="c">
        <notes>
          <html xmlns="http://www.w3.org/1999/xhtml">
            <p>FORMULA: C27H37N2O15PRS</p>
          </html>
        </notes>
      </species>
      <species id="M_nadph_c" name="Nicotinamide adenine dinucleotide phosphate - reduced" compartment="c">
        <notes>
          <html xmlns="http://www.w3.org/1999/xhtml">
            <p>FORMULA: C21H26N7O17P3</p>
          </html>
        </notes>
      </species>
      <species metaid="M_h_c_meta" id="M_h_c" name="H+" compartment="c">
        <notes>
          <html xmlns="http://www.w3.org/1999/xhtml">
            <p>FORMULA: H</p>
          </html>
        </notes>
        <annotation>
          <rdf:RDF xmlns:dcterms="http://purl.org/dc/terms/" xmlns:rdf="http://www.w3.org/1999/02/22-rdf-syntax-ns#" xmlns:dc="http://purl.org/dc/elements/1.1/" xmlns:bqbiol="http://biomodels.net/biology-qualifiers/" xmlns:bqmodel="http://biomodels.net/model-qualifiers/" xmlns:vCard="http://www.w3.org/2001/vcard-rdf/3.0#">
            <rdf:Description rdf:about="#M_h_c_meta">
              <bqbiol:is>
                <rdf:Bag>
                  <rdf:li rdf:resource="http://identifiers.org/obo.chebi/CHEBI%3A15378"/>
                  <rdf:li rdf:resource="http://identifiers.org/pubchem.substance/3380"/>
                </rdf:Bag>
              </bqbiol:is>
            </rdf:Description>
          </rdf:RDF>
        </annotation>
      </species>
      <species id="M_actint2ACPact_c" name="7,9,12-Octaketide intermediate 2-[acp]" compartment="c">
        <notes>
          <html xmlns="http://www.w3.org/1999/xhtml">
            <p>FORMULA: C27H39N2O15PRS</p>
          </html>
        </notes>
      </species>
      <species metaid="M_nadp_c_meta" id="M_nadp_c" name="Nicotinamide adenine dinucleotide phosphate" compartment="c">
        <notes>
          <html xmlns="http://www.w3.org/1999/xhtml">
            <p>FORMULA: C21H25N7O17P3</p>
          </html>
        </notes>
        <annotation>
          <rdf:RDF xmlns:dcterms="http://purl.org/dc/terms/" xmlns:rdf="http://www.w3.org/1999/02/22-rdf-syntax-ns#" xmlns:dc="http://purl.org/dc/elements/1.1/" xmlns:bqbiol="http://biomodels.net/biology-qualifiers/" xmlns:bqmodel="http://biomodels.net/model-qualifiers/" xmlns:vCard="http://www.w3.org/2001/vcard-rdf/3.0#">
            <rdf:Description rdf:about="#M_nadp_c_meta">
              <bqbiol:is>
                <rdf:Bag>
                  <rdf:li rdf:resource="http://identifiers.org/3dmet/B01129"/>
                  <rdf:li rdf:resource="http://identifiers.org/obo.chebi/CHEBI%3A18009"/>
                  <rdf:li rdf:resource="http://identifiers.org/kegg.compound/C00006"/>
                  <rdf:li rdf:resource="http://identifiers.org/pubchem.substance/3308"/>
                </rdf:Bag>
              </bqbiol:is>
            </rdf:Description>
          </rdf:RDF>
        </annotation>
      </species>
      <species id="M_actint3ACPact_c" name="7,9,12-Octaketide intermediate 3-[acp]" compartment="c">
        <notes>
          <html xmlns="http://www.w3.org/1999/xhtml">
            <p>FORMULA: C27H35N2O13PRS</p>
          </html>
        </notes>
      </species>
      <species metaid="M_h2o_c_meta" id="M_h2o_c" name="H2O" compartment="c">
        <notes>
          <html xmlns="http://www.w3.org/1999/xhtml">
            <p>FORMULA: H2O</p>
          </html>
        </notes>
        <annotation>
          <rdf:RDF xmlns:dcterms="http://purl.org/dc/terms/" xmlns:rdf="http://www.w3.org/1999/02/22-rdf-syntax-ns#" xmlns:dc="http://purl.org/dc/elements/1.1/" xmlns:bqbiol="http://biomodels.net/biology-qualifiers/" xmlns:bqmodel="http://biomodels.net/model-qualifiers/" xmlns:vCard="http://www.w3.org/2001/vcard-rdf/3.0#">
            <rdf:Description rdf:about="#M_h2o_c_meta">
              <bqbiol:is>
                <rdf:Bag>
                  <rdf:li rdf:resource="http://identifiers.org/3dmet/B01124"/>
                  <rdf:li rdf:resource="http://identifiers.org/obo.chebi/CHEBI%3A15377"/>
                  <rdf:li rdf:resource="http://identifiers.org/kegg.compound/C00001"/>
                  <rdf:li rdf:resource="http://identifiers.org/pubchem.substance/3303"/>
                </rdf:Bag>
              </bqbiol:is>
            </rdf:Description>
          </rdf:RDF>
        </annotation>
      </species>
      <species id="M_actint4ACPact_c" name="Octaketide bicyclic intermediate-[acp]" compartment="c">
        <notes>
          <html xmlns="http://www.w3.org/1999/xhtml">
            <p>FORMULA: C27H33N2O12PRS</p>
          </html>
        </notes>
      </species>
      <species id="M_actint5ACPact_c" name="Octaketide tricyclic intermediate-[acp] ((S)-Hemiketal)" compartment="c">
        <notes>
          <html xmlns="http://www.w3.org/1999/xhtml">
            <p>FORMULA: C27H35N2O12PRS</p>
          </html>
        </notes>
      </species>
      <species id="M_dnpaACPact_c" name="4-Dihydro-9-hydroxy-1-methyl-10-oxo-3-H-naphtho[2,3-c]pyran-3-acetic acid-[acp]" compartment="c">
        <notes>
          <html xmlns="http://www.w3.org/1999/xhtml">
            <p>FORMULA: C27H33N2O11PRS</p>
          </html>
        </notes>
      </species>
      <species id="M_ddhkACPact_c" name="6-Deoxydihydrokalafungin-[acp]" compartment="c">
        <notes>
          <html xmlns="http://www.w3.org/1999/xhtml">
            <p>FORMULA: C27H35N2O11PRS</p>
          </html>
        </notes>
      </species>
      <species id="M_o2_c" name="O2" compartment="c">
        <notes>
          <html xmlns="http://www.w3.org/1999/xhtml">
            <p>FORMULA: O2</p>
          </html>
        </notes>
      </species>
      <species id="M_dhkACPact_c" name="Dihydrokalafungin-[acp]" compartment="c">
        <notes>
          <html xmlns="http://www.w3.org/1999/xhtml">
            <p>FORMULA: C27H33N2O12PRS</p>
          </html>
        </notes>
      </species>
      <species id="M_nadh_c" name="Nicotinamide adenine dinucleotide - reduced" compartment="c">
        <notes>
          <html xmlns="http://www.w3.org/1999/xhtml">
            <p>FORMULA: C21H27N7O14P2</p>
          </html>
        </notes>
      </species>
      <species id="M_hdhkACPact_c" name="Hydroxylated dihydrokalafungin-[acp]" compartment="c">
        <notes>
          <html xmlns="http://www.w3.org/1999/xhtml">
            <p>FORMULA: C27H33N2O13PRS</p>
          </html>
        </notes>
      </species>
      <species id="M_nad_c" name="Nicotinamide adenine dinucleotide" compartment="c">
        <notes>
          <html xmlns="http://www.w3.org/1999/xhtml">
            <p>FORMULA: C21H26N7O14P2</p>
          </html>
        </notes>
      </species>
      <species id="M_hdhk_c" name="Hydroxylated dihydrokalafungin" compartment="c">
        <notes>
          <html xmlns="http://www.w3.org/1999/xhtml">
            <p>FORMULA: C16H13O7</p>
          </html>
        </notes>
      </species>
      <species metaid="M_ACT_c_meta" id="M_ACT_c" name="Actinorhodin" compartment="c">
        <notes>
          <html xmlns="http://www.w3.org/1999/xhtml">
            <p>FORMULA: C32H24O14</p>
          </html>
        </notes>
        <annotation>
          <rdf:RDF xmlns:dcterms="http://purl.org/dc/terms/" xmlns:rdf="http://www.w3.org/1999/02/22-rdf-syntax-ns#" xmlns:dc="http://purl.org/dc/elements/1.1/" xmlns:bqbiol="http://biomodels.net/biology-qualifiers/" xmlns:bqmodel="http://biomodels.net/model-qualifiers/" xmlns:vCard="http://www.w3.org/2001/vcard-rdf/3.0#">
            <rdf:Description rdf:about="#M_ACT_c_meta">
              <bqbiol:is>
                <rdf:Bag>
                  <rdf:li rdf:resource="http://identifiers.org/cas/1397-77-9"/>
                  <rdf:li rdf:resource="http://identifiers.org/3dmet/B02090"/>
                  <rdf:li rdf:resource="http://identifiers.org/obo.chebi/CHEBI%3A2448"/>
                  <rdf:li rdf:resource="http://identifiers.org/kegg.compound/C06691"/>
                  <rdf:li rdf:resource="http://identifiers.org/pubchem.substance/8916"/>
                </rdf:Bag>
              </bqbiol:is>
            </rdf:Description>
          </rdf:RDF>
        </annotation>
      </species>
      <species metaid="M_accoa_c_meta" id="M_accoa_c" name="Acetyl-CoA" compartment="c">
        <notes>
          <html xmlns="http://www.w3.org/1999/xhtml">
            <p>FORMULA: C23H34N7O17P3S</p>
          </html>
        </notes>
        <annotation>
          <rdf:RDF xmlns:dcterms="http://purl.org/dc/terms/" xmlns:rdf="http://www.w3.org/1999/02/22-rdf-syntax-ns#" xmlns:dc="http://purl.org/dc/elements/1.1/" xmlns:bqbiol="http://biomodels.net/biology-qualifiers/" xmlns:bqmodel="http://biomodels.net/model-qualifiers/" xmlns:vCard="http://www.w3.org/2001/vcard-rdf/3.0#">
            <rdf:Description rdf:about="#M_accoa_c_meta">
              <bqbiol:is>
                <rdf:Bag>
                  <rdf:li rdf:resource="http://identifiers.org/cas/72-89-9"/>
                  <rdf:li rdf:resource="http://identifiers.org/3dmet/B04621"/>
                  <rdf:li rdf:resource="http://identifiers.org/obo.chebi/CHEBI%3A15351"/>
                  <rdf:li rdf:resource="http://identifiers.org/kegg.compound/C00024"/>
                  <rdf:li rdf:resource="http://identifiers.org/pubchem.substance/3326"/>
                </rdf:Bag>
              </bqbiol:is>
            </rdf:Description>
          </rdf:RDF>
        </annotation>
      </species>
      <species id="M_actACPact_c" name="Acetoacetyl-ACP (specific to actinorhodin PKS)" compartment="c">
        <notes>
          <html xmlns="http://www.w3.org/1999/xhtml">
            <p>FORMULA: C15H25N2O9PRS</p>
          </html>
        </notes>
      </species>
      <species metaid="M_co2_c_meta" id="M_co2_c" name="CO2" compartment="c">
        <notes>
          <html xmlns="http://www.w3.org/1999/xhtml">
            <p>FORMULA: CO2</p>
          </html>
        </notes>
        <annotation>
          <rdf:RDF xmlns:dcterms="http://purl.org/dc/terms/" xmlns:rdf="http://www.w3.org/1999/02/22-rdf-syntax-ns#" xmlns:dc="http://purl.org/dc/elements/1.1/" xmlns:bqbiol="http://biomodels.net/biology-qualifiers/" xmlns:bqmodel="http://biomodels.net/model-qualifiers/" xmlns:vCard="http://www.w3.org/2001/vcard-rdf/3.0#">
            <rdf:Description rdf:about="#M_co2_c_meta">
              <bqbiol:is>
                <rdf:Bag>
                  <rdf:li rdf:resource="http://identifiers.org/cas/124-38-9"/>
                  <rdf:li rdf:resource="http://identifiers.org/3dmet/B01131"/>
                  <rdf:li rdf:resource="http://identifiers.org/obo.chebi/CHEBI%3A16526"/>
                  <rdf:li rdf:resource="http://identifiers.org/kegg.compound/C00011"/>
                  <rdf:li rdf:resource="http://identifiers.org/pubchem.substance/3313"/>
                </rdf:Bag>
              </bqbiol:is>
            </rdf:Description>
          </rdf:RDF>
        </annotation>
      </species>
      <species id="M_pk6ACPact_c" name="3,5-Dioxo-hexanoyl-[acp]" compartment="c">
        <notes>
          <html xmlns="http://www.w3.org/1999/xhtml">
            <p>FORMULA: C17H27N2O10PRS</p>
          </html>
        </notes>
      </species>
      <species id="M_pk8ACPact_c" name="3,5,7-Trioxo-octanoyl-[acp]" compartment="c">
        <notes>
          <html xmlns="http://www.w3.org/1999/xhtml">
            <p>FORMULA: C19H29N2O11PRS</p>
          </html>
        </notes>
      </species>
      <species id="M_pk10ACPact_c" name="3,5,7,9-Tetraoxo-decanoyl-[acp]" compartment="c">
        <notes>
          <html xmlns="http://www.w3.org/1999/xhtml">
            <p>FORMULA: C21H31N2O12PRS</p>
          </html>
        </notes>
      </species>
      <species id="M_pk12ACPact_c" name="3,5,7,9,11-Pentaoxo-dodecanoyl-[acp]" compartment="c">
        <notes>
          <html xmlns="http://www.w3.org/1999/xhtml">
            <p>FORMULA: C23H33N2O13PRS</p>
          </html>
        </notes>
      </species>
      <species id="M_pk14ACPact_c" name="3,5,7,9,11,13-Hexaoxo-tetradecanoyl-[acp]" compartment="c">
        <notes>
          <html xmlns="http://www.w3.org/1999/xhtml">
            <p>FORMULA: C25H35N2O14PRS</p>
          </html>
        </notes>
      </species>
      <species metaid="M_pk16ACPact_c_meta" id="M_pk16ACPact_c" name="3,5,7,9,11,13,15-Heptaoxo-hexadecanoyl-[acp]" compartment="c">
        <notes>
          <html xmlns="http://www.w3.org/1999/xhtml">
            <p>FORMULA: C27H37N2O15PRS</p>
          </html>
        </notes>
        <annotation>
          <rdf:RDF xmlns:dcterms="http://purl.org/dc/terms/" xmlns:rdf="http://www.w3.org/1999/02/22-rdf-syntax-ns#" xmlns:dc="http://purl.org/dc/elements/1.1/" xmlns:bqbiol="http://biomodels.net/biology-qualifiers/" xmlns:bqmodel="http://biomodels.net/model-qualifiers/" xmlns:vCard="http://www.w3.org/2001/vcard-rdf/3.0#">
            <rdf:Description rdf:about="#M_pk16ACPact_c_meta">
              <bqbiol:is>
                <rdf:Bag>
                  <rdf:li rdf:resource="http://identifiers.org/kegg.compound/C12348"/>
                  <rdf:li rdf:resource="http://identifiers.org/pubchem.substance/582738"/>
                </rdf:Bag>
              </bqbiol:is>
            </rdf:Description>
          </rdf:RDF>
        </annotation>
      </species>
      <species metaid="M_ala_DASH_L_c_meta" id="M_ala_DASH_L_c" name="L-Alanine" compartment="c">
        <notes>
          <html xmlns="http://www.w3.org/1999/xhtml">
            <p>FORMULA: C3H7NO2</p>
          </html>
        </notes>
        <annotation>
          <rdf:RDF xmlns:dcterms="http://purl.org/dc/terms/" xmlns:rdf="http://www.w3.org/1999/02/22-rdf-syntax-ns#" xmlns:dc="http://purl.org/dc/elements/1.1/" xmlns:bqbiol="http://biomodels.net/biology-qualifiers/" xmlns:bqmodel="http://biomodels.net/model-qualifiers/" xmlns:vCard="http://www.w3.org/2001/vcard-rdf/3.0#">
            <rdf:Description rdf:about="#M_ala_DASH_L_c_meta">
              <bqbiol:is>
                <rdf:Bag>
                  <rdf:li rdf:resource="http://identifiers.org/cas/56-41-7"/>
                  <rdf:li rdf:resource="http://identifiers.org/3dmet/B00011"/>
                  <rdf:li rdf:resource="http://identifiers.org/obo.chebi/CHEBI%3A16977"/>
                  <rdf:li rdf:resource="http://identifiers.org/kegg.compound/C00041"/>
                  <rdf:li rdf:resource="http://identifiers.org/pubchem.substance/3343"/>
                </rdf:Bag>
              </bqbiol:is>
            </rdf:Description>
          </rdf:RDF>
        </annotation>
      </species>
      <species id="M_nh4_c" name="Ammonium" compartment="c">
        <notes>
          <html xmlns="http://www.w3.org/1999/xhtml">
            <p>FORMULA: H4N</p>
          </html>
        </notes>
      </species>
      <species metaid="M_pyr_c_meta" id="M_pyr_c" name="Pyruvate" compartment="c">
        <notes>
          <html xmlns="http://www.w3.org/1999/xhtml">
            <p>FORMULA: C3H3O3</p>
          </html>
        </notes>
        <annotation>
          <rdf:RDF xmlns:dcterms="http://purl.org/dc/terms/" xmlns:rdf="http://www.w3.org/1999/02/22-rdf-syntax-ns#" xmlns:dc="http://purl.org/dc/elements/1.1/" xmlns:bqbiol="http://biomodels.net/biology-qualifiers/" xmlns:bqmodel="http://biomodels.net/model-qualifiers/" xmlns:vCard="http://www.w3.org/2001/vcard-rdf/3.0#">
            <rdf:Description rdf:about="#M_pyr_c_meta">
              <bqbiol:is>
                <rdf:Bag>
                  <rdf:li rdf:resource="http://identifiers.org/cas/127-17-3"/>
                  <rdf:li rdf:resource="http://identifiers.org/3dmet/B00006"/>
                  <rdf:li rdf:resource="http://identifiers.org/obo.chebi/CHEBI%3A32816"/>
                  <rdf:li rdf:resource="http://identifiers.org/kegg.compound/C00022"/>
                  <rdf:li rdf:resource="http://identifiers.org/pubchem.substance/3324"/>
                </rdf:Bag>
              </bqbiol:is>
            </rdf:Description>
          </rdf:RDF>
        </annotation>
      </species>
      <species metaid="M_ala_DASH_D_c_meta" id="M_ala_DASH_D_c" name="D-Alanine" compartment="c">
        <notes>
          <html xmlns="http://www.w3.org/1999/xhtml">
            <p>FORMULA: C3H7NO2</p>
          </html>
        </notes>
        <annotation>
          <rdf:RDF xmlns:dcterms="http://purl.org/dc/terms/" xmlns:rdf="http://www.w3.org/1999/02/22-rdf-syntax-ns#" xmlns:dc="http://purl.org/dc/elements/1.1/" xmlns:bqbiol="http://biomodels.net/biology-qualifiers/" xmlns:bqmodel="http://biomodels.net/model-qualifiers/" xmlns:vCard="http://www.w3.org/2001/vcard-rdf/3.0#">
            <rdf:Description rdf:about="#M_ala_DASH_D_c_meta">
              <bqbiol:is>
                <rdf:Bag>
                  <rdf:li rdf:resource="http://identifiers.org/cas/338-69-2"/>
                  <rdf:li rdf:resource="http://identifiers.org/3dmet/B00036"/>
                  <rdf:li rdf:resource="http://identifiers.org/obo.chebi/CHEBI%3A15570"/>
                  <rdf:li rdf:resource="http://identifiers.org/kegg.compound/C00133"/>
                  <rdf:li rdf:resource="http://identifiers.org/pubchem.substance/3433"/>
                </rdf:Bag>
              </bqbiol:is>
            </rdf:Description>
          </rdf:RDF>
        </annotation>
      </species>
      <species metaid="M_akg_c_meta" id="M_akg_c" name="2-Oxoglutarate" compartment="c">
        <notes>
          <html xmlns="http://www.w3.org/1999/xhtml">
            <p>FORMULA: C5H4O5</p>
          </html>
        </notes>
        <annotation>
          <rdf:RDF xmlns:dcterms="http://purl.org/dc/terms/" xmlns:rdf="http://www.w3.org/1999/02/22-rdf-syntax-ns#" xmlns:dc="http://purl.org/dc/elements/1.1/" xmlns:bqbiol="http://biomodels.net/biology-qualifiers/" xmlns:bqmodel="http://biomodels.net/model-qualifiers/" xmlns:vCard="http://www.w3.org/2001/vcard-rdf/3.0#">
            <rdf:Description rdf:about="#M_akg_c_meta">
              <bqbiol:is>
                <rdf:Bag>
                  <rdf:li rdf:resource="http://identifiers.org/cas/328-50-7"/>
                  <rdf:li rdf:resource="http://identifiers.org/3dmet/B00008"/>
                  <rdf:li rdf:resource="http://identifiers.org/obo.chebi/CHEBI%3A30915"/>
                  <rdf:li rdf:resource="http://identifiers.org/kegg.compound/C00026"/>
                  <rdf:li rdf:resource="http://identifiers.org/pubchem.substance/3328"/>
                </rdf:Bag>
              </bqbiol:is>
            </rdf:Description>
          </rdf:RDF>
        </annotation>
      </species>
      <species metaid="M_glu_DASH_L_c_meta" id="M_glu_DASH_L_c" name="L-Glutamate" compartment="c">
        <notes>
          <html xmlns="http://www.w3.org/1999/xhtml">
            <p>FORMULA: C5H8NO4</p>
          </html>
        </notes>
        <annotation>
          <rdf:RDF xmlns:dcterms="http://purl.org/dc/terms/" xmlns:rdf="http://www.w3.org/1999/02/22-rdf-syntax-ns#" xmlns:dc="http://purl.org/dc/elements/1.1/" xmlns:bqbiol="http://biomodels.net/biology-qualifiers/" xmlns:bqmodel="http://biomodels.net/model-qualifiers/" xmlns:vCard="http://www.w3.org/2001/vcard-rdf/3.0#">
            <rdf:Description rdf:about="#M_glu_DASH_L_c_meta">
              <bqbiol:is>
                <rdf:Bag>
                  <rdf:li rdf:resource="http://identifiers.org/cas/56-86-0"/>
                  <rdf:li rdf:resource="http://identifiers.org/3dmet/B00007"/>
                  <rdf:li rdf:resource="http://identifiers.org/obo.chebi/CHEBI%3A16015"/>
                  <rdf:li rdf:resource="http://identifiers.org/kegg.compound/C00025"/>
                  <rdf:li rdf:resource="http://identifiers.org/pubchem.substance/3327"/>
                </rdf:Bag>
              </bqbiol:is>
            </rdf:Description>
          </rdf:RDF>
        </annotation>
      </species>
      <species id="M_ala_DASH_B_c" name="beta-Alanine" compartment="c">
        <notes>
          <html xmlns="http://www.w3.org/1999/xhtml">
            <p>FORMULA: C3H7NO2</p>
          </html>
        </notes>
      </species>
      <species metaid="M_msa_c_meta" id="M_msa_c" name="Malonate semialdehyde" compartment="c">
        <notes>
          <html xmlns="http://www.w3.org/1999/xhtml">
            <p>FORMULA: C3H3O3</p>
          </html>
        </notes>
        <annotation>
          <rdf:RDF xmlns:dcterms="http://purl.org/dc/terms/" xmlns:rdf="http://www.w3.org/1999/02/22-rdf-syntax-ns#" xmlns:dc="http://purl.org/dc/elements/1.1/" xmlns:bqbiol="http://biomodels.net/biology-qualifiers/" xmlns:bqmodel="http://biomodels.net/model-qualifiers/" xmlns:vCard="http://www.w3.org/2001/vcard-rdf/3.0#">
            <rdf:Description rdf:about="#M_msa_c_meta">
              <bqbiol:is>
                <rdf:Bag>
                  <rdf:li rdf:resource="http://identifiers.org/cas/926-61-4"/>
                  <rdf:li rdf:resource="http://identifiers.org/3dmet/B00062"/>
                  <rdf:li rdf:resource="http://identifiers.org/obo.chebi/CHEBI%3A17960"/>
                  <rdf:li rdf:resource="http://identifiers.org/pubchem.substance/3522"/>
                </rdf:Bag>
              </bqbiol:is>
            </rdf:Description>
          </rdf:RDF>
        </annotation>
      </species>
      <species metaid="M_asn_DASH_L_c_meta" id="M_asn_DASH_L_c" name="L-Asparagine" compartment="c">
        <notes>
          <html xmlns="http://www.w3.org/1999/xhtml">
            <p>FORMULA: C4H8N2O3</p>
          </html>
        </notes>
        <annotation>
          <rdf:RDF xmlns:dcterms="http://purl.org/dc/terms/" xmlns:rdf="http://www.w3.org/1999/02/22-rdf-syntax-ns#" xmlns:dc="http://purl.org/dc/elements/1.1/" xmlns:bqbiol="http://biomodels.net/biology-qualifiers/" xmlns:bqmodel="http://biomodels.net/model-qualifiers/" xmlns:vCard="http://www.w3.org/2001/vcard-rdf/3.0#">
            <rdf:Description rdf:about="#M_asn_DASH_L_c_meta">
              <bqbiol:is>
                <rdf:Bag>
                  <rdf:li rdf:resource="http://identifiers.org/cas/70-47-3"/>
                  <rdf:li rdf:resource="http://identifiers.org/3dmet/B00043"/>
                  <rdf:li rdf:resource="http://identifiers.org/obo.chebi/CHEBI%3A17196"/>
                  <rdf:li rdf:resource="http://identifiers.org/kegg.compound/C00152"/>
                  <rdf:li rdf:resource="http://identifiers.org/pubchem.substance/3452"/>
                </rdf:Bag>
              </bqbiol:is>
            </rdf:Description>
          </rdf:RDF>
        </annotation>
      </species>
      <species metaid="M_asp_DASH_L_c_meta" id="M_asp_DASH_L_c" name="L-Aspartate" compartment="c">
        <notes>
          <html xmlns="http://www.w3.org/1999/xhtml">
            <p>FORMULA: C4H6NO4</p>
          </html>
        </notes>
        <annotation>
          <rdf:RDF xmlns:dcterms="http://purl.org/dc/terms/" xmlns:rdf="http://www.w3.org/1999/02/22-rdf-syntax-ns#" xmlns:dc="http://purl.org/dc/elements/1.1/" xmlns:bqbiol="http://biomodels.net/biology-qualifiers/" xmlns:bqmodel="http://biomodels.net/model-qualifiers/" xmlns:vCard="http://www.w3.org/2001/vcard-rdf/3.0#">
            <rdf:Description rdf:about="#M_asp_DASH_L_c_meta">
              <bqbiol:is>
                <rdf:Bag>
                  <rdf:li rdf:resource="http://identifiers.org/cas/56-84-8"/>
                  <rdf:li rdf:resource="http://identifiers.org/3dmet/B00015"/>
                  <rdf:li rdf:resource="http://identifiers.org/obo.chebi/CHEBI%3A17053"/>
                  <rdf:li rdf:resource="http://identifiers.org/kegg.compound/C00049"/>
                  <rdf:li rdf:resource="http://identifiers.org/pubchem.substance/3351"/>
                </rdf:Bag>
              </bqbiol:is>
            </rdf:Description>
          </rdf:RDF>
        </annotation>
      </species>
      <species metaid="M_atp_c_meta" id="M_atp_c" name="ATP" compartment="c">
        <notes>
          <html xmlns="http://www.w3.org/1999/xhtml">
            <p>FORMULA: C10H12N5O13P3</p>
          </html>
        </notes>
        <annotation>
          <rdf:RDF xmlns:dcterms="http://purl.org/dc/terms/" xmlns:rdf="http://www.w3.org/1999/02/22-rdf-syntax-ns#" xmlns:dc="http://purl.org/dc/elements/1.1/" xmlns:bqbiol="http://biomodels.net/biology-qualifiers/" xmlns:bqmodel="http://biomodels.net/model-qualifiers/" xmlns:vCard="http://www.w3.org/2001/vcard-rdf/3.0#">
            <rdf:Description rdf:about="#M_atp_c_meta">
              <bqbiol:is>
                <rdf:Bag>
                  <rdf:li rdf:resource="http://identifiers.org/cas/56-65-5"/>
                  <rdf:li rdf:resource="http://identifiers.org/3dmet/B01125"/>
                  <rdf:li rdf:resource="http://identifiers.org/obo.chebi/CHEBI%3A15422"/>
                  <rdf:li rdf:resource="http://identifiers.org/kegg.compound/C00002"/>
                  <rdf:li rdf:resource="http://identifiers.org/pubchem.substance/3304"/>
                </rdf:Bag>
              </bqbiol:is>
            </rdf:Description>
          </rdf:RDF>
        </annotation>
      </species>
      <species metaid="M_gln_DASH_L_c_meta" id="M_gln_DASH_L_c" name="L-Glutamine" compartment="c">
        <notes>
          <html xmlns="http://www.w3.org/1999/xhtml">
            <p>FORMULA: C5H10N2O3</p>
          </html>
        </notes>
        <annotation>
          <rdf:RDF xmlns:dcterms="http://purl.org/dc/terms/" xmlns:rdf="http://www.w3.org/1999/02/22-rdf-syntax-ns#" xmlns:dc="http://purl.org/dc/elements/1.1/" xmlns:bqbiol="http://biomodels.net/biology-qualifiers/" xmlns:bqmodel="http://biomodels.net/model-qualifiers/" xmlns:vCard="http://www.w3.org/2001/vcard-rdf/3.0#">
            <rdf:Description rdf:about="#M_gln_DASH_L_c_meta">
              <bqbiol:is>
                <rdf:Bag>
                  <rdf:li rdf:resource="http://identifiers.org/cas/56-85-9"/>
                  <rdf:li rdf:resource="http://identifiers.org/3dmet/B00017"/>
                  <rdf:li rdf:resource="http://identifiers.org/obo.chebi/CHEBI%3A18050"/>
                  <rdf:li rdf:resource="http://identifiers.org/kegg.compound/C00064"/>
                  <rdf:li rdf:resource="http://identifiers.org/pubchem.substance/3364"/>
                </rdf:Bag>
              </bqbiol:is>
            </rdf:Description>
          </rdf:RDF>
        </annotation>
      </species>
      <species metaid="M_amp_c_meta" id="M_amp_c" name="AMP" compartment="c">
        <notes>
          <html xmlns="http://www.w3.org/1999/xhtml">
            <p>FORMULA: C10H12N5O7P</p>
          </html>
        </notes>
        <annotation>
          <rdf:RDF xmlns:dcterms="http://purl.org/dc/terms/" xmlns:rdf="http://www.w3.org/1999/02/22-rdf-syntax-ns#" xmlns:dc="http://purl.org/dc/elements/1.1/" xmlns:bqbiol="http://biomodels.net/biology-qualifiers/" xmlns:bqmodel="http://biomodels.net/model-qualifiers/" xmlns:vCard="http://www.w3.org/2001/vcard-rdf/3.0#">
            <rdf:Description rdf:about="#M_amp_c_meta">
              <bqbiol:is>
                <rdf:Bag>
                  <rdf:li rdf:resource="http://identifiers.org/cas/61-19-8"/>
                  <rdf:li rdf:resource="http://identifiers.org/3dmet/B01133"/>
                  <rdf:li rdf:resource="http://identifiers.org/obo.chebi/CHEBI%3A16027"/>
                  <rdf:li rdf:resource="http://identifiers.org/kegg.compound/C00020"/>
                  <rdf:li rdf:resource="http://identifiers.org/pubchem.substance/3322"/>
                </rdf:Bag>
              </bqbiol:is>
            </rdf:Description>
          </rdf:RDF>
        </annotation>
      </species>
      <species metaid="M_ppi_c_meta" id="M_ppi_c" name="Diphosphate" compartment="c">
        <notes>
          <html xmlns="http://www.w3.org/1999/xhtml">
            <p>FORMULA: HO7P2</p>
          </html>
        </notes>
        <annotation>
          <rdf:RDF xmlns:dcterms="http://purl.org/dc/terms/" xmlns:rdf="http://www.w3.org/1999/02/22-rdf-syntax-ns#" xmlns:dc="http://purl.org/dc/elements/1.1/" xmlns:bqbiol="http://biomodels.net/biology-qualifiers/" xmlns:bqmodel="http://biomodels.net/model-qualifiers/" xmlns:vCard="http://www.w3.org/2001/vcard-rdf/3.0#">
            <rdf:Description rdf:about="#M_ppi_c_meta">
              <bqbiol:is>
                <rdf:Bag>
                  <rdf:li rdf:resource="http://identifiers.org/cas/2466-09-3"/>
                  <rdf:li rdf:resource="http://identifiers.org/3dmet/B00003"/>
                  <rdf:li rdf:resource="http://identifiers.org/obo.chebi/CHEBI%3A29888"/>
                  <rdf:li rdf:resource="http://identifiers.org/pubchem.substance/3315"/>
                </rdf:Bag>
              </bqbiol:is>
            </rdf:Description>
          </rdf:RDF>
        </annotation>
      </species>
      <species metaid="M_h2o2_c_meta" id="M_h2o2_c" name="Hydrogen peroxide" compartment="c">
        <notes>
          <html xmlns="http://www.w3.org/1999/xhtml">
            <p>FORMULA: H2O2</p>
          </html>
        </notes>
        <annotation>
          <rdf:RDF xmlns:dcterms="http://purl.org/dc/terms/" xmlns:rdf="http://www.w3.org/1999/02/22-rdf-syntax-ns#" xmlns:dc="http://purl.org/dc/elements/1.1/" xmlns:bqbiol="http://biomodels.net/biology-qualifiers/" xmlns:bqmodel="http://biomodels.net/model-qualifiers/" xmlns:vCard="http://www.w3.org/2001/vcard-rdf/3.0#">
            <rdf:Description rdf:about="#M_h2o2_c_meta">
              <bqbiol:is>
                <rdf:Bag>
                  <rdf:li rdf:resource="http://identifiers.org/cas/7722-84-1"/>
                  <rdf:li rdf:resource="http://identifiers.org/obo.chebi/CHEBI%3A16240"/>
                  <rdf:li rdf:resource="http://identifiers.org/kegg.compound/C00027"/>
                  <rdf:li rdf:resource="http://identifiers.org/pubchem.substance/3329"/>
                </rdf:Bag>
              </bqbiol:is>
            </rdf:Description>
          </rdf:RDF>
        </annotation>
      </species>
      <species metaid="M_oaa_c_meta" id="M_oaa_c" name="Oxaloacetate" compartment="c">
        <notes>
          <html xmlns="http://www.w3.org/1999/xhtml">
            <p>FORMULA: C4H2O5</p>
          </html>
        </notes>
        <annotation>
          <rdf:RDF xmlns:dcterms="http://purl.org/dc/terms/" xmlns:rdf="http://www.w3.org/1999/02/22-rdf-syntax-ns#" xmlns:dc="http://purl.org/dc/elements/1.1/" xmlns:bqbiol="http://biomodels.net/biology-qualifiers/" xmlns:bqmodel="http://biomodels.net/model-qualifiers/" xmlns:vCard="http://www.w3.org/2001/vcard-rdf/3.0#">
            <rdf:Description rdf:about="#M_oaa_c_meta">
              <bqbiol:is>
                <rdf:Bag>
                  <rdf:li rdf:resource="http://identifiers.org/cas/328-42-7"/>
                  <rdf:li rdf:resource="http://identifiers.org/3dmet/B00010"/>
                  <rdf:li rdf:resource="http://identifiers.org/obo.chebi/CHEBI%3A30744"/>
                  <rdf:li rdf:resource="http://identifiers.org/kegg.compound/C00036"/>
                  <rdf:li rdf:resource="http://identifiers.org/pubchem.substance/3338"/>
                </rdf:Bag>
              </bqbiol:is>
            </rdf:Description>
          </rdf:RDF>
        </annotation>
      </species>
      <species metaid="M_oxadpcoa_c_meta" id="M_oxadpcoa_c" name="3-Oxoadipyl-CoA" compartment="c">
        <notes>
          <html xmlns="http://www.w3.org/1999/xhtml">
            <p>FORMULA: C27H37N7O20P3S</p>
          </html>
        </notes>
        <annotation>
          <rdf:RDF xmlns:dcterms="http://purl.org/dc/terms/" xmlns:rdf="http://www.w3.org/1999/02/22-rdf-syntax-ns#" xmlns:dc="http://purl.org/dc/elements/1.1/" xmlns:bqbiol="http://biomodels.net/biology-qualifiers/" xmlns:bqmodel="http://biomodels.net/model-qualifiers/" xmlns:vCard="http://www.w3.org/2001/vcard-rdf/3.0#">
            <rdf:Description rdf:about="#M_oxadpcoa_c_meta">
              <bqbiol:is>
                <rdf:Bag>
                  <rdf:li rdf:resource="http://identifiers.org/kegg.compound/C02232"/>
                  <rdf:li rdf:resource="http://identifiers.org/obo.chebi/CHEBI%3A15490"/>
                  <rdf:li rdf:resource="http://identifiers.org/pubchem.substance/5296"/>
                </rdf:Bag>
              </bqbiol:is>
            </rdf:Description>
          </rdf:RDF>
        </annotation>
      </species>
      <species metaid="M_succoa_c_meta" id="M_succoa_c" name="Succinyl-CoA" compartment="c">
        <notes>
          <html xmlns="http://www.w3.org/1999/xhtml">
            <p>FORMULA: C25H35N7O19P3S</p>
          </html>
        </notes>
        <annotation>
          <rdf:RDF xmlns:dcterms="http://purl.org/dc/terms/" xmlns:rdf="http://www.w3.org/1999/02/22-rdf-syntax-ns#" xmlns:dc="http://purl.org/dc/elements/1.1/" xmlns:bqbiol="http://biomodels.net/biology-qualifiers/" xmlns:bqmodel="http://biomodels.net/model-qualifiers/" xmlns:vCard="http://www.w3.org/2001/vcard-rdf/3.0#">
            <rdf:Description rdf:about="#M_succoa_c_meta">
              <bqbiol:is>
                <rdf:Bag>
                  <rdf:li rdf:resource="http://identifiers.org/cas/604-98-8"/>
                  <rdf:li rdf:resource="http://identifiers.org/3dmet/B04629"/>
                  <rdf:li rdf:resource="http://identifiers.org/obo.chebi/CHEBI%3A15380"/>
                  <rdf:li rdf:resource="http://identifiers.org/kegg.compound/C00091"/>
                  <rdf:li rdf:resource="http://identifiers.org/pubchem.substance/3391"/>
                </rdf:Bag>
              </bqbiol:is>
            </rdf:Description>
          </rdf:RDF>
        </annotation>
      </species>
      <species id="M_5dglcn_c" name="5-Dehydro-D-gluconate" compartment="c">
        <notes>
          <html xmlns="http://www.w3.org/1999/xhtml">
            <p>FORMULA: C6H9O7</p>
          </html>
        </notes>
      </species>
      <species metaid="M_glcn_c_meta" id="M_glcn_c" name="D-Gluconate" compartment="c">
        <notes>
          <html xmlns="http://www.w3.org/1999/xhtml">
            <p>FORMULA: C6H11O7</p>
          </html>
        </notes>
        <annotation>
          <rdf:RDF xmlns:dcterms="http://purl.org/dc/terms/" xmlns:rdf="http://www.w3.org/1999/02/22-rdf-syntax-ns#" xmlns:dc="http://purl.org/dc/elements/1.1/" xmlns:bqbiol="http://biomodels.net/biology-qualifiers/" xmlns:bqmodel="http://biomodels.net/model-qualifiers/" xmlns:vCard="http://www.w3.org/2001/vcard-rdf/3.0#">
            <rdf:Description rdf:about="#M_glcn_c_meta">
              <bqbiol:is>
                <rdf:Bag>
                  <rdf:li rdf:resource="http://identifiers.org/cas/526-95-4"/>
                  <rdf:li rdf:resource="http://identifiers.org/3dmet/B04655"/>
                  <rdf:li rdf:resource="http://identifiers.org/obo.chebi/CHEBI%3A33198"/>
                  <rdf:li rdf:resource="http://identifiers.org/kegg.compound/C00257"/>
                  <rdf:li rdf:resource="http://identifiers.org/pubchem.substance/3556"/>
                </rdf:Bag>
              </bqbiol:is>
            </rdf:Description>
          </rdf:RDF>
        </annotation>
      </species>
      <species metaid="M_salc6p_c_meta" id="M_salc6p_c" name="Salicin 6-phosphate" compartment="c">
        <notes>
          <html xmlns="http://www.w3.org/1999/xhtml">
            <p>FORMULA: C13H17O10P</p>
          </html>
        </notes>
        <annotation>
          <rdf:RDF xmlns:dcterms="http://purl.org/dc/terms/" xmlns:rdf="http://www.w3.org/1999/02/22-rdf-syntax-ns#" xmlns:dc="http://purl.org/dc/elements/1.1/" xmlns:bqbiol="http://biomodels.net/biology-qualifiers/" xmlns:bqmodel="http://biomodels.net/model-qualifiers/" xmlns:vCard="http://www.w3.org/2001/vcard-rdf/3.0#">
            <rdf:Description rdf:about="#M_salc6p_c_meta">
              <bqbiol:is>
                <rdf:Bag>
                  <rdf:li rdf:resource="http://identifiers.org/3dmet/B01989"/>
                  <rdf:li rdf:resource="http://identifiers.org/kegg.compound/C06188"/>
                  <rdf:li rdf:resource="http://identifiers.org/obo.chebi/CHEBI%3A9003"/>
                  <rdf:li rdf:resource="http://identifiers.org/pubchem.substance/8439"/>
                </rdf:Bag>
              </bqbiol:is>
            </rdf:Description>
          </rdf:RDF>
        </annotation>
      </species>
      <species metaid="M_2hymeph_c_meta" id="M_2hymeph_c" name="2-(Hydroxymethyl)phenol" compartment="c">
        <notes>
          <html xmlns="http://www.w3.org/1999/xhtml">
            <p>FORMULA: C7H8O2</p>
          </html>
        </notes>
        <annotation>
          <rdf:RDF xmlns:dcterms="http://purl.org/dc/terms/" xmlns:rdf="http://www.w3.org/1999/02/22-rdf-syntax-ns#" xmlns:dc="http://purl.org/dc/elements/1.1/" xmlns:bqbiol="http://biomodels.net/biology-qualifiers/" xmlns:bqmodel="http://biomodels.net/model-qualifiers/" xmlns:vCard="http://www.w3.org/2001/vcard-rdf/3.0#">
            <rdf:Description rdf:about="#M_2hymeph_c_meta">
              <bqbiol:is>
                <rdf:Bag>
                  <rdf:li rdf:resource="http://identifiers.org/cas/90-01-7"/>
                  <rdf:li rdf:resource="http://identifiers.org/3dmet/B00424"/>
                  <rdf:li rdf:resource="http://identifiers.org/obo.chebi/CHEBI%3A16464"/>
                  <rdf:li rdf:resource="http://identifiers.org/kegg.compound/C02323"/>
                  <rdf:li rdf:resource="http://identifiers.org/pubchem.substance/5375"/>
                </rdf:Bag>
              </bqbiol:is>
            </rdf:Description>
          </rdf:RDF>
        </annotation>
      </species>
      <species id="M_g6p_c" name="D-Glucose 6-phosphate" compartment="c">
        <notes>
          <html xmlns="http://www.w3.org/1999/xhtml">
            <p>FORMULA: C6H11O9P</p>
          </html>
        </notes>
      </species>
      <species id="M_14glucan_e" name="1,4-alpha-D-glucan" compartment="e">
        <notes>
          <html xmlns="http://www.w3.org/1999/xhtml">
            <p>FORMULA: C36H62O31</p>
          </html>
        </notes>
      </species>
      <species metaid="M_malthx_e_meta" id="M_malthx_e" name="Maltohexaose" compartment="e">
        <notes>
          <html xmlns="http://www.w3.org/1999/xhtml">
            <p>FORMULA: C36H62O31</p>
          </html>
        </notes>
        <annotation>
          <rdf:RDF xmlns:dcterms="http://purl.org/dc/terms/" xmlns:rdf="http://www.w3.org/1999/02/22-rdf-syntax-ns#" xmlns:dc="http://purl.org/dc/elements/1.1/" xmlns:bqbiol="http://biomodels.net/biology-qualifiers/" xmlns:bqmodel="http://biomodels.net/model-qualifiers/" xmlns:vCard="http://www.w3.org/2001/vcard-rdf/3.0#">
            <rdf:Description rdf:about="#M_malthx_e_meta">
              <bqbiol:is>
                <rdf:Bag>
                  <rdf:li rdf:resource="http://identifiers.org/cas/34620-77-4"/>
                  <rdf:li rdf:resource="http://identifiers.org/kegg.compound/C01936"/>
                  <rdf:li rdf:resource="http://identifiers.org/obo.chebi/CHEBI%3A27445"/>
                  <rdf:li rdf:resource="http://identifiers.org/pubchem.substance/5041"/>
                </rdf:Bag>
              </bqbiol:is>
            </rdf:Description>
          </rdf:RDF>
        </annotation>
      </species>
      <species metaid="M_acmum6p_c_meta" id="M_acmum6p_c" name="N-acetylmuramate 6-phosphate" compartment="c">
        <notes>
          <html xmlns="http://www.w3.org/1999/xhtml">
            <p>FORMULA: C11H17NO11P</p>
          </html>
        </notes>
        <annotation>
          <rdf:RDF xmlns:dcterms="http://purl.org/dc/terms/" xmlns:rdf="http://www.w3.org/1999/02/22-rdf-syntax-ns#" xmlns:dc="http://purl.org/dc/elements/1.1/" xmlns:bqbiol="http://biomodels.net/biology-qualifiers/" xmlns:bqmodel="http://biomodels.net/model-qualifiers/" xmlns:vCard="http://www.w3.org/2001/vcard-rdf/3.0#">
            <rdf:Description rdf:about="#M_acmum6p_c_meta">
              <bqbiol:is>
                <rdf:Bag>
                  <rdf:li rdf:resource="http://identifiers.org/obo.chebi/CHEBI%3A58722"/>
                </rdf:Bag>
              </bqbiol:is>
            </rdf:Description>
          </rdf:RDF>
        </annotation>
      </species>
      <species metaid="M_acgam6p_c_meta" id="M_acgam6p_c" name="N-Acetyl-D-glucosamine 6-phosphate" compartment="c">
        <notes>
          <html xmlns="http://www.w3.org/1999/xhtml">
            <p>FORMULA: C8H14NO9P</p>
          </html>
        </notes>
        <annotation>
          <rdf:RDF xmlns:dcterms="http://purl.org/dc/terms/" xmlns:rdf="http://www.w3.org/1999/02/22-rdf-syntax-ns#" xmlns:dc="http://purl.org/dc/elements/1.1/" xmlns:bqbiol="http://biomodels.net/biology-qualifiers/" xmlns:bqmodel="http://biomodels.net/model-qualifiers/" xmlns:vCard="http://www.w3.org/2001/vcard-rdf/3.0#">
            <rdf:Description rdf:about="#M_acgam6p_c_meta">
              <bqbiol:is>
                <rdf:Bag>
                  <rdf:li rdf:resource="http://identifiers.org/3dmet/B01225"/>
                  <rdf:li rdf:resource="http://identifiers.org/obo.chebi/CHEBI%3A15784"/>
                  <rdf:li rdf:resource="http://identifiers.org/kegg.compound/C00357"/>
                  <rdf:li rdf:resource="http://identifiers.org/pubchem.substance/3650"/>
                </rdf:Bag>
              </bqbiol:is>
            </rdf:Description>
          </rdf:RDF>
        </annotation>
      </species>
      <species metaid="M_lac_DASH_D_c_meta" id="M_lac_DASH_D_c" name="D-Lactate" compartment="c">
        <notes>
          <html xmlns="http://www.w3.org/1999/xhtml">
            <p>FORMULA: C3H5O3</p>
          </html>
        </notes>
        <annotation>
          <rdf:RDF xmlns:dcterms="http://purl.org/dc/terms/" xmlns:rdf="http://www.w3.org/1999/02/22-rdf-syntax-ns#" xmlns:dc="http://purl.org/dc/elements/1.1/" xmlns:bqbiol="http://biomodels.net/biology-qualifiers/" xmlns:bqmodel="http://biomodels.net/model-qualifiers/" xmlns:vCard="http://www.w3.org/2001/vcard-rdf/3.0#">
            <rdf:Description rdf:about="#M_lac_DASH_D_c_meta">
              <bqbiol:is>
                <rdf:Bag>
                  <rdf:li rdf:resource="http://identifiers.org/cas/10326-41-7"/>
                  <rdf:li rdf:resource="http://identifiers.org/3dmet/B00075"/>
                  <rdf:li rdf:resource="http://identifiers.org/obo.chebi/CHEBI%3A42111"/>
                  <rdf:li rdf:resource="http://identifiers.org/kegg.compound/C00256"/>
                  <rdf:li rdf:resource="http://identifiers.org/pubchem.substance/3555"/>
                </rdf:Bag>
              </bqbiol:is>
            </rdf:Description>
          </rdf:RDF>
        </annotation>
      </species>
      <species id="M_ppa_c" name="Propionate (n-C3:0)" compartment="c">
        <notes>
          <html xmlns="http://www.w3.org/1999/xhtml">
            <p>FORMULA: C3H5O2</p>
          </html>
        </notes>
      </species>
      <species id="M_ppcoa_c" name="Propanoyl-CoA" compartment="c">
        <notes>
          <html xmlns="http://www.w3.org/1999/xhtml">
            <p>FORMULA: C24H36N7O17P3S</p>
          </html>
        </notes>
      </species>
      <species metaid="M_adn_c_meta" id="M_adn_c" name="Adenosine" compartment="c">
        <notes>
          <html xmlns="http://www.w3.org/1999/xhtml">
            <p>FORMULA: C10H13N5O4</p>
          </html>
        </notes>
        <annotation>
          <rdf:RDF xmlns:dcterms="http://purl.org/dc/terms/" xmlns:rdf="http://www.w3.org/1999/02/22-rdf-syntax-ns#" xmlns:dc="http://purl.org/dc/elements/1.1/" xmlns:bqbiol="http://biomodels.net/biology-qualifiers/" xmlns:bqmodel="http://biomodels.net/model-qualifiers/" xmlns:vCard="http://www.w3.org/2001/vcard-rdf/3.0#">
            <rdf:Description rdf:about="#M_adn_c_meta">
              <bqbiol:is>
                <rdf:Bag>
                  <rdf:li rdf:resource="http://identifiers.org/cas/58-61-7"/>
                  <rdf:li rdf:resource="http://identifiers.org/3dmet/B01189"/>
                  <rdf:li rdf:resource="http://identifiers.org/obo.chebi/CHEBI%3A16335"/>
                  <rdf:li rdf:resource="http://identifiers.org/kegg.compound/C00212"/>
                  <rdf:li rdf:resource="http://identifiers.org/pubchem.substance/3512"/>
                </rdf:Bag>
              </bqbiol:is>
            </rdf:Description>
          </rdf:RDF>
        </annotation>
      </species>
      <species metaid="M_ade_c_meta" id="M_ade_c" name="Adenine" compartment="c">
        <notes>
          <html xmlns="http://www.w3.org/1999/xhtml">
            <p>FORMULA: C5H5N5</p>
          </html>
        </notes>
        <annotation>
          <rdf:RDF xmlns:dcterms="http://purl.org/dc/terms/" xmlns:rdf="http://www.w3.org/1999/02/22-rdf-syntax-ns#" xmlns:dc="http://purl.org/dc/elements/1.1/" xmlns:bqbiol="http://biomodels.net/biology-qualifiers/" xmlns:bqmodel="http://biomodels.net/model-qualifiers/" xmlns:vCard="http://www.w3.org/2001/vcard-rdf/3.0#">
            <rdf:Description rdf:about="#M_ade_c_meta">
              <bqbiol:is>
                <rdf:Bag>
                  <rdf:li rdf:resource="http://identifiers.org/cas/73-24-5"/>
                  <rdf:li rdf:resource="http://identifiers.org/3dmet/B00041"/>
                  <rdf:li rdf:resource="http://identifiers.org/obo.chebi/CHEBI%3A16708"/>
                  <rdf:li rdf:resource="http://identifiers.org/kegg.compound/C00147"/>
                  <rdf:li rdf:resource="http://identifiers.org/pubchem.substance/3447"/>
                </rdf:Bag>
              </bqbiol:is>
            </rdf:Description>
          </rdf:RDF>
        </annotation>
      </species>
      <species id="M_rib_DASH_D_c" name="D-Ribose" compartment="c">
        <notes>
          <html xmlns="http://www.w3.org/1999/xhtml">
            <p>FORMULA: C5H10O5</p>
          </html>
        </notes>
      </species>
      <species metaid="M_ac_c_meta" id="M_ac_c" name="Acetate" compartment="c">
        <notes>
          <html xmlns="http://www.w3.org/1999/xhtml">
            <p>FORMULA: C2H3O2</p>
          </html>
        </notes>
        <annotation>
          <rdf:RDF xmlns:dcterms="http://purl.org/dc/terms/" xmlns:rdf="http://www.w3.org/1999/02/22-rdf-syntax-ns#" xmlns:dc="http://purl.org/dc/elements/1.1/" xmlns:bqbiol="http://biomodels.net/biology-qualifiers/" xmlns:bqmodel="http://biomodels.net/model-qualifiers/" xmlns:vCard="http://www.w3.org/2001/vcard-rdf/3.0#">
            <rdf:Description rdf:about="#M_ac_c_meta">
              <bqbiol:is>
                <rdf:Bag>
                  <rdf:li rdf:resource="http://identifiers.org/cas/64-19-7"/>
                  <rdf:li rdf:resource="http://identifiers.org/3dmet/B00009"/>
                  <rdf:li rdf:resource="http://identifiers.org/obo.chebi/CHEBI%3A15366"/>
                  <rdf:li rdf:resource="http://identifiers.org/kegg.compound/C00033"/>
                  <rdf:li rdf:resource="http://identifiers.org/pubchem.substance/3335"/>
                </rdf:Bag>
              </bqbiol:is>
            </rdf:Description>
          </rdf:RDF>
        </annotation>
      </species>
      <species id="M_gam6p_c" name="D-Glucosamine 6-phosphate" compartment="c">
        <notes>
          <html xmlns="http://www.w3.org/1999/xhtml">
            <p>FORMULA: C6H13NO8P</p>
          </html>
        </notes>
      </species>
      <species metaid="M_glyald_c_meta" id="M_glyald_c" name="D-Glyceraldehyde" compartment="c">
        <notes>
          <html xmlns="http://www.w3.org/1999/xhtml">
            <p>FORMULA: C3H6O3</p>
          </html>
        </notes>
        <annotation>
          <rdf:RDF xmlns:dcterms="http://purl.org/dc/terms/" xmlns:rdf="http://www.w3.org/1999/02/22-rdf-syntax-ns#" xmlns:dc="http://purl.org/dc/elements/1.1/" xmlns:bqbiol="http://biomodels.net/biology-qualifiers/" xmlns:bqmodel="http://biomodels.net/model-qualifiers/" xmlns:vCard="http://www.w3.org/2001/vcard-rdf/3.0#">
            <rdf:Description rdf:about="#M_glyald_c_meta">
              <bqbiol:is>
                <rdf:Bag>
                  <rdf:li rdf:resource="http://identifiers.org/3dmet/B00137"/>
                  <rdf:li rdf:resource="http://identifiers.org/kegg.compound/C00577"/>
                  <rdf:li rdf:resource="http://identifiers.org/obo.chebi/CHEBI%3A17378"/>
                  <rdf:li rdf:resource="http://identifiers.org/pubchem.substance/3856"/>
                </rdf:Bag>
              </bqbiol:is>
            </rdf:Description>
          </rdf:RDF>
        </annotation>
      </species>
      <species metaid="M_glyc_c_meta" id="M_glyc_c" name="Glycerol" compartment="c">
        <notes>
          <html xmlns="http://www.w3.org/1999/xhtml">
            <p>FORMULA: C3H8O3</p>
          </html>
        </notes>
        <annotation>
          <rdf:RDF xmlns:dcterms="http://purl.org/dc/terms/" xmlns:rdf="http://www.w3.org/1999/02/22-rdf-syntax-ns#" xmlns:dc="http://purl.org/dc/elements/1.1/" xmlns:bqbiol="http://biomodels.net/biology-qualifiers/" xmlns:bqmodel="http://biomodels.net/model-qualifiers/" xmlns:vCard="http://www.w3.org/2001/vcard-rdf/3.0#">
            <rdf:Description rdf:about="#M_glyc_c_meta">
              <bqbiol:is>
                <rdf:Bag>
                  <rdf:li rdf:resource="http://identifiers.org/cas/56-81-5"/>
                  <rdf:li rdf:resource="http://identifiers.org/3dmet/B00032"/>
                  <rdf:li rdf:resource="http://identifiers.org/obo.chebi/CHEBI%3A17754"/>
                  <rdf:li rdf:resource="http://identifiers.org/kegg.compound/C00116"/>
                  <rdf:li rdf:resource="http://identifiers.org/pubchem.substance/3416"/>
                </rdf:Bag>
              </bqbiol:is>
            </rdf:Description>
          </rdf:RDF>
        </annotation>
      </species>
      <species metaid="M_fald_c_meta" id="M_fald_c" name="Formaldehyde" compartment="c">
        <notes>
          <html xmlns="http://www.w3.org/1999/xhtml">
            <p>FORMULA: CH2O</p>
          </html>
        </notes>
        <annotation>
          <rdf:RDF xmlns:dcterms="http://purl.org/dc/terms/" xmlns:rdf="http://www.w3.org/1999/02/22-rdf-syntax-ns#" xmlns:dc="http://purl.org/dc/elements/1.1/" xmlns:bqbiol="http://biomodels.net/biology-qualifiers/" xmlns:bqmodel="http://biomodels.net/model-qualifiers/" xmlns:vCard="http://www.w3.org/2001/vcard-rdf/3.0#">
            <rdf:Description rdf:about="#M_fald_c_meta">
              <bqbiol:is>
                <rdf:Bag>
                  <rdf:li rdf:resource="http://identifiers.org/cas/50-00-0"/>
                  <rdf:li rdf:resource="http://identifiers.org/3dmet/B00018"/>
                  <rdf:li rdf:resource="http://identifiers.org/obo.chebi/CHEBI%3A16842"/>
                  <rdf:li rdf:resource="http://identifiers.org/kegg.compound/C00067"/>
                  <rdf:li rdf:resource="http://identifiers.org/pubchem.substance/3367"/>
                </rdf:Bag>
              </bqbiol:is>
            </rdf:Description>
          </rdf:RDF>
        </annotation>
      </species>
      <species metaid="M_for_c_meta" id="M_for_c" name="Formate" compartment="c">
        <notes>
          <html xmlns="http://www.w3.org/1999/xhtml">
            <p>FORMULA: CH1O2</p>
          </html>
        </notes>
        <annotation>
          <rdf:RDF xmlns:dcterms="http://purl.org/dc/terms/" xmlns:rdf="http://www.w3.org/1999/02/22-rdf-syntax-ns#" xmlns:dc="http://purl.org/dc/elements/1.1/" xmlns:bqbiol="http://biomodels.net/biology-qualifiers/" xmlns:bqmodel="http://biomodels.net/model-qualifiers/" xmlns:vCard="http://www.w3.org/2001/vcard-rdf/3.0#">
            <rdf:Description rdf:about="#M_for_c_meta">
              <bqbiol:is>
                <rdf:Bag>
                  <rdf:li rdf:resource="http://identifiers.org/cas/64-18-6"/>
                  <rdf:li rdf:resource="http://identifiers.org/3dmet/B01142"/>
                  <rdf:li rdf:resource="http://identifiers.org/obo.chebi/CHEBI%3A30751"/>
                  <rdf:li rdf:resource="http://identifiers.org/kegg.compound/C00058"/>
                  <rdf:li rdf:resource="http://identifiers.org/pubchem.substance/3358"/>
                </rdf:Bag>
              </bqbiol:is>
            </rdf:Description>
          </rdf:RDF>
        </annotation>
      </species>
      <species metaid="M_pacald_c_meta" id="M_pacald_c" name="Phenylacetaldehyde" compartment="c">
        <notes>
          <html xmlns="http://www.w3.org/1999/xhtml">
            <p>FORMULA: C8H8O</p>
          </html>
        </notes>
        <annotation>
          <rdf:RDF xmlns:dcterms="http://purl.org/dc/terms/" xmlns:rdf="http://www.w3.org/1999/02/22-rdf-syntax-ns#" xmlns:dc="http://purl.org/dc/elements/1.1/" xmlns:bqbiol="http://biomodels.net/biology-qualifiers/" xmlns:bqmodel="http://biomodels.net/model-qualifiers/" xmlns:vCard="http://www.w3.org/2001/vcard-rdf/3.0#">
            <rdf:Description rdf:about="#M_pacald_c_meta">
              <bqbiol:is>
                <rdf:Bag>
                  <rdf:li rdf:resource="http://identifiers.org/cas/122-78-1"/>
                  <rdf:li rdf:resource="http://identifiers.org/3dmet/B00145"/>
                  <rdf:li rdf:resource="http://identifiers.org/obo.chebi/CHEBI%3A16424"/>
                  <rdf:li rdf:resource="http://identifiers.org/kegg.compound/C00601"/>
                  <rdf:li rdf:resource="http://identifiers.org/pubchem.substance/3876"/>
                </rdf:Bag>
              </bqbiol:is>
            </rdf:Description>
          </rdf:RDF>
        </annotation>
      </species>
      <species metaid="M_pac_c_meta" id="M_pac_c" name="Phenylacetic acid" compartment="c">
        <notes>
          <html xmlns="http://www.w3.org/1999/xhtml">
            <p>FORMULA: C8H7O2</p>
          </html>
        </notes>
        <annotation>
          <rdf:RDF xmlns:dcterms="http://purl.org/dc/terms/" xmlns:rdf="http://www.w3.org/1999/02/22-rdf-syntax-ns#" xmlns:dc="http://purl.org/dc/elements/1.1/" xmlns:bqbiol="http://biomodels.net/biology-qualifiers/" xmlns:bqmodel="http://biomodels.net/model-qualifiers/" xmlns:vCard="http://www.w3.org/2001/vcard-rdf/3.0#">
            <rdf:Description rdf:about="#M_pac_c_meta">
              <bqbiol:is>
                <rdf:Bag>
                  <rdf:li rdf:resource="http://identifiers.org/cas/103-82-2"/>
                  <rdf:li rdf:resource="http://identifiers.org/3dmet/B02106"/>
                  <rdf:li rdf:resource="http://identifiers.org/obo.chebi/CHEBI%3A30745"/>
                  <rdf:li rdf:resource="http://identifiers.org/kegg.compound/C07086"/>
                  <rdf:li rdf:resource="http://identifiers.org/pubchem.substance/9297"/>
                </rdf:Bag>
              </bqbiol:is>
            </rdf:Description>
          </rdf:RDF>
        </annotation>
      </species>
      <species metaid="M_acald_c_meta" id="M_acald_c" name="Acetaldehyde" compartment="c">
        <notes>
          <html xmlns="http://www.w3.org/1999/xhtml">
            <p>FORMULA: C2H4O</p>
          </html>
        </notes>
        <annotation>
          <rdf:RDF xmlns:dcterms="http://purl.org/dc/terms/" xmlns:rdf="http://www.w3.org/1999/02/22-rdf-syntax-ns#" xmlns:dc="http://purl.org/dc/elements/1.1/" xmlns:bqbiol="http://biomodels.net/biology-qualifiers/" xmlns:bqmodel="http://biomodels.net/model-qualifiers/" xmlns:vCard="http://www.w3.org/2001/vcard-rdf/3.0#">
            <rdf:Description rdf:about="#M_acald_c_meta">
              <bqbiol:is>
                <rdf:Bag>
                  <rdf:li rdf:resource="http://identifiers.org/cas/75-07-0"/>
                  <rdf:li rdf:resource="http://identifiers.org/3dmet/B01155"/>
                  <rdf:li rdf:resource="http://identifiers.org/obo.chebi/CHEBI%3A15343"/>
                  <rdf:li rdf:resource="http://identifiers.org/kegg.compound/C00084"/>
                  <rdf:li rdf:resource="http://identifiers.org/pubchem.substance/3384"/>
                </rdf:Bag>
              </bqbiol:is>
            </rdf:Description>
          </rdf:RDF>
        </annotation>
      </species>
      <species id="M_alltt_c" name="Allantoate" compartment="c">
        <notes>
          <html xmlns="http://www.w3.org/1999/xhtml">
            <p>FORMULA: C4H7N4O4</p>
          </html>
        </notes>
      </species>
      <species id="M_urdglyc_c" name="(-)-Ureidoglycolate" compartment="c">
        <notes>
          <html xmlns="http://www.w3.org/1999/xhtml">
            <p>FORMULA: C3H5N2O4</p>
          </html>
        </notes>
      </species>
      <species metaid="M_malt_c_meta" id="M_malt_c" name="Maltose" compartment="c">
        <notes>
          <html xmlns="http://www.w3.org/1999/xhtml">
            <p>FORMULA: C12H22O11</p>
          </html>
        </notes>
        <annotation>
          <rdf:RDF xmlns:dcterms="http://purl.org/dc/terms/" xmlns:rdf="http://www.w3.org/1999/02/22-rdf-syntax-ns#" xmlns:dc="http://purl.org/dc/elements/1.1/" xmlns:bqbiol="http://biomodels.net/biology-qualifiers/" xmlns:bqmodel="http://biomodels.net/model-qualifiers/" xmlns:vCard="http://www.w3.org/2001/vcard-rdf/3.0#">
            <rdf:Description rdf:about="#M_malt_c_meta">
              <bqbiol:is>
                <rdf:Bag>
                  <rdf:li rdf:resource="http://identifiers.org/cas/69-79-4"/>
                  <rdf:li rdf:resource="http://identifiers.org/3dmet/B04649"/>
                  <rdf:li rdf:resource="http://identifiers.org/obo.chebi/CHEBI%3A17306"/>
                  <rdf:li rdf:resource="http://identifiers.org/kegg.compound/C00208"/>
                  <rdf:li rdf:resource="http://identifiers.org/pubchem.substance/3508"/>
                </rdf:Bag>
              </bqbiol:is>
            </rdf:Description>
          </rdf:RDF>
        </annotation>
      </species>
      <species metaid="M_malttr_c_meta" id="M_malttr_c" name="Maltotriose" compartment="c">
        <notes>
          <html xmlns="http://www.w3.org/1999/xhtml">
            <p>FORMULA: C18H32O16</p>
          </html>
        </notes>
        <annotation>
          <rdf:RDF xmlns:dcterms="http://purl.org/dc/terms/" xmlns:rdf="http://www.w3.org/1999/02/22-rdf-syntax-ns#" xmlns:dc="http://purl.org/dc/elements/1.1/" xmlns:bqbiol="http://biomodels.net/biology-qualifiers/" xmlns:bqmodel="http://biomodels.net/model-qualifiers/" xmlns:vCard="http://www.w3.org/2001/vcard-rdf/3.0#">
            <rdf:Description rdf:about="#M_malttr_c_meta">
              <bqbiol:is>
                <rdf:Bag>
                  <rdf:li rdf:resource="http://identifiers.org/cas/1109-28-0"/>
                  <rdf:li rdf:resource="http://identifiers.org/obo.chebi/CHEBI%3A27931"/>
                  <rdf:li rdf:resource="http://identifiers.org/kegg.compound/C01835"/>
                  <rdf:li rdf:resource="http://identifiers.org/pubchem.substance/4954"/>
                </rdf:Bag>
              </bqbiol:is>
            </rdf:Description>
          </rdf:RDF>
        </annotation>
      </species>
      <species id="M_glc_DASH_D_c" name="D-Glucose" compartment="c">
        <notes>
          <html xmlns="http://www.w3.org/1999/xhtml">
            <p>FORMULA: C6H12O6</p>
          </html>
        </notes>
      </species>
      <species metaid="M_maltttr_c_meta" id="M_maltttr_c" name="Maltotetraose" compartment="c">
        <notes>
          <html xmlns="http://www.w3.org/1999/xhtml">
            <p>FORMULA: C24H42O21</p>
          </html>
        </notes>
        <annotation>
          <rdf:RDF xmlns:dcterms="http://purl.org/dc/terms/" xmlns:rdf="http://www.w3.org/1999/02/22-rdf-syntax-ns#" xmlns:dc="http://purl.org/dc/elements/1.1/" xmlns:bqbiol="http://biomodels.net/biology-qualifiers/" xmlns:bqmodel="http://biomodels.net/model-qualifiers/" xmlns:vCard="http://www.w3.org/2001/vcard-rdf/3.0#">
            <rdf:Description rdf:about="#M_maltttr_c_meta">
              <bqbiol:is>
                <rdf:Bag>
                  <rdf:li rdf:resource="http://identifiers.org/cas/34612-38-9"/>
                  <rdf:li rdf:resource="http://identifiers.org/obo.chebi/CHEBI%3A28460"/>
                  <rdf:li rdf:resource="http://identifiers.org/kegg.compound/C02052"/>
                  <rdf:li rdf:resource="http://identifiers.org/pubchem.substance/5141"/>
                </rdf:Bag>
              </bqbiol:is>
            </rdf:Description>
          </rdf:RDF>
        </annotation>
      </species>
      <species id="M_maltpt_c" name="Maltopentaose" compartment="c">
        <notes>
          <html xmlns="http://www.w3.org/1999/xhtml">
            <p>FORMULA: C30H52O26</p>
          </html>
        </notes>
      </species>
      <species metaid="M_malthx_c_meta" id="M_malthx_c" name="Maltohexaose" compartment="c">
        <notes>
          <html xmlns="http://www.w3.org/1999/xhtml">
            <p>FORMULA: C36H62O31</p>
          </html>
        </notes>
        <annotation>
          <rdf:RDF xmlns:dcterms="http://purl.org/dc/terms/" xmlns:rdf="http://www.w3.org/1999/02/22-rdf-syntax-ns#" xmlns:dc="http://purl.org/dc/elements/1.1/" xmlns:bqbiol="http://biomodels.net/biology-qualifiers/" xmlns:bqmodel="http://biomodels.net/model-qualifiers/" xmlns:vCard="http://www.w3.org/2001/vcard-rdf/3.0#">
            <rdf:Description rdf:about="#M_malthx_c_meta">
              <bqbiol:is>
                <rdf:Bag>
                  <rdf:li rdf:resource="http://identifiers.org/cas/34620-77-4"/>
                  <rdf:li rdf:resource="http://identifiers.org/kegg.compound/C01936"/>
                  <rdf:li rdf:resource="http://identifiers.org/obo.chebi/CHEBI%3A27445"/>
                  <rdf:li rdf:resource="http://identifiers.org/pubchem.substance/5041"/>
                </rdf:Bag>
              </bqbiol:is>
            </rdf:Description>
          </rdf:RDF>
        </annotation>
      </species>
      <species id="M_malthp_c" name="Maltoheptaose" compartment="c">
        <notes>
          <html xmlns="http://www.w3.org/1999/xhtml">
            <p>FORMULA: C42H72O36</p>
          </html>
        </notes>
      </species>
      <species id="M_arab_DASH_L_c" name="L-Arabinose" compartment="c">
        <notes>
          <html xmlns="http://www.w3.org/1999/xhtml">
            <p>FORMULA: C5H10O5</p>
          </html>
        </notes>
      </species>
      <species metaid="M_rbl_DASH_L_c_meta" id="M_rbl_DASH_L_c" name="L-Ribulose" compartment="c">
        <notes>
          <html xmlns="http://www.w3.org/1999/xhtml">
            <p>FORMULA: C5H10O5</p>
          </html>
        </notes>
        <annotation>
          <rdf:RDF xmlns:dcterms="http://purl.org/dc/terms/" xmlns:rdf="http://www.w3.org/1999/02/22-rdf-syntax-ns#" xmlns:dc="http://purl.org/dc/elements/1.1/" xmlns:bqbiol="http://biomodels.net/biology-qualifiers/" xmlns:bqmodel="http://biomodels.net/model-qualifiers/" xmlns:vCard="http://www.w3.org/2001/vcard-rdf/3.0#">
            <rdf:Description rdf:about="#M_rbl_DASH_L_c_meta">
              <bqbiol:is>
                <rdf:Bag>
                  <rdf:li rdf:resource="http://identifiers.org/cas/2042-27-5"/>
                  <rdf:li rdf:resource="http://identifiers.org/3dmet/B04690"/>
                  <rdf:li rdf:resource="http://identifiers.org/obo.chebi/CHEBI%3A16880"/>
                  <rdf:li rdf:resource="http://identifiers.org/kegg.compound/C00508"/>
                  <rdf:li rdf:resource="http://identifiers.org/pubchem.substance/3791"/>
                </rdf:Bag>
              </bqbiol:is>
            </rdf:Description>
          </rdf:RDF>
        </annotation>
      </species>
      <species metaid="M_celb_c_meta" id="M_celb_c" name="Cellobiose" compartment="c">
        <notes>
          <html xmlns="http://www.w3.org/1999/xhtml">
            <p>FORMULA: C12H22O11</p>
          </html>
        </notes>
        <annotation>
          <rdf:RDF xmlns:dcterms="http://purl.org/dc/terms/" xmlns:rdf="http://www.w3.org/1999/02/22-rdf-syntax-ns#" xmlns:dc="http://purl.org/dc/elements/1.1/" xmlns:bqbiol="http://biomodels.net/biology-qualifiers/" xmlns:bqmodel="http://biomodels.net/model-qualifiers/" xmlns:vCard="http://www.w3.org/2001/vcard-rdf/3.0#">
            <rdf:Description rdf:about="#M_celb_c_meta">
              <bqbiol:is>
                <rdf:Bag>
                  <rdf:li rdf:resource="http://identifiers.org/3dmet/B04644"/>
                  <rdf:li rdf:resource="http://identifiers.org/obo.chebi/CHEBI%3A17057"/>
                  <rdf:li rdf:resource="http://identifiers.org/kegg.compound/C00185"/>
                  <rdf:li rdf:resource="http://identifiers.org/pubchem.substance/3485"/>
                </rdf:Bag>
              </bqbiol:is>
            </rdf:Description>
          </rdf:RDF>
        </annotation>
      </species>
      <species id="M_cytd_c" name="Cytidine" compartment="c">
        <notes>
          <html xmlns="http://www.w3.org/1999/xhtml">
            <p>FORMULA: C9H13N3O5</p>
          </html>
        </notes>
      </species>
      <species metaid="M_csn_c_meta" id="M_csn_c" name="Cytosine" compartment="c">
        <notes>
          <html xmlns="http://www.w3.org/1999/xhtml">
            <p>FORMULA: C4H5N3O</p>
          </html>
        </notes>
        <annotation>
          <rdf:RDF xmlns:dcterms="http://purl.org/dc/terms/" xmlns:rdf="http://www.w3.org/1999/02/22-rdf-syntax-ns#" xmlns:dc="http://purl.org/dc/elements/1.1/" xmlns:bqbiol="http://biomodels.net/biology-qualifiers/" xmlns:bqmodel="http://biomodels.net/model-qualifiers/" xmlns:vCard="http://www.w3.org/2001/vcard-rdf/3.0#">
            <rdf:Description rdf:about="#M_csn_c_meta">
              <bqbiol:is>
                <rdf:Bag>
                  <rdf:li rdf:resource="http://identifiers.org/cas/71-30-7"/>
                  <rdf:li rdf:resource="http://identifiers.org/3dmet/B00097"/>
                  <rdf:li rdf:resource="http://identifiers.org/obo.chebi/CHEBI%3A16040"/>
                  <rdf:li rdf:resource="http://identifiers.org/kegg.compound/C00380"/>
                  <rdf:li rdf:resource="http://identifiers.org/pubchem.substance/3670"/>
                </rdf:Bag>
              </bqbiol:is>
            </rdf:Description>
          </rdf:RDF>
        </annotation>
      </species>
      <species metaid="M_abt_DASH_D_c_meta" id="M_abt_DASH_D_c" name="D-Arabinitol" compartment="c">
        <notes>
          <html xmlns="http://www.w3.org/1999/xhtml">
            <p>FORMULA: C5H12O5</p>
          </html>
        </notes>
        <annotation>
          <rdf:RDF xmlns:dcterms="http://purl.org/dc/terms/" xmlns:rdf="http://www.w3.org/1999/02/22-rdf-syntax-ns#" xmlns:dc="http://purl.org/dc/elements/1.1/" xmlns:bqbiol="http://biomodels.net/biology-qualifiers/" xmlns:bqmodel="http://biomodels.net/model-qualifiers/" xmlns:vCard="http://www.w3.org/2001/vcard-rdf/3.0#">
            <rdf:Description rdf:about="#M_abt_DASH_D_c_meta">
              <bqbiol:is>
                <rdf:Bag>
                  <rdf:li rdf:resource="http://identifiers.org/cas/488-82-4"/>
                  <rdf:li rdf:resource="http://identifiers.org/3dmet/B04821"/>
                  <rdf:li rdf:resource="http://identifiers.org/obo.chebi/CHEBI%3A18333"/>
                  <rdf:li rdf:resource="http://identifiers.org/kegg.compound/C01904"/>
                  <rdf:li rdf:resource="http://identifiers.org/pubchem.substance/5013"/>
                </rdf:Bag>
              </bqbiol:is>
            </rdf:Description>
          </rdf:RDF>
        </annotation>
      </species>
      <species metaid="M_xylu_DASH_D_c_meta" id="M_xylu_DASH_D_c" name="D-Xylulose" compartment="c">
        <notes>
          <html xmlns="http://www.w3.org/1999/xhtml">
            <p>FORMULA: C5H10O5</p>
          </html>
        </notes>
        <annotation>
          <rdf:RDF xmlns:dcterms="http://purl.org/dc/terms/" xmlns:rdf="http://www.w3.org/1999/02/22-rdf-syntax-ns#" xmlns:dc="http://purl.org/dc/elements/1.1/" xmlns:bqbiol="http://biomodels.net/biology-qualifiers/" xmlns:bqmodel="http://biomodels.net/model-qualifiers/" xmlns:vCard="http://www.w3.org/2001/vcard-rdf/3.0#">
            <rdf:Description rdf:about="#M_xylu_DASH_D_c_meta">
              <bqbiol:is>
                <rdf:Bag>
                  <rdf:li rdf:resource="http://identifiers.org/cas/551-84-8"/>
                  <rdf:li rdf:resource="http://identifiers.org/3dmet/B04663"/>
                  <rdf:li rdf:resource="http://identifiers.org/obo.chebi/CHEBI%3A17140"/>
                  <rdf:li rdf:resource="http://identifiers.org/kegg.compound/C00310"/>
                  <rdf:li rdf:resource="http://identifiers.org/pubchem.substance/3604"/>
                </rdf:Bag>
              </bqbiol:is>
            </rdf:Description>
          </rdf:RDF>
        </annotation>
      </species>
      <species id="M_chtbs_c" name="N,N&apos;-diacetylchitobiose" compartment="c">
        <notes>
          <html xmlns="http://www.w3.org/1999/xhtml">
            <p>FORMULA: C16H28N2O11</p>
          </html>
        </notes>
      </species>
      <species id="M_acgam_c" name="N-Acetyl-D-glucosamine" compartment="c">
        <notes>
          <html xmlns="http://www.w3.org/1999/xhtml">
            <p>FORMULA: C8H15NO6</p>
          </html>
        </notes>
      </species>
      <species metaid="M_2ddglcn_c_meta" id="M_2ddglcn_c" name="2-Dehydro-3-deoxy-D-gluconate" compartment="c">
        <notes>
          <html xmlns="http://www.w3.org/1999/xhtml">
            <p>FORMULA: C6H9O6</p>
          </html>
        </notes>
        <annotation>
          <rdf:RDF xmlns:dcterms="http://purl.org/dc/terms/" xmlns:rdf="http://www.w3.org/1999/02/22-rdf-syntax-ns#" xmlns:dc="http://purl.org/dc/elements/1.1/" xmlns:bqbiol="http://biomodels.net/biology-qualifiers/" xmlns:bqmodel="http://biomodels.net/model-qualifiers/" xmlns:vCard="http://www.w3.org/2001/vcard-rdf/3.0#">
            <rdf:Description rdf:about="#M_2ddglcn_c_meta">
              <bqbiol:is>
                <rdf:Bag>
                  <rdf:li rdf:resource="http://identifiers.org/3dmet/B04648"/>
                  <rdf:li rdf:resource="http://identifiers.org/kegg.compound/C00204"/>
                  <rdf:li rdf:resource="http://identifiers.org/obo.chebi/CHEBI%3A17032"/>
                  <rdf:li rdf:resource="http://identifiers.org/pubchem.substance/3504"/>
                </rdf:Bag>
              </bqbiol:is>
            </rdf:Description>
          </rdf:RDF>
        </annotation>
      </species>
      <species metaid="M_2ddg6p_c_meta" id="M_2ddg6p_c" name="2-Dehydro-3-deoxy-D-gluconate 6-phosphate" compartment="c">
        <notes>
          <html xmlns="http://www.w3.org/1999/xhtml">
            <p>FORMULA: C6H8O9P</p>
          </html>
        </notes>
        <annotation>
          <rdf:RDF xmlns:dcterms="http://purl.org/dc/terms/" xmlns:rdf="http://www.w3.org/1999/02/22-rdf-syntax-ns#" xmlns:dc="http://purl.org/dc/elements/1.1/" xmlns:bqbiol="http://biomodels.net/biology-qualifiers/" xmlns:bqmodel="http://biomodels.net/model-qualifiers/" xmlns:vCard="http://www.w3.org/2001/vcard-rdf/3.0#">
            <rdf:Description rdf:about="#M_2ddg6p_c_meta">
              <bqbiol:is>
                <rdf:Bag>
                  <rdf:li rdf:resource="http://identifiers.org/cas/27244-54-8"/>
                  <rdf:li rdf:resource="http://identifiers.org/3dmet/B04941"/>
                  <rdf:li rdf:resource="http://identifiers.org/obo.chebi/CHEBI%3A15925"/>
                  <rdf:li rdf:resource="http://identifiers.org/kegg.compound/C04442"/>
                  <rdf:li rdf:resource="http://identifiers.org/pubchem.substance/7071"/>
                </rdf:Bag>
              </bqbiol:is>
            </rdf:Description>
          </rdf:RDF>
        </annotation>
      </species>
      <species metaid="M_adp_c_meta" id="M_adp_c" name="ADP" compartment="c">
        <notes>
          <html xmlns="http://www.w3.org/1999/xhtml">
            <p>FORMULA: C10H12N5O10P2</p>
          </html>
        </notes>
        <annotation>
          <rdf:RDF xmlns:dcterms="http://purl.org/dc/terms/" xmlns:rdf="http://www.w3.org/1999/02/22-rdf-syntax-ns#" xmlns:dc="http://purl.org/dc/elements/1.1/" xmlns:bqbiol="http://biomodels.net/biology-qualifiers/" xmlns:bqmodel="http://biomodels.net/model-qualifiers/" xmlns:vCard="http://www.w3.org/2001/vcard-rdf/3.0#">
            <rdf:Description rdf:about="#M_adp_c_meta">
              <bqbiol:is>
                <rdf:Bag>
                  <rdf:li rdf:resource="http://identifiers.org/cas/20398-34-9"/>
                  <rdf:li rdf:resource="http://identifiers.org/3dmet/B01130"/>
                  <rdf:li rdf:resource="http://identifiers.org/obo.chebi/CHEBI%3A16761"/>
                  <rdf:li rdf:resource="http://identifiers.org/kegg.compound/C00008"/>
                  <rdf:li rdf:resource="http://identifiers.org/pubchem.substance/3310"/>
                </rdf:Bag>
              </bqbiol:is>
            </rdf:Description>
          </rdf:RDF>
        </annotation>
      </species>
      <species id="M_23dhacoa_c" name="2,3-dehydroadipyl-CoA" compartment="c">
        <notes>
          <html xmlns="http://www.w3.org/1999/xhtml">
            <p>FORMULA: C27H37N7O19P3S</p>
          </html>
        </notes>
      </species>
      <species metaid="M_3hadpcoa_c_meta" id="M_3hadpcoa_c" name="(3S)-3-Hydroxyadipyl-CoA" compartment="c">
        <notes>
          <html xmlns="http://www.w3.org/1999/xhtml">
            <p>FORMULA: C27H39N7O20P3S</p>
          </html>
        </notes>
        <annotation>
          <rdf:RDF xmlns:dcterms="http://purl.org/dc/terms/" xmlns:rdf="http://www.w3.org/1999/02/22-rdf-syntax-ns#" xmlns:dc="http://purl.org/dc/elements/1.1/" xmlns:bqbiol="http://biomodels.net/biology-qualifiers/" xmlns:bqmodel="http://biomodels.net/model-qualifiers/" xmlns:vCard="http://www.w3.org/2001/vcard-rdf/3.0#">
            <rdf:Description rdf:about="#M_3hadpcoa_c_meta">
              <bqbiol:is>
                <rdf:Bag>
                  <rdf:li rdf:resource="http://identifiers.org/kegg.compound/C14145"/>
                  <rdf:li rdf:resource="http://identifiers.org/pubchem.substance/7846957"/>
                </rdf:Bag>
              </bqbiol:is>
            </rdf:Description>
          </rdf:RDF>
        </annotation>
      </species>
      <species metaid="M_dha_c_meta" id="M_dha_c" name="Dihydroxyacetone" compartment="c">
        <notes>
          <html xmlns="http://www.w3.org/1999/xhtml">
            <p>FORMULA: C3H6O3</p>
          </html>
        </notes>
        <annotation>
          <rdf:RDF xmlns:dcterms="http://purl.org/dc/terms/" xmlns:rdf="http://www.w3.org/1999/02/22-rdf-syntax-ns#" xmlns:dc="http://purl.org/dc/elements/1.1/" xmlns:bqbiol="http://biomodels.net/biology-qualifiers/" xmlns:bqmodel="http://biomodels.net/model-qualifiers/" xmlns:vCard="http://www.w3.org/2001/vcard-rdf/3.0#">
            <rdf:Description rdf:about="#M_dha_c_meta">
              <bqbiol:is>
                <rdf:Bag>
                  <rdf:li rdf:resource="http://identifiers.org/cas/96-26-4"/>
                  <rdf:li rdf:resource="http://identifiers.org/3dmet/B00055"/>
                  <rdf:li rdf:resource="http://identifiers.org/obo.chebi/CHEBI%3A16016"/>
                  <rdf:li rdf:resource="http://identifiers.org/kegg.compound/C00184"/>
                  <rdf:li rdf:resource="http://identifiers.org/pubchem.substance/3484"/>
                </rdf:Bag>
              </bqbiol:is>
            </rdf:Description>
          </rdf:RDF>
        </annotation>
      </species>
      <species metaid="M_dhap_c_meta" id="M_dhap_c" name="Dihydroxyacetone phosphate" compartment="c">
        <notes>
          <html xmlns="http://www.w3.org/1999/xhtml">
            <p>FORMULA: C3H5O6P</p>
          </html>
        </notes>
        <annotation>
          <rdf:RDF xmlns:dcterms="http://purl.org/dc/terms/" xmlns:rdf="http://www.w3.org/1999/02/22-rdf-syntax-ns#" xmlns:dc="http://purl.org/dc/elements/1.1/" xmlns:bqbiol="http://biomodels.net/biology-qualifiers/" xmlns:bqmodel="http://biomodels.net/model-qualifiers/" xmlns:vCard="http://www.w3.org/2001/vcard-rdf/3.0#">
            <rdf:Description rdf:about="#M_dhap_c_meta">
              <bqbiol:is>
                <rdf:Bag>
                  <rdf:li rdf:resource="http://identifiers.org/3dmet/B00029"/>
                  <rdf:li rdf:resource="http://identifiers.org/obo.chebi/CHEBI%3A16108"/>
                  <rdf:li rdf:resource="http://identifiers.org/kegg.compound/C00111"/>
                  <rdf:li rdf:resource="http://identifiers.org/pubchem.substance/3411"/>
                </rdf:Bag>
              </bqbiol:is>
            </rdf:Description>
          </rdf:RDF>
        </annotation>
      </species>
      <species metaid="M_5dh4dglc_c_meta" id="M_5dh4dglc_c" name="5-Dehydro-4-deoxy-D-glucarate" compartment="c">
        <notes>
          <html xmlns="http://www.w3.org/1999/xhtml">
            <p>FORMULA: C6H6O7</p>
          </html>
        </notes>
        <annotation>
          <rdf:RDF xmlns:dcterms="http://purl.org/dc/terms/" xmlns:rdf="http://www.w3.org/1999/02/22-rdf-syntax-ns#" xmlns:dc="http://purl.org/dc/elements/1.1/" xmlns:bqbiol="http://biomodels.net/biology-qualifiers/" xmlns:bqmodel="http://biomodels.net/model-qualifiers/" xmlns:vCard="http://www.w3.org/2001/vcard-rdf/3.0#">
            <rdf:Description rdf:about="#M_5dh4dglc_c_meta">
              <bqbiol:is>
                <rdf:Bag>
                  <rdf:li rdf:resource="http://identifiers.org/3dmet/B01308"/>
                  <rdf:li rdf:resource="http://identifiers.org/obo.chebi/CHEBI%3A42819"/>
                  <rdf:li rdf:resource="http://identifiers.org/kegg.compound/C00679"/>
                  <rdf:li rdf:resource="http://identifiers.org/pubchem.substance/3948"/>
                </rdf:Bag>
              </bqbiol:is>
            </rdf:Description>
          </rdf:RDF>
        </annotation>
      </species>
      <species id="M_25dptn_c" name="2,5-Dioxopentanoate" compartment="c">
        <notes>
          <html xmlns="http://www.w3.org/1999/xhtml">
            <p>FORMULA: C5H5O4</p>
          </html>
        </notes>
      </species>
      <species metaid="M_drib_c_meta" id="M_drib_c" name="Deoxyribose" compartment="c">
        <notes>
          <html xmlns="http://www.w3.org/1999/xhtml">
            <p>FORMULA: C5H10O4</p>
          </html>
        </notes>
        <annotation>
          <rdf:RDF xmlns:dcterms="http://purl.org/dc/terms/" xmlns:rdf="http://www.w3.org/1999/02/22-rdf-syntax-ns#" xmlns:dc="http://purl.org/dc/elements/1.1/" xmlns:bqbiol="http://biomodels.net/biology-qualifiers/" xmlns:bqmodel="http://biomodels.net/model-qualifiers/" xmlns:vCard="http://www.w3.org/2001/vcard-rdf/3.0#">
            <rdf:Description rdf:about="#M_drib_c_meta">
              <bqbiol:is>
                <rdf:Bag>
                  <rdf:li rdf:resource="http://identifiers.org/3dmet/B01499"/>
                  <rdf:li rdf:resource="http://identifiers.org/kegg.compound/C01801"/>
                  <rdf:li rdf:resource="http://identifiers.org/obo.chebi/CHEBI%3A28816"/>
                  <rdf:li rdf:resource="http://identifiers.org/pubchem.substance/4927"/>
                </rdf:Bag>
              </bqbiol:is>
            </rdf:Description>
          </rdf:RDF>
        </annotation>
      </species>
      <species metaid="M_2dr5p_c_meta" id="M_2dr5p_c" name="2-Deoxy-D-ribose 5-phosphate" compartment="c">
        <notes>
          <html xmlns="http://www.w3.org/1999/xhtml">
            <p>FORMULA: C5H9O7P</p>
          </html>
        </notes>
        <annotation>
          <rdf:RDF xmlns:dcterms="http://purl.org/dc/terms/" xmlns:rdf="http://www.w3.org/1999/02/22-rdf-syntax-ns#" xmlns:dc="http://purl.org/dc/elements/1.1/" xmlns:bqbiol="http://biomodels.net/biology-qualifiers/" xmlns:bqmodel="http://biomodels.net/model-qualifiers/" xmlns:vCard="http://www.w3.org/2001/vcard-rdf/3.0#">
            <rdf:Description rdf:about="#M_2dr5p_c_meta">
              <bqbiol:is>
                <rdf:Bag>
                  <rdf:li rdf:resource="http://identifiers.org/3dmet/B04714"/>
                  <rdf:li rdf:resource="http://identifiers.org/kegg.compound/C00673"/>
                  <rdf:li rdf:resource="http://identifiers.org/obo.chebi/CHEBI%3A16132"/>
                  <rdf:li rdf:resource="http://identifiers.org/pubchem.substance/3942"/>
                </rdf:Bag>
              </bqbiol:is>
            </rdf:Description>
          </rdf:RDF>
        </annotation>
      </species>
      <species metaid="M_g3p_c_meta" id="M_g3p_c" name="Glyceraldehyde 3-phosphate" compartment="c">
        <notes>
          <html xmlns="http://www.w3.org/1999/xhtml">
            <p>FORMULA: C3H5O6P</p>
          </html>
        </notes>
        <annotation>
          <rdf:RDF xmlns:dcterms="http://purl.org/dc/terms/" xmlns:rdf="http://www.w3.org/1999/02/22-rdf-syntax-ns#" xmlns:dc="http://purl.org/dc/elements/1.1/" xmlns:bqbiol="http://biomodels.net/biology-qualifiers/" xmlns:bqmodel="http://biomodels.net/model-qualifiers/" xmlns:vCard="http://www.w3.org/2001/vcard-rdf/3.0#">
            <rdf:Description rdf:about="#M_g3p_c_meta">
              <bqbiol:is>
                <rdf:Bag>
                  <rdf:li rdf:resource="http://identifiers.org/cas/142-10-9"/>
                </rdf:Bag>
              </bqbiol:is>
            </rdf:Description>
          </rdf:RDF>
        </annotation>
      </species>
      <species metaid="M_tartr_DASH_D_c_meta" id="M_tartr_DASH_D_c" name="D-tartrate" compartment="c">
        <notes>
          <html xmlns="http://www.w3.org/1999/xhtml">
            <p>FORMULA: C4H4O6</p>
          </html>
        </notes>
        <annotation>
          <rdf:RDF xmlns:dcterms="http://purl.org/dc/terms/" xmlns:rdf="http://www.w3.org/1999/02/22-rdf-syntax-ns#" xmlns:dc="http://purl.org/dc/elements/1.1/" xmlns:bqbiol="http://biomodels.net/biology-qualifiers/" xmlns:bqmodel="http://biomodels.net/model-qualifiers/" xmlns:vCard="http://www.w3.org/2001/vcard-rdf/3.0#">
            <rdf:Description rdf:about="#M_tartr_DASH_D_c_meta">
              <bqbiol:is>
                <rdf:Bag>
                  <rdf:li rdf:resource="http://identifiers.org/cas/147-71-7"/>
                  <rdf:li rdf:resource="http://identifiers.org/obo.chebi/CHEBI%3A15672"/>
                  <rdf:li rdf:resource="http://identifiers.org/kegg.compound/C02107"/>
                  <rdf:li rdf:resource="http://identifiers.org/pubchem.substance/5189"/>
                </rdf:Bag>
              </bqbiol:is>
            </rdf:Description>
          </rdf:RDF>
        </annotation>
      </species>
      <species metaid="M_epm_c_meta" id="M_epm_c" name="Epimelibiose" compartment="c">
        <notes>
          <html xmlns="http://www.w3.org/1999/xhtml">
            <p>FORMULA: C12H22O11</p>
          </html>
        </notes>
        <annotation>
          <rdf:RDF xmlns:dcterms="http://purl.org/dc/terms/" xmlns:rdf="http://www.w3.org/1999/02/22-rdf-syntax-ns#" xmlns:dc="http://purl.org/dc/elements/1.1/" xmlns:bqbiol="http://biomodels.net/biology-qualifiers/" xmlns:bqmodel="http://biomodels.net/model-qualifiers/" xmlns:vCard="http://www.w3.org/2001/vcard-rdf/3.0#">
            <rdf:Description rdf:about="#M_epm_c_meta">
              <bqbiol:is>
                <rdf:Bag>
                  <rdf:li rdf:resource="http://identifiers.org/cas/17296-19-4"/>
                  <rdf:li rdf:resource="http://identifiers.org/3dmet/B01854"/>
                  <rdf:li rdf:resource="http://identifiers.org/obo.chebi/CHEBI%3A4808"/>
                  <rdf:li rdf:resource="http://identifiers.org/kegg.compound/C05400"/>
                  <rdf:li rdf:resource="http://identifiers.org/pubchem.substance/7767"/>
                </rdf:Bag>
              </bqbiol:is>
            </rdf:Description>
          </rdf:RDF>
        </annotation>
      </species>
      <species id="M_gal_c" name="D-Galactose" compartment="c">
        <notes>
          <html xmlns="http://www.w3.org/1999/xhtml">
            <p>FORMULA: C6H12O6</p>
          </html>
        </notes>
      </species>
      <species id="M_man_c" name="D-Mannose" compartment="c">
        <notes>
          <html xmlns="http://www.w3.org/1999/xhtml">
            <p>FORMULA: C6H12O6</p>
          </html>
        </notes>
      </species>
      <species metaid="M_forcoa_c_meta" id="M_forcoa_c" name="Formyl-CoA" compartment="c">
        <notes>
          <html xmlns="http://www.w3.org/1999/xhtml">
            <p>FORMULA: C22H32N7O17P3S</p>
          </html>
        </notes>
        <annotation>
          <rdf:RDF xmlns:dcterms="http://purl.org/dc/terms/" xmlns:rdf="http://www.w3.org/1999/02/22-rdf-syntax-ns#" xmlns:dc="http://purl.org/dc/elements/1.1/" xmlns:bqbiol="http://biomodels.net/biology-qualifiers/" xmlns:bqmodel="http://biomodels.net/model-qualifiers/" xmlns:vCard="http://www.w3.org/2001/vcard-rdf/3.0#">
            <rdf:Description rdf:about="#M_forcoa_c_meta">
              <bqbiol:is>
                <rdf:Bag>
                  <rdf:li rdf:resource="http://identifiers.org/3dmet/B04726"/>
                  <rdf:li rdf:resource="http://identifiers.org/obo.chebi/CHEBI%3A15522"/>
                  <rdf:li rdf:resource="http://identifiers.org/kegg.compound/C00798"/>
                  <rdf:li rdf:resource="http://identifiers.org/pubchem.substance/4056"/>
                </rdf:Bag>
              </bqbiol:is>
            </rdf:Description>
          </rdf:RDF>
        </annotation>
      </species>
      <species metaid="M_oxa_c_meta" id="M_oxa_c" name="Oxalate" compartment="c">
        <notes>
          <html xmlns="http://www.w3.org/1999/xhtml">
            <p>FORMULA: C2O4</p>
          </html>
        </notes>
        <annotation>
          <rdf:RDF xmlns:dcterms="http://purl.org/dc/terms/" xmlns:rdf="http://www.w3.org/1999/02/22-rdf-syntax-ns#" xmlns:dc="http://purl.org/dc/elements/1.1/" xmlns:bqbiol="http://biomodels.net/biology-qualifiers/" xmlns:bqmodel="http://biomodels.net/model-qualifiers/" xmlns:vCard="http://www.w3.org/2001/vcard-rdf/3.0#">
            <rdf:Description rdf:about="#M_oxa_c_meta">
              <bqbiol:is>
                <rdf:Bag>
                  <rdf:li rdf:resource="http://identifiers.org/cas/144-62-7"/>
                  <rdf:li rdf:resource="http://identifiers.org/3dmet/B00059"/>
                  <rdf:li rdf:resource="http://identifiers.org/obo.chebi/CHEBI%3A16995"/>
                  <rdf:li rdf:resource="http://identifiers.org/pubchem.substance/3509"/>
                </rdf:Bag>
              </bqbiol:is>
            </rdf:Description>
          </rdf:RDF>
        </annotation>
      </species>
      <species metaid="M_oxalcoa_c_meta" id="M_oxalcoa_c" name="Oxalyl-CoA" compartment="c">
        <notes>
          <html xmlns="http://www.w3.org/1999/xhtml">
            <p>FORMULA: C23H31N7O19P3S</p>
          </html>
        </notes>
        <annotation>
          <rdf:RDF xmlns:dcterms="http://purl.org/dc/terms/" xmlns:rdf="http://www.w3.org/1999/02/22-rdf-syntax-ns#" xmlns:dc="http://purl.org/dc/elements/1.1/" xmlns:bqbiol="http://biomodels.net/biology-qualifiers/" xmlns:bqmodel="http://biomodels.net/model-qualifiers/" xmlns:vCard="http://www.w3.org/2001/vcard-rdf/3.0#">
            <rdf:Description rdf:about="#M_oxalcoa_c_meta">
              <bqbiol:is>
                <rdf:Bag>
                  <rdf:li rdf:resource="http://identifiers.org/3dmet/B04666"/>
                  <rdf:li rdf:resource="http://identifiers.org/obo.chebi/CHEBI%3A15535"/>
                  <rdf:li rdf:resource="http://identifiers.org/kegg.compound/C00313"/>
                  <rdf:li rdf:resource="http://identifiers.org/pubchem.substance/3607"/>
                </rdf:Bag>
              </bqbiol:is>
            </rdf:Description>
          </rdf:RDF>
        </annotation>
      </species>
      <species metaid="M_f1p_c_meta" id="M_f1p_c" name="D-Fructose 1-phosphate" compartment="c">
        <notes>
          <html xmlns="http://www.w3.org/1999/xhtml">
            <p>FORMULA: C6H11O9P</p>
          </html>
        </notes>
        <annotation>
          <rdf:RDF xmlns:dcterms="http://purl.org/dc/terms/" xmlns:rdf="http://www.w3.org/1999/02/22-rdf-syntax-ns#" xmlns:dc="http://purl.org/dc/elements/1.1/" xmlns:bqbiol="http://biomodels.net/biology-qualifiers/" xmlns:bqmodel="http://biomodels.net/model-qualifiers/" xmlns:vCard="http://www.w3.org/2001/vcard-rdf/3.0#">
            <rdf:Description rdf:about="#M_f1p_c_meta">
              <bqbiol:is>
                <rdf:Bag>
                  <rdf:li rdf:resource="http://identifiers.org/cas/15978-08-2"/>
                  <rdf:li rdf:resource="http://identifiers.org/3dmet/B04765"/>
                  <rdf:li rdf:resource="http://identifiers.org/obo.chebi/CHEBI%3A18105"/>
                  <rdf:li rdf:resource="http://identifiers.org/kegg.compound/C01094"/>
                  <rdf:li rdf:resource="http://identifiers.org/pubchem.substance/4329"/>
                </rdf:Bag>
              </bqbiol:is>
            </rdf:Description>
          </rdf:RDF>
        </annotation>
      </species>
      <species metaid="M_fdp_c_meta" id="M_fdp_c" name="D-Fructose 1,6-bisphosphate" compartment="c">
        <notes>
          <html xmlns="http://www.w3.org/1999/xhtml">
            <p>FORMULA: C6H10O12P2</p>
          </html>
        </notes>
        <annotation>
          <rdf:RDF xmlns:dcterms="http://purl.org/dc/terms/" xmlns:rdf="http://www.w3.org/1999/02/22-rdf-syntax-ns#" xmlns:dc="http://purl.org/dc/elements/1.1/" xmlns:bqbiol="http://biomodels.net/biology-qualifiers/" xmlns:bqmodel="http://biomodels.net/model-qualifiers/" xmlns:vCard="http://www.w3.org/2001/vcard-rdf/3.0#">
            <rdf:Description rdf:about="#M_fdp_c_meta">
              <bqbiol:is>
                <rdf:Bag>
                  <rdf:li rdf:resource="http://identifiers.org/cas/488-69-7"/>
                  <rdf:li rdf:resource="http://identifiers.org/3dmet/B04673"/>
                  <rdf:li rdf:resource="http://identifiers.org/obo.chebi/CHEBI%3A16905"/>
                  <rdf:li rdf:resource="http://identifiers.org/kegg.compound/C00354"/>
                  <rdf:li rdf:resource="http://identifiers.org/pubchem.substance/3647"/>
                </rdf:Bag>
              </bqbiol:is>
            </rdf:Description>
          </rdf:RDF>
        </annotation>
      </species>
      <species id="M_glyc3p_c" name="Glycerol 3-phosphate" compartment="c">
        <notes>
          <html xmlns="http://www.w3.org/1999/xhtml">
            <p>FORMULA: C3H7O6P</p>
          </html>
        </notes>
      </species>
      <species metaid="M_f6p_c_meta" id="M_f6p_c" name="D-Fructose 6-phosphate" compartment="c">
        <notes>
          <html xmlns="http://www.w3.org/1999/xhtml">
            <p>FORMULA: C6H11O9P</p>
          </html>
        </notes>
        <annotation>
          <rdf:RDF xmlns:dcterms="http://purl.org/dc/terms/" xmlns:rdf="http://www.w3.org/1999/02/22-rdf-syntax-ns#" xmlns:dc="http://purl.org/dc/elements/1.1/" xmlns:bqbiol="http://biomodels.net/biology-qualifiers/" xmlns:bqmodel="http://biomodels.net/model-qualifiers/" xmlns:vCard="http://www.w3.org/2001/vcard-rdf/3.0#">
            <rdf:Description rdf:about="#M_f6p_c_meta">
              <bqbiol:is>
                <rdf:Bag>
                  <rdf:li rdf:resource="http://identifiers.org/cas/643-13-0"/>
                  <rdf:li rdf:resource="http://identifiers.org/3dmet/B04628"/>
                  <rdf:li rdf:resource="http://identifiers.org/obo.chebi/CHEBI%3A15946"/>
                  <rdf:li rdf:resource="http://identifiers.org/kegg.compound/C00085"/>
                  <rdf:li rdf:resource="http://identifiers.org/pubchem.substance/3385"/>
                </rdf:Bag>
              </bqbiol:is>
            </rdf:Description>
          </rdf:RDF>
        </annotation>
      </species>
      <species id="M_dgal6p_c" name="D-Galactose 6-phosphate" compartment="c">
        <notes>
          <html xmlns="http://www.w3.org/1999/xhtml">
            <p>FORMULA: C6H11O9P</p>
          </html>
        </notes>
      </species>
      <species id="M_tag6p_DASH_D_c" name="D-Tagatose 6-phosphate" compartment="c">
        <notes>
          <html xmlns="http://www.w3.org/1999/xhtml">
            <p>FORMULA: C6H11O9P</p>
          </html>
        </notes>
      </species>
      <species metaid="M_galctn_DASH_D_c_meta" id="M_galctn_DASH_D_c" name="D-Galactonate" compartment="c">
        <notes>
          <html xmlns="http://www.w3.org/1999/xhtml">
            <p>FORMULA: C6H11O7</p>
          </html>
        </notes>
        <annotation>
          <rdf:RDF xmlns:dcterms="http://purl.org/dc/terms/" xmlns:rdf="http://www.w3.org/1999/02/22-rdf-syntax-ns#" xmlns:dc="http://purl.org/dc/elements/1.1/" xmlns:bqbiol="http://biomodels.net/biology-qualifiers/" xmlns:bqmodel="http://biomodels.net/model-qualifiers/" xmlns:vCard="http://www.w3.org/2001/vcard-rdf/3.0#">
            <rdf:Description rdf:about="#M_galctn_DASH_D_c_meta">
              <bqbiol:is>
                <rdf:Bag>
                  <rdf:li rdf:resource="http://identifiers.org/3dmet/B04742"/>
                  <rdf:li rdf:resource="http://identifiers.org/cas/576-36-3"/>
                  <rdf:li rdf:resource="http://identifiers.org/kegg.compound/C00880"/>
                  <rdf:li rdf:resource="http://identifiers.org/obo.chebi/CHEBI%3A12931"/>
                  <rdf:li rdf:resource="http://identifiers.org/pubchem.substance/4136"/>
                </rdf:Bag>
              </bqbiol:is>
            </rdf:Description>
          </rdf:RDF>
        </annotation>
      </species>
      <species metaid="M_2dh3dgal_c_meta" id="M_2dh3dgal_c" name="2-Dehydro-3-deoxy-D-galactonate" compartment="c">
        <notes>
          <html xmlns="http://www.w3.org/1999/xhtml">
            <p>FORMULA: C6H9O6</p>
          </html>
        </notes>
        <annotation>
          <rdf:RDF xmlns:dcterms="http://purl.org/dc/terms/" xmlns:rdf="http://www.w3.org/1999/02/22-rdf-syntax-ns#" xmlns:dc="http://purl.org/dc/elements/1.1/" xmlns:bqbiol="http://biomodels.net/biology-qualifiers/" xmlns:bqmodel="http://biomodels.net/model-qualifiers/" xmlns:vCard="http://www.w3.org/2001/vcard-rdf/3.0#">
            <rdf:Description rdf:about="#M_2dh3dgal_c_meta">
              <bqbiol:is>
                <rdf:Bag>
                  <rdf:li rdf:resource="http://identifiers.org/3dmet/B04784"/>
                  <rdf:li rdf:resource="http://identifiers.org/kegg.compound/C01216"/>
                  <rdf:li rdf:resource="http://identifiers.org/obo.chebi/CHEBI%3A17028"/>
                  <rdf:li rdf:resource="http://identifiers.org/pubchem.substance/4438"/>
                </rdf:Bag>
              </bqbiol:is>
            </rdf:Description>
          </rdf:RDF>
        </annotation>
      </species>
      <species metaid="M_1Dgali_c_meta" id="M_1Dgali_c" name="1-alpha-D-Galactosyl-myo-inositol" compartment="c">
        <notes>
          <html xmlns="http://www.w3.org/1999/xhtml">
            <p>FORMULA: C12H22O11</p>
          </html>
        </notes>
        <annotation>
          <rdf:RDF xmlns:dcterms="http://purl.org/dc/terms/" xmlns:rdf="http://www.w3.org/1999/02/22-rdf-syntax-ns#" xmlns:dc="http://purl.org/dc/elements/1.1/" xmlns:bqbiol="http://biomodels.net/biology-qualifiers/" xmlns:bqmodel="http://biomodels.net/model-qualifiers/" xmlns:vCard="http://www.w3.org/2001/vcard-rdf/3.0#">
            <rdf:Description rdf:about="#M_1Dgali_c_meta">
              <bqbiol:is>
                <rdf:Bag>
                  <rdf:li rdf:resource="http://identifiers.org/3dmet/B01419"/>
                  <rdf:li rdf:resource="http://identifiers.org/kegg.compound/C01235"/>
                  <rdf:li rdf:resource="http://identifiers.org/obo.chebi/CHEBI%3A17505"/>
                  <rdf:li rdf:resource="http://identifiers.org/pubchem.substance/4456"/>
                </rdf:Bag>
              </bqbiol:is>
            </rdf:Description>
          </rdf:RDF>
        </annotation>
      </species>
      <species metaid="M_inost_c_meta" id="M_inost_c" name="myo-Inositol" compartment="c">
        <notes>
          <html xmlns="http://www.w3.org/1999/xhtml">
            <p>FORMULA: C6H12O6</p>
          </html>
        </notes>
        <annotation>
          <rdf:RDF xmlns:dcterms="http://purl.org/dc/terms/" xmlns:rdf="http://www.w3.org/1999/02/22-rdf-syntax-ns#" xmlns:dc="http://purl.org/dc/elements/1.1/" xmlns:bqbiol="http://biomodels.net/biology-qualifiers/" xmlns:bqmodel="http://biomodels.net/model-qualifiers/" xmlns:vCard="http://www.w3.org/2001/vcard-rdf/3.0#">
            <rdf:Description rdf:about="#M_inost_c_meta">
              <bqbiol:is>
                <rdf:Bag>
                  <rdf:li rdf:resource="http://identifiers.org/cas/87-89-8"/>
                  <rdf:li rdf:resource="http://identifiers.org/3dmet/B00038"/>
                  <rdf:li rdf:resource="http://identifiers.org/obo.chebi/CHEBI%3A17268"/>
                  <rdf:li rdf:resource="http://identifiers.org/kegg.compound/C00137"/>
                  <rdf:li rdf:resource="http://identifiers.org/pubchem.substance/3437"/>
                </rdf:Bag>
              </bqbiol:is>
            </rdf:Description>
          </rdf:RDF>
        </annotation>
      </species>
      <species metaid="M_gal1p_c_meta" id="M_gal1p_c" name="alpha-D-Galactose 1-phosphate" compartment="c">
        <notes>
          <html xmlns="http://www.w3.org/1999/xhtml">
            <p>FORMULA: C6H11O9P</p>
          </html>
        </notes>
        <annotation>
          <rdf:RDF xmlns:dcterms="http://purl.org/dc/terms/" xmlns:rdf="http://www.w3.org/1999/02/22-rdf-syntax-ns#" xmlns:dc="http://purl.org/dc/elements/1.1/" xmlns:bqbiol="http://biomodels.net/biology-qualifiers/" xmlns:bqmodel="http://biomodels.net/model-qualifiers/" xmlns:vCard="http://www.w3.org/2001/vcard-rdf/3.0#">
            <rdf:Description rdf:about="#M_gal1p_c_meta">
              <bqbiol:is>
                <rdf:Bag>
                  <rdf:li rdf:resource="http://identifiers.org/3dmet/B01244"/>
                  <rdf:li rdf:resource="http://identifiers.org/kegg.compound/C00446"/>
                  <rdf:li rdf:resource="http://identifiers.org/obo.chebi/CHEBI%3A17973"/>
                  <rdf:li rdf:resource="http://identifiers.org/pubchem.substance/3734"/>
                </rdf:Bag>
              </bqbiol:is>
            </rdf:Description>
          </rdf:RDF>
        </annotation>
      </species>
      <species metaid="M_melib_c_meta" id="M_melib_c" name="Melibiose" compartment="c">
        <notes>
          <html xmlns="http://www.w3.org/1999/xhtml">
            <p>FORMULA: C12H22O11</p>
          </html>
        </notes>
        <annotation>
          <rdf:RDF xmlns:dcterms="http://purl.org/dc/terms/" xmlns:rdf="http://www.w3.org/1999/02/22-rdf-syntax-ns#" xmlns:dc="http://purl.org/dc/elements/1.1/" xmlns:bqbiol="http://biomodels.net/biology-qualifiers/" xmlns:bqmodel="http://biomodels.net/model-qualifiers/" xmlns:vCard="http://www.w3.org/2001/vcard-rdf/3.0#">
            <rdf:Description rdf:about="#M_melib_c_meta">
              <bqbiol:is>
                <rdf:Bag>
                  <rdf:li rdf:resource="http://identifiers.org/cas/585-99-9"/>
                  <rdf:li rdf:resource="http://identifiers.org/3dmet/B05017"/>
                  <rdf:li rdf:resource="http://identifiers.org/obo.chebi/CHEBI%3A28053"/>
                  <rdf:li rdf:resource="http://identifiers.org/kegg.compound/C05402"/>
                  <rdf:li rdf:resource="http://identifiers.org/pubchem.substance/7769"/>
                </rdf:Bag>
              </bqbiol:is>
            </rdf:Description>
          </rdf:RDF>
        </annotation>
      </species>
      <species metaid="M_ggl_c_meta" id="M_ggl_c" name="Galactosylglycerol" compartment="c">
        <notes>
          <html xmlns="http://www.w3.org/1999/xhtml">
            <p>FORMULA: C9H18O8</p>
          </html>
        </notes>
        <annotation>
          <rdf:RDF xmlns:dcterms="http://purl.org/dc/terms/" xmlns:rdf="http://www.w3.org/1999/02/22-rdf-syntax-ns#" xmlns:dc="http://purl.org/dc/elements/1.1/" xmlns:bqbiol="http://biomodels.net/biology-qualifiers/" xmlns:bqmodel="http://biomodels.net/model-qualifiers/" xmlns:vCard="http://www.w3.org/2001/vcard-rdf/3.0#">
            <rdf:Description rdf:about="#M_ggl_c_meta">
              <bqbiol:is>
                <rdf:Bag>
                  <rdf:li rdf:resource="http://identifiers.org/obo.chebi/CHEBI%3A24168"/>
                </rdf:Bag>
              </bqbiol:is>
            </rdf:Description>
          </rdf:RDF>
        </annotation>
      </species>
      <species metaid="M_acglc_DASH_D_c_meta" id="M_acglc_DASH_D_c" name="6-Acetyl-D-glucose" compartment="c">
        <notes>
          <html xmlns="http://www.w3.org/1999/xhtml">
            <p>FORMULA: C8H14O7</p>
          </html>
        </notes>
        <annotation>
          <rdf:RDF xmlns:dcterms="http://purl.org/dc/terms/" xmlns:rdf="http://www.w3.org/1999/02/22-rdf-syntax-ns#" xmlns:dc="http://purl.org/dc/elements/1.1/" xmlns:bqbiol="http://biomodels.net/biology-qualifiers/" xmlns:bqmodel="http://biomodels.net/model-qualifiers/" xmlns:vCard="http://www.w3.org/2001/vcard-rdf/3.0#">
            <rdf:Description rdf:about="#M_acglc_DASH_D_c_meta">
              <bqbiol:is>
                <rdf:Bag>
                  <rdf:li rdf:resource="http://identifiers.org/kegg.compound/C02655"/>
                  <rdf:li rdf:resource="http://identifiers.org/obo.chebi/CHEBI%3A17901"/>
                  <rdf:li rdf:resource="http://identifiers.org/pubchem.substance/5628"/>
                </rdf:Bag>
              </bqbiol:is>
            </rdf:Description>
          </rdf:RDF>
        </annotation>
      </species>
      <species id="M_2h3oppan_c" name="2-Hydroxy-3-oxopropanoate" compartment="c">
        <notes>
          <html xmlns="http://www.w3.org/1999/xhtml">
            <p>FORMULA: C3H3O4</p>
          </html>
        </notes>
      </species>
      <species metaid="M_glcr_c_meta" id="M_glcr_c" name="D-Glucarate" compartment="c">
        <notes>
          <html xmlns="http://www.w3.org/1999/xhtml">
            <p>FORMULA: C6H8O8</p>
          </html>
        </notes>
        <annotation>
          <rdf:RDF xmlns:dcterms="http://purl.org/dc/terms/" xmlns:rdf="http://www.w3.org/1999/02/22-rdf-syntax-ns#" xmlns:dc="http://purl.org/dc/elements/1.1/" xmlns:bqbiol="http://biomodels.net/biology-qualifiers/" xmlns:bqmodel="http://biomodels.net/model-qualifiers/" xmlns:vCard="http://www.w3.org/2001/vcard-rdf/3.0#">
            <rdf:Description rdf:about="#M_glcr_c_meta">
              <bqbiol:is>
                <rdf:Bag>
                  <rdf:li rdf:resource="http://identifiers.org/3dmet/B04731"/>
                  <rdf:li rdf:resource="http://identifiers.org/pubchem.substance/4076"/>
                </rdf:Bag>
              </bqbiol:is>
            </rdf:Description>
          </rdf:RDF>
        </annotation>
      </species>
      <species metaid="M_glyc_DASH_R_c_meta" id="M_glyc_DASH_R_c" name="(R)-Glycerate" compartment="c">
        <notes>
          <html xmlns="http://www.w3.org/1999/xhtml">
            <p>FORMULA: C3H5O4</p>
          </html>
        </notes>
        <annotation>
          <rdf:RDF xmlns:dcterms="http://purl.org/dc/terms/" xmlns:rdf="http://www.w3.org/1999/02/22-rdf-syntax-ns#" xmlns:dc="http://purl.org/dc/elements/1.1/" xmlns:bqbiol="http://biomodels.net/biology-qualifiers/" xmlns:bqmodel="http://biomodels.net/model-qualifiers/" xmlns:vCard="http://www.w3.org/2001/vcard-rdf/3.0#">
            <rdf:Description rdf:about="#M_glyc_DASH_R_c_meta">
              <bqbiol:is>
                <rdf:Bag>
                  <rdf:li rdf:resource="http://identifiers.org/cas/473-81-4"/>
                  <rdf:li rdf:resource="http://identifiers.org/3dmet/B00076"/>
                  <rdf:li rdf:resource="http://identifiers.org/obo.chebi/CHEBI%3A32398"/>
                  <rdf:li rdf:resource="http://identifiers.org/kegg.compound/C00258"/>
                  <rdf:li rdf:resource="http://identifiers.org/pubchem.substance/3557"/>
                </rdf:Bag>
              </bqbiol:is>
            </rdf:Description>
          </rdf:RDF>
        </annotation>
      </species>
      <species metaid="M_glyclt_c_meta" id="M_glyclt_c" name="Glycolate" compartment="c">
        <notes>
          <html xmlns="http://www.w3.org/1999/xhtml">
            <p>FORMULA: C2H3O3</p>
          </html>
        </notes>
        <annotation>
          <rdf:RDF xmlns:dcterms="http://purl.org/dc/terms/" xmlns:rdf="http://www.w3.org/1999/02/22-rdf-syntax-ns#" xmlns:dc="http://purl.org/dc/elements/1.1/" xmlns:bqbiol="http://biomodels.net/biology-qualifiers/" xmlns:bqmodel="http://biomodels.net/model-qualifiers/" xmlns:vCard="http://www.w3.org/2001/vcard-rdf/3.0#">
            <rdf:Description rdf:about="#M_glyclt_c_meta">
              <bqbiol:is>
                <rdf:Bag>
                  <rdf:li rdf:resource="http://identifiers.org/cas/79-14-1"/>
                  <rdf:li rdf:resource="http://identifiers.org/3dmet/B01175"/>
                  <rdf:li rdf:resource="http://identifiers.org/obo.chebi/CHEBI%3A17497"/>
                  <rdf:li rdf:resource="http://identifiers.org/kegg.compound/C00160"/>
                  <rdf:li rdf:resource="http://identifiers.org/pubchem.substance/3460"/>
                </rdf:Bag>
              </bqbiol:is>
            </rdf:Description>
          </rdf:RDF>
        </annotation>
      </species>
      <species id="M_glx_c" name="Glyoxylate" compartment="c">
        <notes>
          <html xmlns="http://www.w3.org/1999/xhtml">
            <p>FORMULA: C2H1O3</p>
          </html>
        </notes>
      </species>
      <species id="M_mqn9_c" name="Menaquinone 9" compartment="c">
        <notes>
          <html xmlns="http://www.w3.org/1999/xhtml">
            <p>FORMULA: C56H80O2</p>
          </html>
        </notes>
      </species>
      <species id="M_mql9_c" name="Menaquinol 9" compartment="c">
        <notes>
          <html xmlns="http://www.w3.org/1999/xhtml">
            <p>FORMULA: C56H82O2</p>
          </html>
        </notes>
      </species>
      <species id="M_6pgc_c" name="6-Phospho-D-gluconate" compartment="c">
        <notes>
          <html xmlns="http://www.w3.org/1999/xhtml">
            <p>FORMULA: C6H10O10P</p>
          </html>
        </notes>
      </species>
      <species metaid="M_man6p_c_meta" id="M_man6p_c" name="D-Mannose 6-phosphate" compartment="c">
        <notes>
          <html xmlns="http://www.w3.org/1999/xhtml">
            <p>FORMULA: C6H11O9P</p>
          </html>
        </notes>
        <annotation>
          <rdf:RDF xmlns:dcterms="http://purl.org/dc/terms/" xmlns:rdf="http://www.w3.org/1999/02/22-rdf-syntax-ns#" xmlns:dc="http://purl.org/dc/elements/1.1/" xmlns:bqbiol="http://biomodels.net/biology-qualifiers/" xmlns:bqmodel="http://biomodels.net/model-qualifiers/" xmlns:vCard="http://www.w3.org/2001/vcard-rdf/3.0#">
            <rdf:Description rdf:about="#M_man6p_c_meta">
              <bqbiol:is>
                <rdf:Bag>
                  <rdf:li rdf:resource="http://identifiers.org/cas/3672-15-9"/>
                  <rdf:li rdf:resource="http://identifiers.org/3dmet/B01204"/>
                  <rdf:li rdf:resource="http://identifiers.org/obo.chebi/CHEBI%3A17369"/>
                  <rdf:li rdf:resource="http://identifiers.org/kegg.compound/C00275"/>
                  <rdf:li rdf:resource="http://identifiers.org/pubchem.substance/3572"/>
                </rdf:Bag>
              </bqbiol:is>
            </rdf:Description>
          </rdf:RDF>
        </annotation>
      </species>
      <species id="M_fru_c" name="D-Fructose" compartment="c">
        <notes>
          <html xmlns="http://www.w3.org/1999/xhtml">
            <p>FORMULA: C6H12O6</p>
          </html>
        </notes>
      </species>
      <species metaid="M_hpyr_c_meta" id="M_hpyr_c" name="Hydroxypyruvate" compartment="c">
        <notes>
          <html xmlns="http://www.w3.org/1999/xhtml">
            <p>FORMULA: C3H3O4</p>
          </html>
        </notes>
        <annotation>
          <rdf:RDF xmlns:dcterms="http://purl.org/dc/terms/" xmlns:rdf="http://www.w3.org/1999/02/22-rdf-syntax-ns#" xmlns:dc="http://purl.org/dc/elements/1.1/" xmlns:bqbiol="http://biomodels.net/biology-qualifiers/" xmlns:bqmodel="http://biomodels.net/model-qualifiers/" xmlns:vCard="http://www.w3.org/2001/vcard-rdf/3.0#">
            <rdf:Description rdf:about="#M_hpyr_c_meta">
              <bqbiol:is>
                <rdf:Bag>
                  <rdf:li rdf:resource="http://identifiers.org/cas/1113-60-6"/>
                  <rdf:li rdf:resource="http://identifiers.org/3dmet/B00049"/>
                  <rdf:li rdf:resource="http://identifiers.org/obo.chebi/CHEBI%3A30841"/>
                  <rdf:li rdf:resource="http://identifiers.org/kegg.compound/C00168"/>
                  <rdf:li rdf:resource="http://identifiers.org/pubchem.substance/3468"/>
                </rdf:Bag>
              </bqbiol:is>
            </rdf:Description>
          </rdf:RDF>
        </annotation>
      </species>
      <species metaid="M_idon_DASH_L_c_meta" id="M_idon_DASH_L_c" name="L-Idonate" compartment="c">
        <notes>
          <html xmlns="http://www.w3.org/1999/xhtml">
            <p>FORMULA: C6H11O7</p>
          </html>
        </notes>
        <annotation>
          <rdf:RDF xmlns:dcterms="http://purl.org/dc/terms/" xmlns:rdf="http://www.w3.org/1999/02/22-rdf-syntax-ns#" xmlns:dc="http://purl.org/dc/elements/1.1/" xmlns:bqbiol="http://biomodels.net/biology-qualifiers/" xmlns:bqmodel="http://biomodels.net/model-qualifiers/" xmlns:vCard="http://www.w3.org/2001/vcard-rdf/3.0#">
            <rdf:Description rdf:about="#M_idon_DASH_L_c_meta">
              <bqbiol:is>
                <rdf:Bag>
                  <rdf:li rdf:resource="http://identifiers.org/cas/1114-17-6"/>
                  <rdf:li rdf:resource="http://identifiers.org/obo.chebi/CHEBI%3A17796"/>
                  <rdf:li rdf:resource="http://identifiers.org/kegg.compound/C00770"/>
                  <rdf:li rdf:resource="http://identifiers.org/pubchem.substance/4032"/>
                </rdf:Bag>
              </bqbiol:is>
            </rdf:Description>
          </rdf:RDF>
        </annotation>
      </species>
      <species metaid="M_lcts_c_meta" id="M_lcts_c" name="Lactose" compartment="c">
        <notes>
          <html xmlns="http://www.w3.org/1999/xhtml">
            <p>FORMULA: C12H22O11</p>
          </html>
        </notes>
        <annotation>
          <rdf:RDF xmlns:dcterms="http://purl.org/dc/terms/" xmlns:rdf="http://www.w3.org/1999/02/22-rdf-syntax-ns#" xmlns:dc="http://purl.org/dc/elements/1.1/" xmlns:bqbiol="http://biomodels.net/biology-qualifiers/" xmlns:bqmodel="http://biomodels.net/model-qualifiers/" xmlns:vCard="http://www.w3.org/2001/vcard-rdf/3.0#">
            <rdf:Description rdf:about="#M_lcts_c_meta">
              <bqbiol:is>
                <rdf:Bag>
                  <rdf:li rdf:resource="http://identifiers.org/cas/63-42-3"/>
                  <rdf:li rdf:resource="http://identifiers.org/3dmet/B01199"/>
                  <rdf:li rdf:resource="http://identifiers.org/obo.chebi/CHEBI%3A36219"/>
                  <rdf:li rdf:resource="http://identifiers.org/kegg.compound/C00243"/>
                  <rdf:li rdf:resource="http://identifiers.org/pubchem.substance/3542"/>
                </rdf:Bag>
              </bqbiol:is>
            </rdf:Description>
          </rdf:RDF>
        </annotation>
      </species>
      <species metaid="M_lald_DASH_L_c_meta" id="M_lald_DASH_L_c" name="L-Lactaldehyde" compartment="c">
        <notes>
          <html xmlns="http://www.w3.org/1999/xhtml">
            <p>FORMULA: C3H6O2</p>
          </html>
        </notes>
        <annotation>
          <rdf:RDF xmlns:dcterms="http://purl.org/dc/terms/" xmlns:rdf="http://www.w3.org/1999/02/22-rdf-syntax-ns#" xmlns:dc="http://purl.org/dc/elements/1.1/" xmlns:bqbiol="http://biomodels.net/biology-qualifiers/" xmlns:bqmodel="http://biomodels.net/model-qualifiers/" xmlns:vCard="http://www.w3.org/2001/vcard-rdf/3.0#">
            <rdf:Description rdf:about="#M_lald_DASH_L_c_meta">
              <bqbiol:is>
                <rdf:Bag>
                  <rdf:li rdf:resource="http://identifiers.org/cas/598-35-6"/>
                  <rdf:li rdf:resource="http://identifiers.org/3dmet/B01242"/>
                  <rdf:li rdf:resource="http://identifiers.org/obo.chebi/CHEBI%3A18041"/>
                  <rdf:li rdf:resource="http://identifiers.org/kegg.compound/C00424"/>
                  <rdf:li rdf:resource="http://identifiers.org/pubchem.substance/3714"/>
                </rdf:Bag>
              </bqbiol:is>
            </rdf:Description>
          </rdf:RDF>
        </annotation>
      </species>
      <species id="M_lac_DASH_L_c" name="L-Lactate" compartment="c">
        <notes>
          <html xmlns="http://www.w3.org/1999/xhtml">
            <p>FORMULA: C3H5O3</p>
          </html>
        </notes>
      </species>
      <species id="M_lyx_DASH_L_c" name="L-Lyxose" compartment="c">
        <notes>
          <html xmlns="http://www.w3.org/1999/xhtml">
            <p>FORMULA: C5H10O5</p>
          </html>
        </notes>
      </species>
      <species metaid="M_xylu_DASH_L_c_meta" id="M_xylu_DASH_L_c" name="L-Xylulose" compartment="c">
        <notes>
          <html xmlns="http://www.w3.org/1999/xhtml">
            <p>FORMULA: C5H10O5</p>
          </html>
        </notes>
        <annotation>
          <rdf:RDF xmlns:dcterms="http://purl.org/dc/terms/" xmlns:rdf="http://www.w3.org/1999/02/22-rdf-syntax-ns#" xmlns:dc="http://purl.org/dc/elements/1.1/" xmlns:bqbiol="http://biomodels.net/biology-qualifiers/" xmlns:bqmodel="http://biomodels.net/model-qualifiers/" xmlns:vCard="http://www.w3.org/2001/vcard-rdf/3.0#">
            <rdf:Description rdf:about="#M_xylu_DASH_L_c_meta">
              <bqbiol:is>
                <rdf:Bag>
                  <rdf:li rdf:resource="http://identifiers.org/cas/527-50-4"/>
                  <rdf:li rdf:resource="http://identifiers.org/3dmet/B04665"/>
                  <rdf:li rdf:resource="http://identifiers.org/obo.chebi/CHEBI%3A17399"/>
                  <rdf:li rdf:resource="http://identifiers.org/kegg.compound/C00312"/>
                  <rdf:li rdf:resource="http://identifiers.org/pubchem.substance/3606"/>
                </rdf:Bag>
              </bqbiol:is>
            </rdf:Description>
          </rdf:RDF>
        </annotation>
      </species>
      <species metaid="M_acmalt_c_meta" id="M_acmalt_c" name="Acetyl-maltose" compartment="c">
        <notes>
          <html xmlns="http://www.w3.org/1999/xhtml">
            <p>FORMULA: C14H24O12</p>
          </html>
        </notes>
        <annotation>
          <rdf:RDF xmlns:dcterms="http://purl.org/dc/terms/" xmlns:rdf="http://www.w3.org/1999/02/22-rdf-syntax-ns#" xmlns:dc="http://purl.org/dc/elements/1.1/" xmlns:bqbiol="http://biomodels.net/biology-qualifiers/" xmlns:bqmodel="http://biomodels.net/model-qualifiers/" xmlns:vCard="http://www.w3.org/2001/vcard-rdf/3.0#">
            <rdf:Description rdf:about="#M_acmalt_c_meta">
              <bqbiol:is>
                <rdf:Bag>
                  <rdf:li rdf:resource="http://identifiers.org/kegg.compound/C02130"/>
                  <rdf:li rdf:resource="http://identifiers.org/obo.chebi/CHEBI%3A2411"/>
                  <rdf:li rdf:resource="http://identifiers.org/pubchem.substance/5209"/>
                </rdf:Bag>
              </bqbiol:is>
            </rdf:Description>
          </rdf:RDF>
        </annotation>
      </species>
      <species metaid="M_melt_c_meta" id="M_melt_c" name="Melibiitol" compartment="c">
        <notes>
          <html xmlns="http://www.w3.org/1999/xhtml">
            <p>FORMULA: C12H24O11</p>
          </html>
        </notes>
        <annotation>
          <rdf:RDF xmlns:dcterms="http://purl.org/dc/terms/" xmlns:rdf="http://www.w3.org/1999/02/22-rdf-syntax-ns#" xmlns:dc="http://purl.org/dc/elements/1.1/" xmlns:bqbiol="http://biomodels.net/biology-qualifiers/" xmlns:bqmodel="http://biomodels.net/model-qualifiers/" xmlns:vCard="http://www.w3.org/2001/vcard-rdf/3.0#">
            <rdf:Description rdf:about="#M_melt_c_meta">
              <bqbiol:is>
                <rdf:Bag>
                  <rdf:li rdf:resource="http://identifiers.org/3dmet/B01853"/>
                  <rdf:li rdf:resource="http://identifiers.org/kegg.compound/C05399"/>
                  <rdf:li rdf:resource="http://identifiers.org/obo.chebi/CHEBI%3A27527"/>
                  <rdf:li rdf:resource="http://identifiers.org/pubchem.substance/7766"/>
                </rdf:Bag>
              </bqbiol:is>
            </rdf:Description>
          </rdf:RDF>
        </annotation>
      </species>
      <species metaid="M_sbt_DASH_D_c_meta" id="M_sbt_DASH_D_c" name="D-Sorbitol" compartment="c">
        <notes>
          <html xmlns="http://www.w3.org/1999/xhtml">
            <p>FORMULA: C6H14O6</p>
          </html>
        </notes>
        <annotation>
          <rdf:RDF xmlns:dcterms="http://purl.org/dc/terms/" xmlns:rdf="http://www.w3.org/1999/02/22-rdf-syntax-ns#" xmlns:dc="http://purl.org/dc/elements/1.1/" xmlns:bqbiol="http://biomodels.net/biology-qualifiers/" xmlns:bqmodel="http://biomodels.net/model-qualifiers/" xmlns:vCard="http://www.w3.org/2001/vcard-rdf/3.0#">
            <rdf:Description rdf:about="#M_sbt_DASH_D_c_meta">
              <bqbiol:is>
                <rdf:Bag>
                  <rdf:li rdf:resource="http://identifiers.org/cas/50-70-4"/>
                  <rdf:li rdf:resource="http://identifiers.org/3dmet/B04724"/>
                  <rdf:li rdf:resource="http://identifiers.org/obo.chebi/CHEBI%3A17924"/>
                  <rdf:li rdf:resource="http://identifiers.org/kegg.compound/C00794"/>
                  <rdf:li rdf:resource="http://identifiers.org/pubchem.substance/4052"/>
                </rdf:Bag>
              </bqbiol:is>
            </rdf:Description>
          </rdf:RDF>
        </annotation>
      </species>
      <species metaid="M_h2o_e_meta" id="M_h2o_e" name="H2O" compartment="e">
        <notes>
          <html xmlns="http://www.w3.org/1999/xhtml">
            <p>FORMULA: H2O</p>
          </html>
        </notes>
        <annotation>
          <rdf:RDF xmlns:dcterms="http://purl.org/dc/terms/" xmlns:rdf="http://www.w3.org/1999/02/22-rdf-syntax-ns#" xmlns:dc="http://purl.org/dc/elements/1.1/" xmlns:bqbiol="http://biomodels.net/biology-qualifiers/" xmlns:bqmodel="http://biomodels.net/model-qualifiers/" xmlns:vCard="http://www.w3.org/2001/vcard-rdf/3.0#">
            <rdf:Description rdf:about="#M_h2o_e_meta">
              <bqbiol:is>
                <rdf:Bag>
                  <rdf:li rdf:resource="http://identifiers.org/3dmet/B01124"/>
                  <rdf:li rdf:resource="http://identifiers.org/obo.chebi/CHEBI%3A15377"/>
                  <rdf:li rdf:resource="http://identifiers.org/kegg.compound/C00001"/>
                  <rdf:li rdf:resource="http://identifiers.org/pubchem.substance/3303"/>
                </rdf:Bag>
              </bqbiol:is>
            </rdf:Description>
          </rdf:RDF>
        </annotation>
      </species>
      <species metaid="M_malttr_e_meta" id="M_malttr_e" name="Maltotriose" compartment="e">
        <notes>
          <html xmlns="http://www.w3.org/1999/xhtml">
            <p>FORMULA: C18H32O16</p>
          </html>
        </notes>
        <annotation>
          <rdf:RDF xmlns:dcterms="http://purl.org/dc/terms/" xmlns:rdf="http://www.w3.org/1999/02/22-rdf-syntax-ns#" xmlns:dc="http://purl.org/dc/elements/1.1/" xmlns:bqbiol="http://biomodels.net/biology-qualifiers/" xmlns:bqmodel="http://biomodels.net/model-qualifiers/" xmlns:vCard="http://www.w3.org/2001/vcard-rdf/3.0#">
            <rdf:Description rdf:about="#M_malttr_e_meta">
              <bqbiol:is>
                <rdf:Bag>
                  <rdf:li rdf:resource="http://identifiers.org/cas/1109-28-0"/>
                  <rdf:li rdf:resource="http://identifiers.org/obo.chebi/CHEBI%3A27931"/>
                  <rdf:li rdf:resource="http://identifiers.org/kegg.compound/C01835"/>
                  <rdf:li rdf:resource="http://identifiers.org/pubchem.substance/4954"/>
                </rdf:Bag>
              </bqbiol:is>
            </rdf:Description>
          </rdf:RDF>
        </annotation>
      </species>
      <species id="M_glc_DASH_D_e" name="D-Glucose" compartment="e">
        <notes>
          <html xmlns="http://www.w3.org/1999/xhtml">
            <p>FORMULA: C6H12O6</p>
          </html>
        </notes>
      </species>
      <species metaid="M_malt_e_meta" id="M_malt_e" name="Maltose" compartment="e">
        <notes>
          <html xmlns="http://www.w3.org/1999/xhtml">
            <p>FORMULA: C12H22O11</p>
          </html>
        </notes>
        <annotation>
          <rdf:RDF xmlns:dcterms="http://purl.org/dc/terms/" xmlns:rdf="http://www.w3.org/1999/02/22-rdf-syntax-ns#" xmlns:dc="http://purl.org/dc/elements/1.1/" xmlns:bqbiol="http://biomodels.net/biology-qualifiers/" xmlns:bqmodel="http://biomodels.net/model-qualifiers/" xmlns:vCard="http://www.w3.org/2001/vcard-rdf/3.0#">
            <rdf:Description rdf:about="#M_malt_e_meta">
              <bqbiol:is>
                <rdf:Bag>
                  <rdf:li rdf:resource="http://identifiers.org/cas/69-79-4"/>
                  <rdf:li rdf:resource="http://identifiers.org/3dmet/B04649"/>
                  <rdf:li rdf:resource="http://identifiers.org/obo.chebi/CHEBI%3A17306"/>
                  <rdf:li rdf:resource="http://identifiers.org/kegg.compound/C00208"/>
                  <rdf:li rdf:resource="http://identifiers.org/pubchem.substance/3508"/>
                </rdf:Bag>
              </bqbiol:is>
            </rdf:Description>
          </rdf:RDF>
        </annotation>
      </species>
      <species metaid="M_maltttr_e_meta" id="M_maltttr_e" name="Maltotetraose" compartment="e">
        <notes>
          <html xmlns="http://www.w3.org/1999/xhtml">
            <p>FORMULA: C24H42O21</p>
          </html>
        </notes>
        <annotation>
          <rdf:RDF xmlns:dcterms="http://purl.org/dc/terms/" xmlns:rdf="http://www.w3.org/1999/02/22-rdf-syntax-ns#" xmlns:dc="http://purl.org/dc/elements/1.1/" xmlns:bqbiol="http://biomodels.net/biology-qualifiers/" xmlns:bqmodel="http://biomodels.net/model-qualifiers/" xmlns:vCard="http://www.w3.org/2001/vcard-rdf/3.0#">
            <rdf:Description rdf:about="#M_maltttr_e_meta">
              <bqbiol:is>
                <rdf:Bag>
                  <rdf:li rdf:resource="http://identifiers.org/cas/34612-38-9"/>
                  <rdf:li rdf:resource="http://identifiers.org/obo.chebi/CHEBI%3A28460"/>
                  <rdf:li rdf:resource="http://identifiers.org/kegg.compound/C02052"/>
                  <rdf:li rdf:resource="http://identifiers.org/pubchem.substance/5141"/>
                </rdf:Bag>
              </bqbiol:is>
            </rdf:Description>
          </rdf:RDF>
        </annotation>
      </species>
      <species id="M_maltpt_e" name="Maltopentaose" compartment="e">
        <notes>
          <html xmlns="http://www.w3.org/1999/xhtml">
            <p>FORMULA: C30H52O26</p>
          </html>
        </notes>
      </species>
      <species id="M_malthp_e" name="Maltoheptaose" compartment="e">
        <notes>
          <html xmlns="http://www.w3.org/1999/xhtml">
            <p>FORMULA: C42H72O36</p>
          </html>
        </notes>
      </species>
      <species metaid="M_pi_c_meta" id="M_pi_c" name="Phosphate" compartment="c">
        <notes>
          <html xmlns="http://www.w3.org/1999/xhtml">
            <p>FORMULA: HO4P</p>
          </html>
        </notes>
        <annotation>
          <rdf:RDF xmlns:dcterms="http://purl.org/dc/terms/" xmlns:rdf="http://www.w3.org/1999/02/22-rdf-syntax-ns#" xmlns:dc="http://purl.org/dc/elements/1.1/" xmlns:bqbiol="http://biomodels.net/biology-qualifiers/" xmlns:bqmodel="http://biomodels.net/model-qualifiers/" xmlns:vCard="http://www.w3.org/2001/vcard-rdf/3.0#">
            <rdf:Description rdf:about="#M_pi_c_meta">
              <bqbiol:is>
                <rdf:Bag>
                  <rdf:li rdf:resource="http://identifiers.org/obo.chebi/CHEBI%3A26020"/>
                </rdf:Bag>
              </bqbiol:is>
            </rdf:Description>
          </rdf:RDF>
        </annotation>
      </species>
      <species metaid="M_g1p_c_meta" id="M_g1p_c" name="D-Glucose 1-phosphate" compartment="c">
        <notes>
          <html xmlns="http://www.w3.org/1999/xhtml">
            <p>FORMULA: C6H11O9P</p>
          </html>
        </notes>
        <annotation>
          <rdf:RDF xmlns:dcterms="http://purl.org/dc/terms/" xmlns:rdf="http://www.w3.org/1999/02/22-rdf-syntax-ns#" xmlns:dc="http://purl.org/dc/elements/1.1/" xmlns:bqbiol="http://biomodels.net/biology-qualifiers/" xmlns:bqmodel="http://biomodels.net/model-qualifiers/" xmlns:vCard="http://www.w3.org/2001/vcard-rdf/3.0#">
            <rdf:Description rdf:about="#M_g1p_c_meta">
              <bqbiol:is>
                <rdf:Bag>
                  <rdf:li rdf:resource="http://identifiers.org/cas/59-56-3"/>
                  <rdf:li rdf:resource="http://identifiers.org/3dmet/B04634"/>
                  <rdf:li rdf:resource="http://identifiers.org/obo.chebi/CHEBI%3A16077"/>
                  <rdf:li rdf:resource="http://identifiers.org/kegg.compound/C00103"/>
                  <rdf:li rdf:resource="http://identifiers.org/pubchem.substance/3403"/>
                </rdf:Bag>
              </bqbiol:is>
            </rdf:Description>
          </rdf:RDF>
        </annotation>
      </species>
      <species metaid="M_mnl_c_meta" id="M_mnl_c" name="D-Mannitol" compartment="c">
        <notes>
          <html xmlns="http://www.w3.org/1999/xhtml">
            <p>FORMULA: C6H14O6</p>
          </html>
        </notes>
        <annotation>
          <rdf:RDF xmlns:dcterms="http://purl.org/dc/terms/" xmlns:rdf="http://www.w3.org/1999/02/22-rdf-syntax-ns#" xmlns:dc="http://purl.org/dc/elements/1.1/" xmlns:bqbiol="http://biomodels.net/biology-qualifiers/" xmlns:bqmodel="http://biomodels.net/model-qualifiers/" xmlns:vCard="http://www.w3.org/2001/vcard-rdf/3.0#">
            <rdf:Description rdf:about="#M_mnl_c_meta">
              <bqbiol:is>
                <rdf:Bag>
                  <rdf:li rdf:resource="http://identifiers.org/cas/69-65-8"/>
                  <rdf:li rdf:resource="http://identifiers.org/3dmet/B04676"/>
                  <rdf:li rdf:resource="http://identifiers.org/obo.chebi/CHEBI%3A16899"/>
                  <rdf:li rdf:resource="http://identifiers.org/kegg.compound/C00392"/>
                  <rdf:li rdf:resource="http://identifiers.org/pubchem.substance/3682"/>
                </rdf:Bag>
              </bqbiol:is>
            </rdf:Description>
          </rdf:RDF>
        </annotation>
      </species>
      <species metaid="M_tre_c_meta" id="M_tre_c" name="Trehalose" compartment="c">
        <notes>
          <html xmlns="http://www.w3.org/1999/xhtml">
            <p>FORMULA: C12H22O11</p>
          </html>
        </notes>
        <annotation>
          <rdf:RDF xmlns:dcterms="http://purl.org/dc/terms/" xmlns:rdf="http://www.w3.org/1999/02/22-rdf-syntax-ns#" xmlns:dc="http://purl.org/dc/elements/1.1/" xmlns:bqbiol="http://biomodels.net/biology-qualifiers/" xmlns:bqmodel="http://biomodels.net/model-qualifiers/" xmlns:vCard="http://www.w3.org/2001/vcard-rdf/3.0#">
            <rdf:Description rdf:about="#M_tre_c_meta">
              <bqbiol:is>
                <rdf:Bag>
                  <rdf:li rdf:resource="http://identifiers.org/obo.chebi/CHEBI%3A27082"/>
                </rdf:Bag>
              </bqbiol:is>
            </rdf:Description>
          </rdf:RDF>
        </annotation>
      </species>
      <species metaid="M_3oxdhscoa_c_meta" id="M_3oxdhscoa_c" name="3-oxo-5,6-dehydrosuberyl-CoA" compartment="c">
        <notes>
          <html xmlns="http://www.w3.org/1999/xhtml">
            <p>FORMULA: C29H39N7O20P3S</p>
          </html>
        </notes>
        <annotation>
          <rdf:RDF xmlns:dcterms="http://purl.org/dc/terms/" xmlns:rdf="http://www.w3.org/1999/02/22-rdf-syntax-ns#" xmlns:dc="http://purl.org/dc/elements/1.1/" xmlns:bqbiol="http://biomodels.net/biology-qualifiers/" xmlns:bqmodel="http://biomodels.net/model-qualifiers/" xmlns:vCard="http://www.w3.org/2001/vcard-rdf/3.0#">
            <rdf:Description rdf:about="#M_3oxdhscoa_c_meta">
              <bqbiol:is>
                <rdf:Bag>
                  <rdf:li rdf:resource="http://identifiers.org/obo.chebi/CHEBI%3A63253"/>
                </rdf:Bag>
              </bqbiol:is>
            </rdf:Description>
          </rdf:RDF>
        </annotation>
      </species>
      <species metaid="M_phaccoa_c_meta" id="M_phaccoa_c" name="Phenylacetyl-CoA" compartment="c">
        <notes>
          <html xmlns="http://www.w3.org/1999/xhtml">
            <p>FORMULA: C29H38N7O17P3S</p>
          </html>
        </notes>
        <annotation>
          <rdf:RDF xmlns:dcterms="http://purl.org/dc/terms/" xmlns:rdf="http://www.w3.org/1999/02/22-rdf-syntax-ns#" xmlns:dc="http://purl.org/dc/elements/1.1/" xmlns:bqbiol="http://biomodels.net/biology-qualifiers/" xmlns:bqmodel="http://biomodels.net/model-qualifiers/" xmlns:vCard="http://www.w3.org/2001/vcard-rdf/3.0#">
            <rdf:Description rdf:about="#M_phaccoa_c_meta">
              <bqbiol:is>
                <rdf:Bag>
                  <rdf:li rdf:resource="http://identifiers.org/3dmet/B04702"/>
                  <rdf:li rdf:resource="http://identifiers.org/obo.chebi/CHEBI%3A15537"/>
                  <rdf:li rdf:resource="http://identifiers.org/kegg.compound/C00582"/>
                  <rdf:li rdf:resource="http://identifiers.org/pubchem.substance/3861"/>
                </rdf:Bag>
              </bqbiol:is>
            </rdf:Description>
          </rdf:RDF>
        </annotation>
      </species>
      <species id="M_rephaccoa_c" name="Ring 1,2-epoxyphenylacetyl-CoA" compartment="c">
        <notes>
          <html xmlns="http://www.w3.org/1999/xhtml">
            <p>FORMULA: C29H38N7O18P3S</p>
          </html>
        </notes>
      </species>
      <species id="M_tagdp_DASH_D_c" name="D-Tagatose 1,6-biphosphate" compartment="c">
        <notes>
          <html xmlns="http://www.w3.org/1999/xhtml">
            <p>FORMULA: C6H10O12P2</p>
          </html>
        </notes>
      </species>
      <species metaid="M_man1p_c_meta" id="M_man1p_c" name="D-Mannose 1-phosphate" compartment="c">
        <notes>
          <html xmlns="http://www.w3.org/1999/xhtml">
            <p>FORMULA: C6H11O9P</p>
          </html>
        </notes>
        <annotation>
          <rdf:RDF xmlns:dcterms="http://purl.org/dc/terms/" xmlns:rdf="http://www.w3.org/1999/02/22-rdf-syntax-ns#" xmlns:dc="http://purl.org/dc/elements/1.1/" xmlns:bqbiol="http://biomodels.net/biology-qualifiers/" xmlns:bqmodel="http://biomodels.net/model-qualifiers/" xmlns:vCard="http://www.w3.org/2001/vcard-rdf/3.0#">
            <rdf:Description rdf:about="#M_man1p_c_meta">
              <bqbiol:is>
                <rdf:Bag>
                  <rdf:li rdf:resource="http://identifiers.org/cas/27251-84-9"/>
                  <rdf:li rdf:resource="http://identifiers.org/3dmet/B01296"/>
                  <rdf:li rdf:resource="http://identifiers.org/obo.chebi/CHEBI%3A35374"/>
                  <rdf:li rdf:resource="http://identifiers.org/kegg.compound/C00636"/>
                  <rdf:li rdf:resource="http://identifiers.org/pubchem.substance/3909"/>
                </rdf:Bag>
              </bqbiol:is>
            </rdf:Description>
          </rdf:RDF>
        </annotation>
      </species>
      <species metaid="M_ppap_c_meta" id="M_ppap_c" name="Propanoyl phosphate" compartment="c">
        <notes>
          <html xmlns="http://www.w3.org/1999/xhtml">
            <p>FORMULA: C3H5O5P</p>
          </html>
        </notes>
        <annotation>
          <rdf:RDF xmlns:dcterms="http://purl.org/dc/terms/" xmlns:rdf="http://www.w3.org/1999/02/22-rdf-syntax-ns#" xmlns:dc="http://purl.org/dc/elements/1.1/" xmlns:bqbiol="http://biomodels.net/biology-qualifiers/" xmlns:bqmodel="http://biomodels.net/model-qualifiers/" xmlns:vCard="http://www.w3.org/2001/vcard-rdf/3.0#">
            <rdf:Description rdf:about="#M_ppap_c_meta">
              <bqbiol:is>
                <rdf:Bag>
                  <rdf:li rdf:resource="http://identifiers.org/3dmet/B00510"/>
                  <rdf:li rdf:resource="http://identifiers.org/kegg.compound/C02876"/>
                  <rdf:li rdf:resource="http://identifiers.org/obo.chebi/CHEBI%3A8478"/>
                  <rdf:li rdf:resource="http://identifiers.org/pubchem.substance/5809"/>
                </rdf:Bag>
              </bqbiol:is>
            </rdf:Description>
          </rdf:RDF>
        </annotation>
      </species>
      <species id="M_r1p_c" name="alpha-D-Ribose 1-phosphate" compartment="c">
        <notes>
          <html xmlns="http://www.w3.org/1999/xhtml">
            <p>FORMULA: C5H9O8P</p>
          </html>
        </notes>
      </species>
      <species metaid="M_r5p_c_meta" id="M_r5p_c" name="alpha-D-Ribose 5-phosphate" compartment="c">
        <notes>
          <html xmlns="http://www.w3.org/1999/xhtml">
            <p>FORMULA: C5H9O8P</p>
          </html>
        </notes>
        <annotation>
          <rdf:RDF xmlns:dcterms="http://purl.org/dc/terms/" xmlns:rdf="http://www.w3.org/1999/02/22-rdf-syntax-ns#" xmlns:dc="http://purl.org/dc/elements/1.1/" xmlns:bqbiol="http://biomodels.net/biology-qualifiers/" xmlns:bqmodel="http://biomodels.net/model-qualifiers/" xmlns:vCard="http://www.w3.org/2001/vcard-rdf/3.0#">
            <rdf:Description rdf:about="#M_r5p_c_meta">
              <bqbiol:is>
                <rdf:Bag>
                  <rdf:li rdf:resource="http://identifiers.org/kegg.compound/C03736"/>
                  <rdf:li rdf:resource="http://identifiers.org/obo.chebi/CHEBI%3A18189"/>
                  <rdf:li rdf:resource="http://identifiers.org/pubchem.substance/6499"/>
                </rdf:Bag>
              </bqbiol:is>
            </rdf:Description>
          </rdf:RDF>
        </annotation>
      </species>
      <species metaid="M_2dr1p_c_meta" id="M_2dr1p_c" name="2-Deoxy-D-ribose 1-phosphate" compartment="c">
        <notes>
          <html xmlns="http://www.w3.org/1999/xhtml">
            <p>FORMULA: C5H9O7P</p>
          </html>
        </notes>
        <annotation>
          <rdf:RDF xmlns:dcterms="http://purl.org/dc/terms/" xmlns:rdf="http://www.w3.org/1999/02/22-rdf-syntax-ns#" xmlns:dc="http://purl.org/dc/elements/1.1/" xmlns:bqbiol="http://biomodels.net/biology-qualifiers/" xmlns:bqmodel="http://biomodels.net/model-qualifiers/" xmlns:vCard="http://www.w3.org/2001/vcard-rdf/3.0#">
            <rdf:Description rdf:about="#M_2dr1p_c_meta">
              <bqbiol:is>
                <rdf:Bag>
                  <rdf:li rdf:resource="http://identifiers.org/3dmet/B04713"/>
                  <rdf:li rdf:resource="http://identifiers.org/kegg.compound/C00672"/>
                  <rdf:li rdf:resource="http://identifiers.org/obo.chebi/CHEBI%3A28542"/>
                  <rdf:li rdf:resource="http://identifiers.org/pubchem.substance/3941"/>
                </rdf:Bag>
              </bqbiol:is>
            </rdf:Description>
          </rdf:RDF>
        </annotation>
      </species>
      <species metaid="M_raffin_c_meta" id="M_raffin_c" name="Raffinose" compartment="c">
        <notes>
          <html xmlns="http://www.w3.org/1999/xhtml">
            <p>FORMULA: C18H32O16</p>
          </html>
        </notes>
        <annotation>
          <rdf:RDF xmlns:dcterms="http://purl.org/dc/terms/" xmlns:rdf="http://www.w3.org/1999/02/22-rdf-syntax-ns#" xmlns:dc="http://purl.org/dc/elements/1.1/" xmlns:bqbiol="http://biomodels.net/biology-qualifiers/" xmlns:bqmodel="http://biomodels.net/model-qualifiers/" xmlns:vCard="http://www.w3.org/2001/vcard-rdf/3.0#">
            <rdf:Description rdf:about="#M_raffin_c_meta">
              <bqbiol:is>
                <rdf:Bag>
                  <rdf:li rdf:resource="http://identifiers.org/cas/512-69-6"/>
                  <rdf:li rdf:resource="http://identifiers.org/3dmet/B01266"/>
                  <rdf:li rdf:resource="http://identifiers.org/obo.chebi/CHEBI%3A16634"/>
                  <rdf:li rdf:resource="http://identifiers.org/kegg.compound/C00492"/>
                  <rdf:li rdf:resource="http://identifiers.org/pubchem.substance/3775"/>
                </rdf:Bag>
              </bqbiol:is>
            </rdf:Description>
          </rdf:RDF>
        </annotation>
      </species>
      <species metaid="M_sucr_c_meta" id="M_sucr_c" name="Sucrose" compartment="c">
        <notes>
          <html xmlns="http://www.w3.org/1999/xhtml">
            <p>FORMULA: C12H22O11</p>
          </html>
        </notes>
        <annotation>
          <rdf:RDF xmlns:dcterms="http://purl.org/dc/terms/" xmlns:rdf="http://www.w3.org/1999/02/22-rdf-syntax-ns#" xmlns:dc="http://purl.org/dc/elements/1.1/" xmlns:bqbiol="http://biomodels.net/biology-qualifiers/" xmlns:bqmodel="http://biomodels.net/model-qualifiers/" xmlns:vCard="http://www.w3.org/2001/vcard-rdf/3.0#">
            <rdf:Description rdf:about="#M_sucr_c_meta">
              <bqbiol:is>
                <rdf:Bag>
                  <rdf:li rdf:resource="http://identifiers.org/cas/57-50-1"/>
                  <rdf:li rdf:resource="http://identifiers.org/3dmet/B01156"/>
                  <rdf:li rdf:resource="http://identifiers.org/obo.chebi/CHEBI%3A17992"/>
                  <rdf:li rdf:resource="http://identifiers.org/kegg.compound/C00089"/>
                  <rdf:li rdf:resource="http://identifiers.org/pubchem.substance/3389"/>
                </rdf:Bag>
              </bqbiol:is>
            </rdf:Description>
          </rdf:RDF>
        </annotation>
      </species>
      <species metaid="M_ru5p_DASH_L_c_meta" id="M_ru5p_DASH_L_c" name="L-Ribulose 5-phosphate" compartment="c">
        <notes>
          <html xmlns="http://www.w3.org/1999/xhtml">
            <p>FORMULA: C5H9O8P</p>
          </html>
        </notes>
        <annotation>
          <rdf:RDF xmlns:dcterms="http://purl.org/dc/terms/" xmlns:rdf="http://www.w3.org/1999/02/22-rdf-syntax-ns#" xmlns:dc="http://purl.org/dc/elements/1.1/" xmlns:bqbiol="http://biomodels.net/biology-qualifiers/" xmlns:bqmodel="http://biomodels.net/model-qualifiers/" xmlns:vCard="http://www.w3.org/2001/vcard-rdf/3.0#">
            <rdf:Description rdf:about="#M_ru5p_DASH_L_c_meta">
              <bqbiol:is>
                <rdf:Bag>
                  <rdf:li rdf:resource="http://identifiers.org/3dmet/B01379"/>
                  <rdf:li rdf:resource="http://identifiers.org/obo.chebi/CHEBI%3A17666"/>
                  <rdf:li rdf:resource="http://identifiers.org/kegg.compound/C01101"/>
                  <rdf:li rdf:resource="http://identifiers.org/pubchem.substance/4335"/>
                </rdf:Bag>
              </bqbiol:is>
            </rdf:Description>
          </rdf:RDF>
        </annotation>
      </species>
      <species metaid="M_xu5p_DASH_D_c_meta" id="M_xu5p_DASH_D_c" name="D-Xylulose 5-phosphate" compartment="c">
        <notes>
          <html xmlns="http://www.w3.org/1999/xhtml">
            <p>FORMULA: C5H9O8P</p>
          </html>
        </notes>
        <annotation>
          <rdf:RDF xmlns:dcterms="http://purl.org/dc/terms/" xmlns:rdf="http://www.w3.org/1999/02/22-rdf-syntax-ns#" xmlns:dc="http://purl.org/dc/elements/1.1/" xmlns:bqbiol="http://biomodels.net/biology-qualifiers/" xmlns:bqmodel="http://biomodels.net/model-qualifiers/" xmlns:vCard="http://www.w3.org/2001/vcard-rdf/3.0#">
            <rdf:Description rdf:about="#M_xu5p_DASH_D_c_meta">
              <bqbiol:is>
                <rdf:Bag>
                  <rdf:li rdf:resource="http://identifiers.org/cas/60802-29-1"/>
                  <rdf:li rdf:resource="http://identifiers.org/3dmet/B01195"/>
                  <rdf:li rdf:resource="http://identifiers.org/obo.chebi/CHEBI%3A16332"/>
                  <rdf:li rdf:resource="http://identifiers.org/kegg.compound/C00231"/>
                  <rdf:li rdf:resource="http://identifiers.org/pubchem.substance/3530"/>
                </rdf:Bag>
              </bqbiol:is>
            </rdf:Description>
          </rdf:RDF>
        </annotation>
      </species>
      <species metaid="M_2oxpaccoa_c_meta" id="M_2oxpaccoa_c" name="2-oxepin-2(3H)-ylideneacetyl-CoA" compartment="c">
        <notes>
          <html xmlns="http://www.w3.org/1999/xhtml">
            <p>FORMULA: C29H38N7O18P3S</p>
          </html>
        </notes>
        <annotation>
          <rdf:RDF xmlns:dcterms="http://purl.org/dc/terms/" xmlns:rdf="http://www.w3.org/1999/02/22-rdf-syntax-ns#" xmlns:dc="http://purl.org/dc/elements/1.1/" xmlns:bqbiol="http://biomodels.net/biology-qualifiers/" xmlns:bqmodel="http://biomodels.net/model-qualifiers/" xmlns:vCard="http://www.w3.org/2001/vcard-rdf/3.0#">
            <rdf:Description rdf:about="#M_2oxpaccoa_c_meta">
              <bqbiol:is>
                <rdf:Bag>
                  <rdf:li rdf:resource="http://identifiers.org/obo.chebi/CHEBI%3A63251"/>
                </rdf:Bag>
              </bqbiol:is>
            </rdf:Description>
          </rdf:RDF>
        </annotation>
      </species>
      <species id="M_rmn_c" name="L-Rhamnose" compartment="c">
        <notes>
          <html xmlns="http://www.w3.org/1999/xhtml">
            <p>FORMULA: C6H12O5</p>
          </html>
        </notes>
      </species>
      <species metaid="M_rml_c_meta" id="M_rml_c" name="L-Rhamnulose" compartment="c">
        <notes>
          <html xmlns="http://www.w3.org/1999/xhtml">
            <p>FORMULA: C6H12O5</p>
          </html>
        </notes>
        <annotation>
          <rdf:RDF xmlns:dcterms="http://purl.org/dc/terms/" xmlns:rdf="http://www.w3.org/1999/02/22-rdf-syntax-ns#" xmlns:dc="http://purl.org/dc/elements/1.1/" xmlns:bqbiol="http://biomodels.net/biology-qualifiers/" xmlns:bqmodel="http://biomodels.net/model-qualifiers/" xmlns:vCard="http://www.w3.org/2001/vcard-rdf/3.0#">
            <rdf:Description rdf:about="#M_rml_c_meta">
              <bqbiol:is>
                <rdf:Bag>
                  <rdf:li rdf:resource="http://identifiers.org/3dmet/B01346"/>
                  <rdf:li rdf:resource="http://identifiers.org/kegg.compound/C00861"/>
                  <rdf:li rdf:resource="http://identifiers.org/obo.chebi/CHEBI%3A17897"/>
                  <rdf:li rdf:resource="http://identifiers.org/pubchem.substance/4118"/>
                </rdf:Bag>
              </bqbiol:is>
            </rdf:Description>
          </rdf:RDF>
        </annotation>
      </species>
      <species metaid="M_rml1p_c_meta" id="M_rml1p_c" name="L-Rhamnulose 1-phosphate" compartment="c">
        <notes>
          <html xmlns="http://www.w3.org/1999/xhtml">
            <p>FORMULA: C6H11O8P</p>
          </html>
        </notes>
        <annotation>
          <rdf:RDF xmlns:dcterms="http://purl.org/dc/terms/" xmlns:rdf="http://www.w3.org/1999/02/22-rdf-syntax-ns#" xmlns:dc="http://purl.org/dc/elements/1.1/" xmlns:bqbiol="http://biomodels.net/biology-qualifiers/" xmlns:bqmodel="http://biomodels.net/model-qualifiers/" xmlns:vCard="http://www.w3.org/2001/vcard-rdf/3.0#">
            <rdf:Description rdf:about="#M_rml1p_c_meta">
              <bqbiol:is>
                <rdf:Bag>
                  <rdf:li rdf:resource="http://identifiers.org/3dmet/B01389"/>
                  <rdf:li rdf:resource="http://identifiers.org/obo.chebi/CHEBI%3A17892"/>
                  <rdf:li rdf:resource="http://identifiers.org/kegg.compound/C01131"/>
                  <rdf:li rdf:resource="http://identifiers.org/pubchem.substance/4362"/>
                </rdf:Bag>
              </bqbiol:is>
            </rdf:Description>
          </rdf:RDF>
        </annotation>
      </species>
      <species metaid="M_taur_c_meta" id="M_taur_c" name="Taurine" compartment="c">
        <notes>
          <html xmlns="http://www.w3.org/1999/xhtml">
            <p>FORMULA: C2H7NO3S</p>
          </html>
        </notes>
        <annotation>
          <rdf:RDF xmlns:dcterms="http://purl.org/dc/terms/" xmlns:rdf="http://www.w3.org/1999/02/22-rdf-syntax-ns#" xmlns:dc="http://purl.org/dc/elements/1.1/" xmlns:bqbiol="http://biomodels.net/biology-qualifiers/" xmlns:bqmodel="http://biomodels.net/model-qualifiers/" xmlns:vCard="http://www.w3.org/2001/vcard-rdf/3.0#">
            <rdf:Description rdf:about="#M_taur_c_meta">
              <bqbiol:is>
                <rdf:Bag>
                  <rdf:li rdf:resource="http://identifiers.org/cas/107-35-7"/>
                  <rdf:li rdf:resource="http://identifiers.org/3dmet/B00069"/>
                  <rdf:li rdf:resource="http://identifiers.org/obo.chebi/CHEBI%3A15891"/>
                  <rdf:li rdf:resource="http://identifiers.org/kegg.compound/C00245"/>
                  <rdf:li rdf:resource="http://identifiers.org/pubchem.substance/3544"/>
                </rdf:Bag>
              </bqbiol:is>
            </rdf:Description>
          </rdf:RDF>
        </annotation>
      </species>
      <species metaid="M_aacald_c_meta" id="M_aacald_c" name="Aminoacetaldehyde" compartment="c">
        <notes>
          <html xmlns="http://www.w3.org/1999/xhtml">
            <p>FORMULA: C2H6NO</p>
          </html>
        </notes>
        <annotation>
          <rdf:RDF xmlns:dcterms="http://purl.org/dc/terms/" xmlns:rdf="http://www.w3.org/1999/02/22-rdf-syntax-ns#" xmlns:dc="http://purl.org/dc/elements/1.1/" xmlns:bqbiol="http://biomodels.net/biology-qualifiers/" xmlns:bqmodel="http://biomodels.net/model-qualifiers/" xmlns:vCard="http://www.w3.org/2001/vcard-rdf/3.0#">
            <rdf:Description rdf:about="#M_aacald_c_meta">
              <bqbiol:is>
                <rdf:Bag>
                  <rdf:li rdf:resource="http://identifiers.org/3dmet/B01038"/>
                  <rdf:li rdf:resource="http://identifiers.org/kegg.compound/C06735"/>
                  <rdf:li rdf:resource="http://identifiers.org/obo.chebi/CHEBI%3A17628"/>
                  <rdf:li rdf:resource="http://identifiers.org/pubchem.substance/8957"/>
                </rdf:Bag>
              </bqbiol:is>
            </rdf:Description>
          </rdf:RDF>
        </annotation>
      </species>
      <species id="M_so3_c" name="Sulfite" compartment="c">
        <notes>
          <html xmlns="http://www.w3.org/1999/xhtml">
            <p>FORMULA: O3S</p>
          </html>
        </notes>
      </species>
      <species metaid="M_succ_c_meta" id="M_succ_c" name="Succinate" compartment="c">
        <notes>
          <html xmlns="http://www.w3.org/1999/xhtml">
            <p>FORMULA: C4H4O4</p>
          </html>
        </notes>
        <annotation>
          <rdf:RDF xmlns:dcterms="http://purl.org/dc/terms/" xmlns:rdf="http://www.w3.org/1999/02/22-rdf-syntax-ns#" xmlns:dc="http://purl.org/dc/elements/1.1/" xmlns:bqbiol="http://biomodels.net/biology-qualifiers/" xmlns:bqmodel="http://biomodels.net/model-qualifiers/" xmlns:vCard="http://www.w3.org/2001/vcard-rdf/3.0#">
            <rdf:Description rdf:about="#M_succ_c_meta">
              <bqbiol:is>
                <rdf:Bag>
                  <rdf:li rdf:resource="http://identifiers.org/cas/110-15-6"/>
                  <rdf:li rdf:resource="http://identifiers.org/3dmet/B00012"/>
                  <rdf:li rdf:resource="http://identifiers.org/obo.chebi/CHEBI%3A15741"/>
                  <rdf:li rdf:resource="http://identifiers.org/kegg.compound/C00042"/>
                  <rdf:li rdf:resource="http://identifiers.org/pubchem.substance/3344"/>
                </rdf:Bag>
              </bqbiol:is>
            </rdf:Description>
          </rdf:RDF>
        </annotation>
      </species>
      <species metaid="M_tre6p_c_meta" id="M_tre6p_c" name="alpha,alpha&apos;-Trehalose 6-phosphate" compartment="c">
        <notes>
          <html xmlns="http://www.w3.org/1999/xhtml">
            <p>FORMULA: C12H21O14P</p>
          </html>
        </notes>
        <annotation>
          <rdf:RDF xmlns:dcterms="http://purl.org/dc/terms/" xmlns:rdf="http://www.w3.org/1999/02/22-rdf-syntax-ns#" xmlns:dc="http://purl.org/dc/elements/1.1/" xmlns:bqbiol="http://biomodels.net/biology-qualifiers/" xmlns:bqmodel="http://biomodels.net/model-qualifiers/" xmlns:vCard="http://www.w3.org/2001/vcard-rdf/3.0#">
            <rdf:Description rdf:about="#M_tre6p_c_meta">
              <bqbiol:is>
                <rdf:Bag>
                  <rdf:li rdf:resource="http://identifiers.org/cas/4484-88-2"/>
                  <rdf:li rdf:resource="http://identifiers.org/3dmet/B01312"/>
                  <rdf:li rdf:resource="http://identifiers.org/obo.chebi/CHEBI%3A18283"/>
                  <rdf:li rdf:resource="http://identifiers.org/kegg.compound/C00689"/>
                  <rdf:li rdf:resource="http://identifiers.org/pubchem.substance/3958"/>
                </rdf:Bag>
              </bqbiol:is>
            </rdf:Description>
          </rdf:RDF>
        </annotation>
      </species>
      <species metaid="M_udpg_c_meta" id="M_udpg_c" name="UDPglucose" compartment="c">
        <notes>
          <html xmlns="http://www.w3.org/1999/xhtml">
            <p>FORMULA: C15H22N2O17P2</p>
          </html>
        </notes>
        <annotation>
          <rdf:RDF xmlns:dcterms="http://purl.org/dc/terms/" xmlns:rdf="http://www.w3.org/1999/02/22-rdf-syntax-ns#" xmlns:dc="http://purl.org/dc/elements/1.1/" xmlns:bqbiol="http://biomodels.net/biology-qualifiers/" xmlns:bqmodel="http://biomodels.net/model-qualifiers/" xmlns:vCard="http://www.w3.org/2001/vcard-rdf/3.0#">
            <rdf:Description rdf:about="#M_udpg_c_meta">
              <bqbiol:is>
                <rdf:Bag>
                  <rdf:li rdf:resource="http://identifiers.org/cas/133-89-1"/>
                  <rdf:li rdf:resource="http://identifiers.org/3dmet/B04622"/>
                  <rdf:li rdf:resource="http://identifiers.org/obo.chebi/CHEBI%3A18066"/>
                  <rdf:li rdf:resource="http://identifiers.org/kegg.compound/C00029"/>
                  <rdf:li rdf:resource="http://identifiers.org/pubchem.substance/3331"/>
                </rdf:Bag>
              </bqbiol:is>
            </rdf:Description>
          </rdf:RDF>
        </annotation>
      </species>
      <species metaid="M_udp_c_meta" id="M_udp_c" name="UDP" compartment="c">
        <notes>
          <html xmlns="http://www.w3.org/1999/xhtml">
            <p>FORMULA: C9H11N2O12P2</p>
          </html>
        </notes>
        <annotation>
          <rdf:RDF xmlns:dcterms="http://purl.org/dc/terms/" xmlns:rdf="http://www.w3.org/1999/02/22-rdf-syntax-ns#" xmlns:dc="http://purl.org/dc/elements/1.1/" xmlns:bqbiol="http://biomodels.net/biology-qualifiers/" xmlns:bqmodel="http://biomodels.net/model-qualifiers/" xmlns:vCard="http://www.w3.org/2001/vcard-rdf/3.0#">
            <rdf:Description rdf:about="#M_udp_c_meta">
              <bqbiol:is>
                <rdf:Bag>
                  <rdf:li rdf:resource="http://identifiers.org/cas/58-98-0"/>
                  <rdf:li rdf:resource="http://identifiers.org/3dmet/B01132"/>
                  <rdf:li rdf:resource="http://identifiers.org/obo.chebi/CHEBI%3A17659"/>
                  <rdf:li rdf:resource="http://identifiers.org/kegg.compound/C00015"/>
                  <rdf:li rdf:resource="http://identifiers.org/pubchem.substance/3317"/>
                </rdf:Bag>
              </bqbiol:is>
            </rdf:Description>
          </rdf:RDF>
        </annotation>
      </species>
      <species metaid="M_udpgal_c_meta" id="M_udpgal_c" name="UDPgalactose" compartment="c">
        <notes>
          <html xmlns="http://www.w3.org/1999/xhtml">
            <p>FORMULA: C15H22N2O17P2</p>
          </html>
        </notes>
        <annotation>
          <rdf:RDF xmlns:dcterms="http://purl.org/dc/terms/" xmlns:rdf="http://www.w3.org/1999/02/22-rdf-syntax-ns#" xmlns:dc="http://purl.org/dc/elements/1.1/" xmlns:bqbiol="http://biomodels.net/biology-qualifiers/" xmlns:bqmodel="http://biomodels.net/model-qualifiers/" xmlns:vCard="http://www.w3.org/2001/vcard-rdf/3.0#">
            <rdf:Description rdf:about="#M_udpgal_c_meta">
              <bqbiol:is>
                <rdf:Bag>
                  <rdf:li rdf:resource="http://identifiers.org/cas/2956-16-3"/>
                  <rdf:li rdf:resource="http://identifiers.org/3dmet/B04625"/>
                  <rdf:li rdf:resource="http://identifiers.org/obo.chebi/CHEBI%3A18307"/>
                  <rdf:li rdf:resource="http://identifiers.org/kegg.compound/C00052"/>
                  <rdf:li rdf:resource="http://identifiers.org/pubchem.substance/3354"/>
                </rdf:Bag>
              </bqbiol:is>
            </rdf:Description>
          </rdf:RDF>
        </annotation>
      </species>
      <species metaid="M_uri_c_meta" id="M_uri_c" name="Uridine" compartment="c">
        <notes>
          <html xmlns="http://www.w3.org/1999/xhtml">
            <p>FORMULA: C9H12N2O6</p>
          </html>
        </notes>
        <annotation>
          <rdf:RDF xmlns:dcterms="http://purl.org/dc/terms/" xmlns:rdf="http://www.w3.org/1999/02/22-rdf-syntax-ns#" xmlns:dc="http://purl.org/dc/elements/1.1/" xmlns:bqbiol="http://biomodels.net/biology-qualifiers/" xmlns:bqmodel="http://biomodels.net/model-qualifiers/" xmlns:vCard="http://www.w3.org/2001/vcard-rdf/3.0#">
            <rdf:Description rdf:about="#M_uri_c_meta">
              <bqbiol:is>
                <rdf:Bag>
                  <rdf:li rdf:resource="http://identifiers.org/cas/58-96-8"/>
                  <rdf:li rdf:resource="http://identifiers.org/3dmet/B01210"/>
                  <rdf:li rdf:resource="http://identifiers.org/obo.chebi/CHEBI%3A16704"/>
                  <rdf:li rdf:resource="http://identifiers.org/kegg.compound/C00299"/>
                  <rdf:li rdf:resource="http://identifiers.org/pubchem.substance/3593"/>
                </rdf:Bag>
              </bqbiol:is>
            </rdf:Description>
          </rdf:RDF>
        </annotation>
      </species>
      <species metaid="M_ura_c_meta" id="M_ura_c" name="Uracil" compartment="c">
        <notes>
          <html xmlns="http://www.w3.org/1999/xhtml">
            <p>FORMULA: C4H4N2O2</p>
          </html>
        </notes>
        <annotation>
          <rdf:RDF xmlns:dcterms="http://purl.org/dc/terms/" xmlns:rdf="http://www.w3.org/1999/02/22-rdf-syntax-ns#" xmlns:dc="http://purl.org/dc/elements/1.1/" xmlns:bqbiol="http://biomodels.net/biology-qualifiers/" xmlns:bqmodel="http://biomodels.net/model-qualifiers/" xmlns:vCard="http://www.w3.org/2001/vcard-rdf/3.0#">
            <rdf:Description rdf:about="#M_ura_c_meta">
              <bqbiol:is>
                <rdf:Bag>
                  <rdf:li rdf:resource="http://identifiers.org/cas/66-22-8"/>
                  <rdf:li rdf:resource="http://identifiers.org/3dmet/B00026"/>
                  <rdf:li rdf:resource="http://identifiers.org/obo.chebi/CHEBI%3A17568"/>
                  <rdf:li rdf:resource="http://identifiers.org/kegg.compound/C00106"/>
                  <rdf:li rdf:resource="http://identifiers.org/pubchem.substance/3406"/>
                </rdf:Bag>
              </bqbiol:is>
            </rdf:Description>
          </rdf:RDF>
        </annotation>
      </species>
      <species metaid="M_xu5p_DASH_L_c_meta" id="M_xu5p_DASH_L_c" name="L-Xylulose 5-phosphate" compartment="c">
        <notes>
          <html xmlns="http://www.w3.org/1999/xhtml">
            <p>FORMULA: C5H9O8P</p>
          </html>
        </notes>
        <annotation>
          <rdf:RDF xmlns:dcterms="http://purl.org/dc/terms/" xmlns:rdf="http://www.w3.org/1999/02/22-rdf-syntax-ns#" xmlns:dc="http://purl.org/dc/elements/1.1/" xmlns:bqbiol="http://biomodels.net/biology-qualifiers/" xmlns:bqmodel="http://biomodels.net/model-qualifiers/" xmlns:vCard="http://www.w3.org/2001/vcard-rdf/3.0#">
            <rdf:Description rdf:about="#M_xu5p_DASH_L_c_meta">
              <bqbiol:is>
                <rdf:Bag>
                  <rdf:li rdf:resource="http://identifiers.org/3dmet/B04887"/>
                  <rdf:li rdf:resource="http://identifiers.org/obo.chebi/CHEBI%3A16593"/>
                  <rdf:li rdf:resource="http://identifiers.org/kegg.compound/C03291"/>
                  <rdf:li rdf:resource="http://identifiers.org/pubchem.substance/6148"/>
                </rdf:Bag>
              </bqbiol:is>
            </rdf:Description>
          </rdf:RDF>
        </annotation>
      </species>
      <species id="M_xyl_DASH_D_c" name="D-Xylose" compartment="c">
        <notes>
          <html xmlns="http://www.w3.org/1999/xhtml">
            <p>FORMULA: C5H10O5</p>
          </html>
        </notes>
      </species>
      <species metaid="M_xylt_c_meta" id="M_xylt_c" name="Xylitol" compartment="c">
        <notes>
          <html xmlns="http://www.w3.org/1999/xhtml">
            <p>FORMULA: C5H12O5</p>
          </html>
        </notes>
        <annotation>
          <rdf:RDF xmlns:dcterms="http://purl.org/dc/terms/" xmlns:rdf="http://www.w3.org/1999/02/22-rdf-syntax-ns#" xmlns:dc="http://purl.org/dc/elements/1.1/" xmlns:bqbiol="http://biomodels.net/biology-qualifiers/" xmlns:bqmodel="http://biomodels.net/model-qualifiers/" xmlns:vCard="http://www.w3.org/2001/vcard-rdf/3.0#">
            <rdf:Description rdf:about="#M_xylt_c_meta">
              <bqbiol:is>
                <rdf:Bag>
                  <rdf:li rdf:resource="http://identifiers.org/cas/87-99-0"/>
                  <rdf:li rdf:resource="http://identifiers.org/3dmet/B04675"/>
                  <rdf:li rdf:resource="http://identifiers.org/obo.chebi/CHEBI%3A17151"/>
                  <rdf:li rdf:resource="http://identifiers.org/kegg.compound/C00379"/>
                  <rdf:li rdf:resource="http://identifiers.org/pubchem.substance/3669"/>
                </rdf:Bag>
              </bqbiol:is>
            </rdf:Description>
          </rdf:RDF>
        </annotation>
      </species>
      <species metaid="M_icit_c_meta" id="M_icit_c" name="Isocitrate" compartment="c">
        <notes>
          <html xmlns="http://www.w3.org/1999/xhtml">
            <p>FORMULA: C6H5O7</p>
          </html>
        </notes>
        <annotation>
          <rdf:RDF xmlns:dcterms="http://purl.org/dc/terms/" xmlns:rdf="http://www.w3.org/1999/02/22-rdf-syntax-ns#" xmlns:dc="http://purl.org/dc/elements/1.1/" xmlns:bqbiol="http://biomodels.net/biology-qualifiers/" xmlns:bqmodel="http://biomodels.net/model-qualifiers/" xmlns:vCard="http://www.w3.org/2001/vcard-rdf/3.0#">
            <rdf:Description rdf:about="#M_icit_c_meta">
              <bqbiol:is>
                <rdf:Bag>
                  <rdf:li rdf:resource="http://identifiers.org/cas/320-77-4"/>
                  <rdf:li rdf:resource="http://identifiers.org/3dmet/B04664"/>
                  <rdf:li rdf:resource="http://identifiers.org/obo.chebi/CHEBI%3A30887"/>
                  <rdf:li rdf:resource="http://identifiers.org/kegg.compound/C00311"/>
                  <rdf:li rdf:resource="http://identifiers.org/pubchem.substance/3605"/>
                </rdf:Bag>
              </bqbiol:is>
            </rdf:Description>
          </rdf:RDF>
        </annotation>
      </species>
      <species metaid="M_mal_DASH_L_c_meta" id="M_mal_DASH_L_c" name="L-Malate" compartment="c">
        <notes>
          <html xmlns="http://www.w3.org/1999/xhtml">
            <p>FORMULA: C4H4O5</p>
          </html>
        </notes>
        <annotation>
          <rdf:RDF xmlns:dcterms="http://purl.org/dc/terms/" xmlns:rdf="http://www.w3.org/1999/02/22-rdf-syntax-ns#" xmlns:dc="http://purl.org/dc/elements/1.1/" xmlns:bqbiol="http://biomodels.net/biology-qualifiers/" xmlns:bqmodel="http://biomodels.net/model-qualifiers/" xmlns:vCard="http://www.w3.org/2001/vcard-rdf/3.0#">
            <rdf:Description rdf:about="#M_mal_DASH_L_c_meta">
              <bqbiol:is>
                <rdf:Bag>
                  <rdf:li rdf:resource="http://identifiers.org/cas/97-67-6"/>
                  <rdf:li rdf:resource="http://identifiers.org/3dmet/B00042"/>
                  <rdf:li rdf:resource="http://identifiers.org/obo.chebi/CHEBI%3A30797"/>
                  <rdf:li rdf:resource="http://identifiers.org/kegg.compound/C00149"/>
                  <rdf:li rdf:resource="http://identifiers.org/pubchem.substance/3449"/>
                </rdf:Bag>
              </bqbiol:is>
            </rdf:Description>
          </rdf:RDF>
        </annotation>
      </species>
      <species metaid="M_gtp_c_meta" id="M_gtp_c" name="GTP" compartment="c">
        <notes>
          <html xmlns="http://www.w3.org/1999/xhtml">
            <p>FORMULA: C10H12N5O14P3</p>
          </html>
        </notes>
        <annotation>
          <rdf:RDF xmlns:dcterms="http://purl.org/dc/terms/" xmlns:rdf="http://www.w3.org/1999/02/22-rdf-syntax-ns#" xmlns:dc="http://purl.org/dc/elements/1.1/" xmlns:bqbiol="http://biomodels.net/biology-qualifiers/" xmlns:bqmodel="http://biomodels.net/model-qualifiers/" xmlns:vCard="http://www.w3.org/2001/vcard-rdf/3.0#">
            <rdf:Description rdf:about="#M_gtp_c_meta">
              <bqbiol:is>
                <rdf:Bag>
                  <rdf:li rdf:resource="http://identifiers.org/cas/86-01-1"/>
                  <rdf:li rdf:resource="http://identifiers.org/3dmet/B01137"/>
                  <rdf:li rdf:resource="http://identifiers.org/obo.chebi/CHEBI%3A15996"/>
                  <rdf:li rdf:resource="http://identifiers.org/kegg.compound/C00044"/>
                  <rdf:li rdf:resource="http://identifiers.org/pubchem.substance/3346"/>
                </rdf:Bag>
              </bqbiol:is>
            </rdf:Description>
          </rdf:RDF>
        </annotation>
      </species>
      <species metaid="M_gdp_c_meta" id="M_gdp_c" name="GDP" compartment="c">
        <notes>
          <html xmlns="http://www.w3.org/1999/xhtml">
            <p>FORMULA: C10H12N5O11P2</p>
          </html>
        </notes>
        <annotation>
          <rdf:RDF xmlns:dcterms="http://purl.org/dc/terms/" xmlns:rdf="http://www.w3.org/1999/02/22-rdf-syntax-ns#" xmlns:dc="http://purl.org/dc/elements/1.1/" xmlns:bqbiol="http://biomodels.net/biology-qualifiers/" xmlns:bqmodel="http://biomodels.net/model-qualifiers/" xmlns:vCard="http://www.w3.org/2001/vcard-rdf/3.0#">
            <rdf:Description rdf:about="#M_gdp_c_meta">
              <bqbiol:is>
                <rdf:Bag>
                  <rdf:li rdf:resource="http://identifiers.org/cas/146-91-8"/>
                  <rdf:li rdf:resource="http://identifiers.org/3dmet/B01135"/>
                  <rdf:li rdf:resource="http://identifiers.org/obo.chebi/CHEBI%3A17552"/>
                  <rdf:li rdf:resource="http://identifiers.org/kegg.compound/C00035"/>
                  <rdf:li rdf:resource="http://identifiers.org/pubchem.substance/3337"/>
                </rdf:Bag>
              </bqbiol:is>
            </rdf:Description>
          </rdf:RDF>
        </annotation>
      </species>
      <species metaid="M_pep_c_meta" id="M_pep_c" name="Phosphoenolpyruvate" compartment="c">
        <notes>
          <html xmlns="http://www.w3.org/1999/xhtml">
            <p>FORMULA: C3H2O6P</p>
          </html>
        </notes>
        <annotation>
          <rdf:RDF xmlns:dcterms="http://purl.org/dc/terms/" xmlns:rdf="http://www.w3.org/1999/02/22-rdf-syntax-ns#" xmlns:dc="http://purl.org/dc/elements/1.1/" xmlns:bqbiol="http://biomodels.net/biology-qualifiers/" xmlns:bqmodel="http://biomodels.net/model-qualifiers/" xmlns:vCard="http://www.w3.org/2001/vcard-rdf/3.0#">
            <rdf:Description rdf:about="#M_pep_c_meta">
              <bqbiol:is>
                <rdf:Bag>
                  <rdf:li rdf:resource="http://identifiers.org/cas/138-08-9"/>
                  <rdf:li rdf:resource="http://identifiers.org/3dmet/B00019"/>
                  <rdf:li rdf:resource="http://identifiers.org/obo.chebi/CHEBI%3A44897"/>
                  <rdf:li rdf:resource="http://identifiers.org/kegg.compound/C00074"/>
                  <rdf:li rdf:resource="http://identifiers.org/pubchem.substance/3374"/>
                </rdf:Bag>
              </bqbiol:is>
            </rdf:Description>
          </rdf:RDF>
        </annotation>
      </species>
      <species metaid="M_h_e_meta" id="M_h_e" name="H+" compartment="e">
        <notes>
          <html xmlns="http://www.w3.org/1999/xhtml">
            <p>FORMULA: H</p>
          </html>
        </notes>
        <annotation>
          <rdf:RDF xmlns:dcterms="http://purl.org/dc/terms/" xmlns:rdf="http://www.w3.org/1999/02/22-rdf-syntax-ns#" xmlns:dc="http://purl.org/dc/elements/1.1/" xmlns:bqbiol="http://biomodels.net/biology-qualifiers/" xmlns:bqmodel="http://biomodels.net/model-qualifiers/" xmlns:vCard="http://www.w3.org/2001/vcard-rdf/3.0#">
            <rdf:Description rdf:about="#M_h_e_meta">
              <bqbiol:is>
                <rdf:Bag>
                  <rdf:li rdf:resource="http://identifiers.org/obo.chebi/CHEBI%3A15378"/>
                  <rdf:li rdf:resource="http://identifiers.org/pubchem.substance/3380"/>
                </rdf:Bag>
              </bqbiol:is>
            </rdf:Description>
          </rdf:RDF>
        </annotation>
      </species>
      <species metaid="M_4hglusa_c_meta" id="M_4hglusa_c" name="L-4-Hydroxyglutamate semialdehyde" compartment="c">
        <notes>
          <html xmlns="http://www.w3.org/1999/xhtml">
            <p>FORMULA: C5H9NO4</p>
          </html>
        </notes>
        <annotation>
          <rdf:RDF xmlns:dcterms="http://purl.org/dc/terms/" xmlns:rdf="http://www.w3.org/1999/02/22-rdf-syntax-ns#" xmlns:dc="http://purl.org/dc/elements/1.1/" xmlns:bqbiol="http://biomodels.net/biology-qualifiers/" xmlns:bqmodel="http://biomodels.net/model-qualifiers/" xmlns:vCard="http://www.w3.org/2001/vcard-rdf/3.0#">
            <rdf:Description rdf:about="#M_4hglusa_c_meta">
              <bqbiol:is>
                <rdf:Bag>
                  <rdf:li rdf:resource="http://identifiers.org/3dmet/B01917"/>
                  <rdf:li rdf:resource="http://identifiers.org/kegg.compound/C05938"/>
                  <rdf:li rdf:resource="http://identifiers.org/obo.chebi/CHEBI%3A27809"/>
                  <rdf:li rdf:resource="http://identifiers.org/pubchem.substance/8224"/>
                </rdf:Bag>
              </bqbiol:is>
            </rdf:Description>
          </rdf:RDF>
        </annotation>
      </species>
      <species metaid="M_e4hglu_c_meta" id="M_e4hglu_c" name="L-erythro-4-Hydroxyglutamate" compartment="c">
        <notes>
          <html xmlns="http://www.w3.org/1999/xhtml">
            <p>FORMULA: C5H8NO5</p>
          </html>
        </notes>
        <annotation>
          <rdf:RDF xmlns:dcterms="http://purl.org/dc/terms/" xmlns:rdf="http://www.w3.org/1999/02/22-rdf-syntax-ns#" xmlns:dc="http://purl.org/dc/elements/1.1/" xmlns:bqbiol="http://biomodels.net/biology-qualifiers/" xmlns:bqmodel="http://biomodels.net/model-qualifiers/" xmlns:vCard="http://www.w3.org/2001/vcard-rdf/3.0#">
            <rdf:Description rdf:about="#M_e4hglu_c_meta">
              <bqbiol:is>
                <rdf:Bag>
                  <rdf:li rdf:resource="http://identifiers.org/3dmet/B01922"/>
                  <rdf:li rdf:resource="http://identifiers.org/obo.chebi/CHEBI%3A6331"/>
                  <rdf:li rdf:resource="http://identifiers.org/pubchem.substance/8231"/>
                </rdf:Bag>
              </bqbiol:is>
            </rdf:Description>
          </rdf:RDF>
        </annotation>
      </species>
      <species metaid="M_4abut_c_meta" id="M_4abut_c" name="4-Aminobutanoate" compartment="c">
        <notes>
          <html xmlns="http://www.w3.org/1999/xhtml">
            <p>FORMULA: C4H9NO2</p>
          </html>
        </notes>
        <annotation>
          <rdf:RDF xmlns:dcterms="http://purl.org/dc/terms/" xmlns:rdf="http://www.w3.org/1999/02/22-rdf-syntax-ns#" xmlns:dc="http://purl.org/dc/elements/1.1/" xmlns:bqbiol="http://biomodels.net/biology-qualifiers/" xmlns:bqmodel="http://biomodels.net/model-qualifiers/" xmlns:vCard="http://www.w3.org/2001/vcard-rdf/3.0#">
            <rdf:Description rdf:about="#M_4abut_c_meta">
              <bqbiol:is>
                <rdf:Bag>
                  <rdf:li rdf:resource="http://identifiers.org/cas/56-12-2"/>
                  <rdf:li rdf:resource="http://identifiers.org/3dmet/B00090"/>
                  <rdf:li rdf:resource="http://identifiers.org/obo.chebi/CHEBI%3A16865"/>
                  <rdf:li rdf:resource="http://identifiers.org/kegg.compound/C00334"/>
                  <rdf:li rdf:resource="http://identifiers.org/pubchem.substance/3628"/>
                </rdf:Bag>
              </bqbiol:is>
            </rdf:Description>
          </rdf:RDF>
        </annotation>
      </species>
      <species metaid="M_sucsal_c_meta" id="M_sucsal_c" name="Succinic semialdehyde" compartment="c">
        <notes>
          <html xmlns="http://www.w3.org/1999/xhtml">
            <p>FORMULA: C4H5O3</p>
          </html>
        </notes>
        <annotation>
          <rdf:RDF xmlns:dcterms="http://purl.org/dc/terms/" xmlns:rdf="http://www.w3.org/1999/02/22-rdf-syntax-ns#" xmlns:dc="http://purl.org/dc/elements/1.1/" xmlns:bqbiol="http://biomodels.net/biology-qualifiers/" xmlns:bqmodel="http://biomodels.net/model-qualifiers/" xmlns:vCard="http://www.w3.org/2001/vcard-rdf/3.0#">
            <rdf:Description rdf:about="#M_sucsal_c_meta">
              <bqbiol:is>
                <rdf:Bag>
                  <rdf:li rdf:resource="http://identifiers.org/cas/692-29-5"/>
                  <rdf:li rdf:resource="http://identifiers.org/3dmet/B00065"/>
                  <rdf:li rdf:resource="http://identifiers.org/obo.chebi/CHEBI%3A16265"/>
                  <rdf:li rdf:resource="http://identifiers.org/kegg.compound/C00232"/>
                  <rdf:li rdf:resource="http://identifiers.org/pubchem.substance/3531"/>
                </rdf:Bag>
              </bqbiol:is>
            </rdf:Description>
          </rdf:RDF>
        </annotation>
      </species>
      <species metaid="M_4abutn_c_meta" id="M_4abutn_c" name="4-Aminobutanal" compartment="c">
        <notes>
          <html xmlns="http://www.w3.org/1999/xhtml">
            <p>FORMULA: C4H10NO</p>
          </html>
        </notes>
        <annotation>
          <rdf:RDF xmlns:dcterms="http://purl.org/dc/terms/" xmlns:rdf="http://www.w3.org/1999/02/22-rdf-syntax-ns#" xmlns:dc="http://purl.org/dc/elements/1.1/" xmlns:bqbiol="http://biomodels.net/biology-qualifiers/" xmlns:bqmodel="http://biomodels.net/model-qualifiers/" xmlns:vCard="http://www.w3.org/2001/vcard-rdf/3.0#">
            <rdf:Description rdf:about="#M_4abutn_c_meta">
              <bqbiol:is>
                <rdf:Bag>
                  <rdf:li rdf:resource="http://identifiers.org/3dmet/B00129"/>
                  <rdf:li rdf:resource="http://identifiers.org/kegg.compound/C00555"/>
                  <rdf:li rdf:resource="http://identifiers.org/obo.chebi/CHEBI%3A17769"/>
                  <rdf:li rdf:resource="http://identifiers.org/pubchem.substance/3835"/>
                </rdf:Bag>
              </bqbiol:is>
            </rdf:Description>
          </rdf:RDF>
        </annotation>
      </species>
      <species metaid="M_acglu_c_meta" id="M_acglu_c" name="N-Acetyl-L-glutamate" compartment="c">
        <notes>
          <html xmlns="http://www.w3.org/1999/xhtml">
            <p>FORMULA: C7H9NO5</p>
          </html>
        </notes>
        <annotation>
          <rdf:RDF xmlns:dcterms="http://purl.org/dc/terms/" xmlns:rdf="http://www.w3.org/1999/02/22-rdf-syntax-ns#" xmlns:dc="http://purl.org/dc/elements/1.1/" xmlns:bqbiol="http://biomodels.net/biology-qualifiers/" xmlns:bqmodel="http://biomodels.net/model-qualifiers/" xmlns:vCard="http://www.w3.org/2001/vcard-rdf/3.0#">
            <rdf:Description rdf:about="#M_acglu_c_meta">
              <bqbiol:is>
                <rdf:Bag>
                  <rdf:li rdf:resource="http://identifiers.org/cas/1188-37-0"/>
                  <rdf:li rdf:resource="http://identifiers.org/3dmet/B00147"/>
                  <rdf:li rdf:resource="http://identifiers.org/kegg.compound/C00624"/>
                  <rdf:li rdf:resource="http://identifiers.org/pubchem.substance/3897"/>
                </rdf:Bag>
              </bqbiol:is>
            </rdf:Description>
          </rdf:RDF>
        </annotation>
      </species>
      <species metaid="M_acg5p_c_meta" id="M_acg5p_c" name="N-Acetyl-L-glutamyl 5-phosphate" compartment="c">
        <notes>
          <html xmlns="http://www.w3.org/1999/xhtml">
            <p>FORMULA: C7H9NO8P</p>
          </html>
        </notes>
        <annotation>
          <rdf:RDF xmlns:dcterms="http://purl.org/dc/terms/" xmlns:rdf="http://www.w3.org/1999/02/22-rdf-syntax-ns#" xmlns:dc="http://purl.org/dc/elements/1.1/" xmlns:bqbiol="http://biomodels.net/biology-qualifiers/" xmlns:bqmodel="http://biomodels.net/model-qualifiers/" xmlns:vCard="http://www.w3.org/2001/vcard-rdf/3.0#">
            <rdf:Description rdf:about="#M_acg5p_c_meta">
              <bqbiol:is>
                <rdf:Bag>
                  <rdf:li rdf:resource="http://identifiers.org/3dmet/B00683"/>
                  <rdf:li rdf:resource="http://identifiers.org/kegg.compound/C04133"/>
                  <rdf:li rdf:resource="http://identifiers.org/obo.chebi/CHEBI%3A16878"/>
                  <rdf:li rdf:resource="http://identifiers.org/pubchem.substance/6819"/>
                </rdf:Bag>
              </bqbiol:is>
            </rdf:Description>
          </rdf:RDF>
        </annotation>
      </species>
      <species metaid="M_acorn_c_meta" id="M_acorn_c" name="N2-Acetyl-L-ornithine" compartment="c">
        <notes>
          <html xmlns="http://www.w3.org/1999/xhtml">
            <p>FORMULA: C7H14N2O3</p>
          </html>
        </notes>
        <annotation>
          <rdf:RDF xmlns:dcterms="http://purl.org/dc/terms/" xmlns:rdf="http://www.w3.org/1999/02/22-rdf-syntax-ns#" xmlns:dc="http://purl.org/dc/elements/1.1/" xmlns:bqbiol="http://biomodels.net/biology-qualifiers/" xmlns:bqmodel="http://biomodels.net/model-qualifiers/" xmlns:vCard="http://www.w3.org/2001/vcard-rdf/3.0#">
            <rdf:Description rdf:about="#M_acorn_c_meta">
              <bqbiol:is>
                <rdf:Bag>
                  <rdf:li rdf:resource="http://identifiers.org/3dmet/B00114"/>
                  <rdf:li rdf:resource="http://identifiers.org/obo.chebi/CHEBI%3A16543"/>
                  <rdf:li rdf:resource="http://identifiers.org/kegg.compound/C00437"/>
                  <rdf:li rdf:resource="http://identifiers.org/pubchem.substance/3726"/>
                </rdf:Bag>
              </bqbiol:is>
            </rdf:Description>
          </rdf:RDF>
        </annotation>
      </species>
      <species metaid="M_acg5sa_c_meta" id="M_acg5sa_c" name="N-Acetyl-L-glutamate 5-semialdehyde" compartment="c">
        <notes>
          <html xmlns="http://www.w3.org/1999/xhtml">
            <p>FORMULA: C7H10NO4</p>
          </html>
        </notes>
        <annotation>
          <rdf:RDF xmlns:dcterms="http://purl.org/dc/terms/" xmlns:rdf="http://www.w3.org/1999/02/22-rdf-syntax-ns#" xmlns:dc="http://purl.org/dc/elements/1.1/" xmlns:bqbiol="http://biomodels.net/biology-qualifiers/" xmlns:bqmodel="http://biomodels.net/model-qualifiers/" xmlns:vCard="http://www.w3.org/2001/vcard-rdf/3.0#">
            <rdf:Description rdf:about="#M_acg5sa_c_meta">
              <bqbiol:is>
                <rdf:Bag>
                  <rdf:li rdf:resource="http://identifiers.org/3dmet/B00264"/>
                  <rdf:li rdf:resource="http://identifiers.org/kegg.compound/C01250"/>
                  <rdf:li rdf:resource="http://identifiers.org/obo.chebi/CHEBI%3A16319"/>
                  <rdf:li rdf:resource="http://identifiers.org/pubchem.substance/4470"/>
                </rdf:Bag>
              </bqbiol:is>
            </rdf:Description>
          </rdf:RDF>
        </annotation>
      </species>
      <species metaid="M_amet_c_meta" id="M_amet_c" name="S-Adenosyl-L-methionine" compartment="c">
        <notes>
          <html xmlns="http://www.w3.org/1999/xhtml">
            <p>FORMULA: C15H23N6O5S</p>
          </html>
        </notes>
        <annotation>
          <rdf:RDF xmlns:dcterms="http://purl.org/dc/terms/" xmlns:rdf="http://www.w3.org/1999/02/22-rdf-syntax-ns#" xmlns:dc="http://purl.org/dc/elements/1.1/" xmlns:bqbiol="http://biomodels.net/biology-qualifiers/" xmlns:bqmodel="http://biomodels.net/model-qualifiers/" xmlns:vCard="http://www.w3.org/2001/vcard-rdf/3.0#">
            <rdf:Description rdf:about="#M_amet_c_meta">
              <bqbiol:is>
                <rdf:Bag>
                  <rdf:li rdf:resource="http://identifiers.org/cas/29908-03-0"/>
                  <rdf:li rdf:resource="http://identifiers.org/3dmet/B04620"/>
                  <rdf:li rdf:resource="http://identifiers.org/obo.chebi/CHEBI%3A15414"/>
                  <rdf:li rdf:resource="http://identifiers.org/kegg.compound/C00019"/>
                  <rdf:li rdf:resource="http://identifiers.org/pubchem.substance/3321"/>
                </rdf:Bag>
              </bqbiol:is>
            </rdf:Description>
          </rdf:RDF>
        </annotation>
      </species>
      <species metaid="M_ametam_c_meta" id="M_ametam_c" name="S-Adenosylmethioninamine" compartment="c">
        <notes>
          <html xmlns="http://www.w3.org/1999/xhtml">
            <p>FORMULA: C14H24N6O3S</p>
          </html>
        </notes>
        <annotation>
          <rdf:RDF xmlns:dcterms="http://purl.org/dc/terms/" xmlns:rdf="http://www.w3.org/1999/02/22-rdf-syntax-ns#" xmlns:dc="http://purl.org/dc/elements/1.1/" xmlns:bqbiol="http://biomodels.net/biology-qualifiers/" xmlns:bqmodel="http://biomodels.net/model-qualifiers/" xmlns:vCard="http://www.w3.org/2001/vcard-rdf/3.0#">
            <rdf:Description rdf:about="#M_ametam_c_meta">
              <bqbiol:is>
                <rdf:Bag>
                  <rdf:li rdf:resource="http://identifiers.org/cas/22365-13-5"/>
                  <rdf:li rdf:resource="http://identifiers.org/3dmet/B04775"/>
                  <rdf:li rdf:resource="http://identifiers.org/obo.chebi/CHEBI%3A15625"/>
                  <rdf:li rdf:resource="http://identifiers.org/kegg.compound/C01137"/>
                  <rdf:li rdf:resource="http://identifiers.org/pubchem.substance/4368"/>
                </rdf:Bag>
              </bqbiol:is>
            </rdf:Description>
          </rdf:RDF>
        </annotation>
      </species>
      <species metaid="M_agm_c_meta" id="M_agm_c" name="Agmatine" compartment="c">
        <notes>
          <html xmlns="http://www.w3.org/1999/xhtml">
            <p>FORMULA: C5H16N4</p>
          </html>
        </notes>
        <annotation>
          <rdf:RDF xmlns:dcterms="http://purl.org/dc/terms/" xmlns:rdf="http://www.w3.org/1999/02/22-rdf-syntax-ns#" xmlns:dc="http://purl.org/dc/elements/1.1/" xmlns:bqbiol="http://biomodels.net/biology-qualifiers/" xmlns:bqmodel="http://biomodels.net/model-qualifiers/" xmlns:vCard="http://www.w3.org/2001/vcard-rdf/3.0#">
            <rdf:Description rdf:about="#M_agm_c_meta">
              <bqbiol:is>
                <rdf:Bag>
                  <rdf:li rdf:resource="http://identifiers.org/cas/306-60-5"/>
                  <rdf:li rdf:resource="http://identifiers.org/3dmet/B00052"/>
                  <rdf:li rdf:resource="http://identifiers.org/obo.chebi/CHEBI%3A17431"/>
                  <rdf:li rdf:resource="http://identifiers.org/kegg.compound/C00179"/>
                  <rdf:li rdf:resource="http://identifiers.org/pubchem.substance/3479"/>
                </rdf:Bag>
              </bqbiol:is>
            </rdf:Description>
          </rdf:RDF>
        </annotation>
      </species>
      <species metaid="M_cptrc_c_meta" id="M_cptrc_c" name="N-Carbamoylputrescine" compartment="c">
        <notes>
          <html xmlns="http://www.w3.org/1999/xhtml">
            <p>FORMULA: C5H14N3O</p>
          </html>
        </notes>
        <annotation>
          <rdf:RDF xmlns:dcterms="http://purl.org/dc/terms/" xmlns:rdf="http://www.w3.org/1999/02/22-rdf-syntax-ns#" xmlns:dc="http://purl.org/dc/elements/1.1/" xmlns:bqbiol="http://biomodels.net/biology-qualifiers/" xmlns:bqmodel="http://biomodels.net/model-qualifiers/" xmlns:vCard="http://www.w3.org/2001/vcard-rdf/3.0#">
            <rdf:Description rdf:about="#M_cptrc_c_meta">
              <bqbiol:is>
                <rdf:Bag>
                  <rdf:li rdf:resource="http://identifiers.org/cas/6851-51-0"/>
                  <rdf:li rdf:resource="http://identifiers.org/3dmet/B00113"/>
                  <rdf:li rdf:resource="http://identifiers.org/obo.chebi/CHEBI%3A17902"/>
                  <rdf:li rdf:resource="http://identifiers.org/kegg.compound/C00436"/>
                  <rdf:li rdf:resource="http://identifiers.org/pubchem.substance/3725"/>
                </rdf:Bag>
              </bqbiol:is>
            </rdf:Description>
          </rdf:RDF>
        </annotation>
      </species>
      <species metaid="M_ptrc_c_meta" id="M_ptrc_c" name="Putrescine" compartment="c">
        <notes>
          <html xmlns="http://www.w3.org/1999/xhtml">
            <p>FORMULA: C4H14N2</p>
          </html>
        </notes>
        <annotation>
          <rdf:RDF xmlns:dcterms="http://purl.org/dc/terms/" xmlns:rdf="http://www.w3.org/1999/02/22-rdf-syntax-ns#" xmlns:dc="http://purl.org/dc/elements/1.1/" xmlns:bqbiol="http://biomodels.net/biology-qualifiers/" xmlns:bqmodel="http://biomodels.net/model-qualifiers/" xmlns:vCard="http://www.w3.org/2001/vcard-rdf/3.0#">
            <rdf:Description rdf:about="#M_ptrc_c_meta">
              <bqbiol:is>
                <rdf:Bag>
                  <rdf:li rdf:resource="http://identifiers.org/cas/110-60-1"/>
                  <rdf:li rdf:resource="http://identifiers.org/3dmet/B00037"/>
                  <rdf:li rdf:resource="http://identifiers.org/obo.chebi/CHEBI%3A17148"/>
                  <rdf:li rdf:resource="http://identifiers.org/kegg.compound/C00134"/>
                  <rdf:li rdf:resource="http://identifiers.org/pubchem.substance/3434"/>
                </rdf:Bag>
              </bqbiol:is>
            </rdf:Description>
          </rdf:RDF>
        </annotation>
      </species>
      <species metaid="M_urea_c_meta" id="M_urea_c" name="Urea" compartment="c">
        <notes>
          <html xmlns="http://www.w3.org/1999/xhtml">
            <p>FORMULA: CH4N2O</p>
          </html>
        </notes>
        <annotation>
          <rdf:RDF xmlns:dcterms="http://purl.org/dc/terms/" xmlns:rdf="http://www.w3.org/1999/02/22-rdf-syntax-ns#" xmlns:dc="http://purl.org/dc/elements/1.1/" xmlns:bqbiol="http://biomodels.net/biology-qualifiers/" xmlns:bqmodel="http://biomodels.net/model-qualifiers/" xmlns:vCard="http://www.w3.org/2001/vcard-rdf/3.0#">
            <rdf:Description rdf:about="#M_urea_c_meta">
              <bqbiol:is>
                <rdf:Bag>
                  <rdf:li rdf:resource="http://identifiers.org/cas/57-13-6"/>
                  <rdf:li rdf:resource="http://identifiers.org/3dmet/B00021"/>
                  <rdf:li rdf:resource="http://identifiers.org/obo.chebi/CHEBI%3A16199"/>
                  <rdf:li rdf:resource="http://identifiers.org/kegg.compound/C00086"/>
                  <rdf:li rdf:resource="http://identifiers.org/pubchem.substance/3386"/>
                </rdf:Bag>
              </bqbiol:is>
            </rdf:Description>
          </rdf:RDF>
        </annotation>
      </species>
      <species id="M_progly_c" name="L-Prolinylglycine" compartment="c">
        <notes>
          <html xmlns="http://www.w3.org/1999/xhtml">
            <p>FORMULA: C7H12N2O3</p>
          </html>
        </notes>
      </species>
      <species metaid="M_gly_c_meta" id="M_gly_c" name="Glycine" compartment="c">
        <notes>
          <html xmlns="http://www.w3.org/1999/xhtml">
            <p>FORMULA: C2H5NO2</p>
          </html>
        </notes>
        <annotation>
          <rdf:RDF xmlns:dcterms="http://purl.org/dc/terms/" xmlns:rdf="http://www.w3.org/1999/02/22-rdf-syntax-ns#" xmlns:dc="http://purl.org/dc/elements/1.1/" xmlns:bqbiol="http://biomodels.net/biology-qualifiers/" xmlns:bqmodel="http://biomodels.net/model-qualifiers/" xmlns:vCard="http://www.w3.org/2001/vcard-rdf/3.0#">
            <rdf:Description rdf:about="#M_gly_c_meta">
              <bqbiol:is>
                <rdf:Bag>
                  <rdf:li rdf:resource="http://identifiers.org/cas/56-40-6"/>
                  <rdf:li rdf:resource="http://identifiers.org/3dmet/B01136"/>
                  <rdf:li rdf:resource="http://identifiers.org/obo.chebi/CHEBI%3A15428"/>
                  <rdf:li rdf:resource="http://identifiers.org/kegg.compound/C00037"/>
                  <rdf:li rdf:resource="http://identifiers.org/pubchem.substance/3339"/>
                </rdf:Bag>
              </bqbiol:is>
            </rdf:Description>
          </rdf:RDF>
        </annotation>
      </species>
      <species metaid="M_pro_DASH_L_c_meta" id="M_pro_DASH_L_c" name="L-Proline" compartment="c">
        <notes>
          <html xmlns="http://www.w3.org/1999/xhtml">
            <p>FORMULA: C5H9NO2</p>
          </html>
        </notes>
        <annotation>
          <rdf:RDF xmlns:dcterms="http://purl.org/dc/terms/" xmlns:rdf="http://www.w3.org/1999/02/22-rdf-syntax-ns#" xmlns:dc="http://purl.org/dc/elements/1.1/" xmlns:bqbiol="http://biomodels.net/biology-qualifiers/" xmlns:bqmodel="http://biomodels.net/model-qualifiers/" xmlns:vCard="http://www.w3.org/2001/vcard-rdf/3.0#">
            <rdf:Description rdf:about="#M_pro_DASH_L_c_meta">
              <bqbiol:is>
                <rdf:Bag>
                  <rdf:li rdf:resource="http://identifiers.org/cas/147-85-3"/>
                  <rdf:li rdf:resource="http://identifiers.org/3dmet/B01173"/>
                  <rdf:li rdf:resource="http://identifiers.org/obo.chebi/CHEBI%3A17203"/>
                  <rdf:li rdf:resource="http://identifiers.org/kegg.compound/C00148"/>
                  <rdf:li rdf:resource="http://identifiers.org/pubchem.substance/3448"/>
                </rdf:Bag>
              </bqbiol:is>
            </rdf:Description>
          </rdf:RDF>
        </annotation>
      </species>
      <species metaid="M_15dap_c_meta" id="M_15dap_c" name="1,5-Diaminopentane" compartment="c">
        <notes>
          <html xmlns="http://www.w3.org/1999/xhtml">
            <p>FORMULA: C5H16N2</p>
          </html>
        </notes>
        <annotation>
          <rdf:RDF xmlns:dcterms="http://purl.org/dc/terms/" xmlns:rdf="http://www.w3.org/1999/02/22-rdf-syntax-ns#" xmlns:dc="http://purl.org/dc/elements/1.1/" xmlns:bqbiol="http://biomodels.net/biology-qualifiers/" xmlns:bqmodel="http://biomodels.net/model-qualifiers/" xmlns:vCard="http://www.w3.org/2001/vcard-rdf/3.0#">
            <rdf:Description rdf:about="#M_15dap_c_meta">
              <bqbiol:is>
                <rdf:Bag>
                  <rdf:li rdf:resource="http://identifiers.org/cas/462-94-2"/>
                  <rdf:li rdf:resource="http://identifiers.org/3dmet/B00334"/>
                  <rdf:li rdf:resource="http://identifiers.org/obo.chebi/CHEBI%3A18127"/>
                  <rdf:li rdf:resource="http://identifiers.org/kegg.compound/C01672"/>
                  <rdf:li rdf:resource="http://identifiers.org/pubchem.substance/4816"/>
                </rdf:Bag>
              </bqbiol:is>
            </rdf:Description>
          </rdf:RDF>
        </annotation>
      </species>
      <species metaid="M_5mta_c_meta" id="M_5mta_c" name="5-Methylthioadenosine" compartment="c">
        <notes>
          <html xmlns="http://www.w3.org/1999/xhtml">
            <p>FORMULA: C11H15N5O3S</p>
          </html>
        </notes>
        <annotation>
          <rdf:RDF xmlns:dcterms="http://purl.org/dc/terms/" xmlns:rdf="http://www.w3.org/1999/02/22-rdf-syntax-ns#" xmlns:dc="http://purl.org/dc/elements/1.1/" xmlns:bqbiol="http://biomodels.net/biology-qualifiers/" xmlns:bqmodel="http://biomodels.net/model-qualifiers/" xmlns:vCard="http://www.w3.org/2001/vcard-rdf/3.0#">
            <rdf:Description rdf:about="#M_5mta_c_meta">
              <bqbiol:is>
                <rdf:Bag>
                  <rdf:li rdf:resource="http://identifiers.org/cas/2457-80-9"/>
                  <rdf:li rdf:resource="http://identifiers.org/3dmet/B01178"/>
                  <rdf:li rdf:resource="http://identifiers.org/obo.chebi/CHEBI%3A17509"/>
                  <rdf:li rdf:resource="http://identifiers.org/kegg.compound/C00170"/>
                  <rdf:li rdf:resource="http://identifiers.org/pubchem.substance/3470"/>
                </rdf:Bag>
              </bqbiol:is>
            </rdf:Description>
          </rdf:RDF>
        </annotation>
      </species>
      <species metaid="M_na15dap_c_meta" id="M_na15dap_c" name="N-3-aminopropyl-1,5-diaminopentane" compartment="c">
        <notes>
          <html xmlns="http://www.w3.org/1999/xhtml">
            <p>FORMULA: C8H24N3</p>
          </html>
        </notes>
        <annotation>
          <rdf:RDF xmlns:dcterms="http://purl.org/dc/terms/" xmlns:rdf="http://www.w3.org/1999/02/22-rdf-syntax-ns#" xmlns:dc="http://purl.org/dc/elements/1.1/" xmlns:bqbiol="http://biomodels.net/biology-qualifiers/" xmlns:bqmodel="http://biomodels.net/model-qualifiers/" xmlns:vCard="http://www.w3.org/2001/vcard-rdf/3.0#">
            <rdf:Description rdf:about="#M_na15dap_c_meta">
              <bqbiol:is>
                <rdf:Bag>
                  <rdf:li rdf:resource="http://identifiers.org/obo.chebi/CHEBI%3A64858"/>
                </rdf:Bag>
              </bqbiol:is>
            </rdf:Description>
          </rdf:RDF>
        </annotation>
      </species>
      <species metaid="M_arg_DASH_L_c_meta" id="M_arg_DASH_L_c" name="L-Arginine" compartment="c">
        <notes>
          <html xmlns="http://www.w3.org/1999/xhtml">
            <p>FORMULA: C6H15N4O2</p>
          </html>
        </notes>
        <annotation>
          <rdf:RDF xmlns:dcterms="http://purl.org/dc/terms/" xmlns:rdf="http://www.w3.org/1999/02/22-rdf-syntax-ns#" xmlns:dc="http://purl.org/dc/elements/1.1/" xmlns:bqbiol="http://biomodels.net/biology-qualifiers/" xmlns:bqmodel="http://biomodels.net/model-qualifiers/" xmlns:vCard="http://www.w3.org/2001/vcard-rdf/3.0#">
            <rdf:Description rdf:about="#M_arg_DASH_L_c_meta">
              <bqbiol:is>
                <rdf:Bag>
                  <rdf:li rdf:resource="http://identifiers.org/cas/74-79-3"/>
                  <rdf:li rdf:resource="http://identifiers.org/3dmet/B01143"/>
                  <rdf:li rdf:resource="http://identifiers.org/obo.chebi/CHEBI%3A16467"/>
                  <rdf:li rdf:resource="http://identifiers.org/kegg.compound/C00062"/>
                  <rdf:li rdf:resource="http://identifiers.org/pubchem.substance/3362"/>
                </rdf:Bag>
              </bqbiol:is>
            </rdf:Description>
          </rdf:RDF>
        </annotation>
      </species>
      <species metaid="M_citr_DASH_L_c_meta" id="M_citr_DASH_L_c" name="L-Citrulline" compartment="c">
        <notes>
          <html xmlns="http://www.w3.org/1999/xhtml">
            <p>FORMULA: C6H13N3O3</p>
          </html>
        </notes>
        <annotation>
          <rdf:RDF xmlns:dcterms="http://purl.org/dc/terms/" xmlns:rdf="http://www.w3.org/1999/02/22-rdf-syntax-ns#" xmlns:dc="http://purl.org/dc/elements/1.1/" xmlns:bqbiol="http://biomodels.net/biology-qualifiers/" xmlns:bqmodel="http://biomodels.net/model-qualifiers/" xmlns:vCard="http://www.w3.org/2001/vcard-rdf/3.0#">
            <rdf:Description rdf:about="#M_citr_DASH_L_c_meta">
              <bqbiol:is>
                <rdf:Bag>
                  <rdf:li rdf:resource="http://identifiers.org/cas/372-75-8"/>
                  <rdf:li rdf:resource="http://identifiers.org/3dmet/B01217"/>
                  <rdf:li rdf:resource="http://identifiers.org/obo.chebi/CHEBI%3A16349"/>
                  <rdf:li rdf:resource="http://identifiers.org/kegg.compound/C00327"/>
                  <rdf:li rdf:resource="http://identifiers.org/pubchem.substance/3621"/>
                </rdf:Bag>
              </bqbiol:is>
            </rdf:Description>
          </rdf:RDF>
        </annotation>
      </species>
      <species metaid="M_argsuc_c_meta" id="M_argsuc_c" name="N(omega)-(L-Arginino)succinate" compartment="c">
        <notes>
          <html xmlns="http://www.w3.org/1999/xhtml">
            <p>FORMULA: C10H17N4O6</p>
          </html>
        </notes>
        <annotation>
          <rdf:RDF xmlns:dcterms="http://purl.org/dc/terms/" xmlns:rdf="http://www.w3.org/1999/02/22-rdf-syntax-ns#" xmlns:dc="http://purl.org/dc/elements/1.1/" xmlns:bqbiol="http://biomodels.net/biology-qualifiers/" xmlns:bqmodel="http://biomodels.net/model-qualifiers/" xmlns:vCard="http://www.w3.org/2001/vcard-rdf/3.0#">
            <rdf:Description rdf:about="#M_argsuc_c_meta">
              <bqbiol:is>
                <rdf:Bag>
                  <rdf:li rdf:resource="http://identifiers.org/cas/2387-71-5"/>
                  <rdf:li rdf:resource="http://identifiers.org/3dmet/B04894"/>
                  <rdf:li rdf:resource="http://identifiers.org/obo.chebi/CHEBI%3A15682"/>
                  <rdf:li rdf:resource="http://identifiers.org/kegg.compound/C03406"/>
                  <rdf:li rdf:resource="http://identifiers.org/pubchem.substance/6235"/>
                </rdf:Bag>
              </bqbiol:is>
            </rdf:Description>
          </rdf:RDF>
        </annotation>
      </species>
      <species metaid="M_fum_c_meta" id="M_fum_c" name="Fumarate" compartment="c">
        <notes>
          <html xmlns="http://www.w3.org/1999/xhtml">
            <p>FORMULA: C4H2O4</p>
          </html>
        </notes>
        <annotation>
          <rdf:RDF xmlns:dcterms="http://purl.org/dc/terms/" xmlns:rdf="http://www.w3.org/1999/02/22-rdf-syntax-ns#" xmlns:dc="http://purl.org/dc/elements/1.1/" xmlns:bqbiol="http://biomodels.net/biology-qualifiers/" xmlns:bqmodel="http://biomodels.net/model-qualifiers/" xmlns:vCard="http://www.w3.org/2001/vcard-rdf/3.0#">
            <rdf:Description rdf:about="#M_fum_c_meta">
              <bqbiol:is>
                <rdf:Bag>
                  <rdf:li rdf:resource="http://identifiers.org/cas/110-17-8"/>
                  <rdf:li rdf:resource="http://identifiers.org/3dmet/B00033"/>
                  <rdf:li rdf:resource="http://identifiers.org/obo.chebi/CHEBI%3A18012"/>
                  <rdf:li rdf:resource="http://identifiers.org/kegg.compound/C00122"/>
                  <rdf:li rdf:resource="http://identifiers.org/pubchem.substance/3422"/>
                </rdf:Bag>
              </bqbiol:is>
            </rdf:Description>
          </rdf:RDF>
        </annotation>
      </species>
      <species metaid="M_hco3_c_meta" id="M_hco3_c" name="Bicarbonate" compartment="c">
        <notes>
          <html xmlns="http://www.w3.org/1999/xhtml">
            <p>FORMULA: CHO3</p>
          </html>
        </notes>
        <annotation>
          <rdf:RDF xmlns:dcterms="http://purl.org/dc/terms/" xmlns:rdf="http://www.w3.org/1999/02/22-rdf-syntax-ns#" xmlns:dc="http://purl.org/dc/elements/1.1/" xmlns:bqbiol="http://biomodels.net/biology-qualifiers/" xmlns:bqmodel="http://biomodels.net/model-qualifiers/" xmlns:vCard="http://www.w3.org/2001/vcard-rdf/3.0#">
            <rdf:Description rdf:about="#M_hco3_c_meta">
              <bqbiol:is>
                <rdf:Bag>
                  <rdf:li rdf:resource="http://identifiers.org/cas/71-52-3"/>
                  <rdf:li rdf:resource="http://identifiers.org/3dmet/B00080"/>
                  <rdf:li rdf:resource="http://identifiers.org/obo.chebi/CHEBI%3A17544"/>
                  <rdf:li rdf:resource="http://identifiers.org/kegg.compound/C00288"/>
                  <rdf:li rdf:resource="http://identifiers.org/pubchem.substance/3583"/>
                </rdf:Bag>
              </bqbiol:is>
            </rdf:Description>
          </rdf:RDF>
        </annotation>
      </species>
      <species metaid="M_cbp_c_meta" id="M_cbp_c" name="Carbamoyl phosphate" compartment="c">
        <notes>
          <html xmlns="http://www.w3.org/1999/xhtml">
            <p>FORMULA: CH2NO5P</p>
          </html>
        </notes>
        <annotation>
          <rdf:RDF xmlns:dcterms="http://purl.org/dc/terms/" xmlns:rdf="http://www.w3.org/1999/02/22-rdf-syntax-ns#" xmlns:dc="http://purl.org/dc/elements/1.1/" xmlns:bqbiol="http://biomodels.net/biology-qualifiers/" xmlns:bqmodel="http://biomodels.net/model-qualifiers/" xmlns:vCard="http://www.w3.org/2001/vcard-rdf/3.0#">
            <rdf:Description rdf:about="#M_cbp_c_meta">
              <bqbiol:is>
                <rdf:Bag>
                  <rdf:li rdf:resource="http://identifiers.org/cas/590-55-6"/>
                  <rdf:li rdf:resource="http://identifiers.org/3dmet/B00050"/>
                  <rdf:li rdf:resource="http://identifiers.org/obo.chebi/CHEBI%3A17672"/>
                  <rdf:li rdf:resource="http://identifiers.org/kegg.compound/C00169"/>
                  <rdf:li rdf:resource="http://identifiers.org/pubchem.substance/3469"/>
                </rdf:Bag>
              </bqbiol:is>
            </rdf:Description>
          </rdf:RDF>
        </annotation>
      </species>
      <species metaid="M_4h2oglt_c_meta" id="M_4h2oglt_c" name="4-Hydroxy-2-oxoglutarate" compartment="c">
        <notes>
          <html xmlns="http://www.w3.org/1999/xhtml">
            <p>FORMULA: C5H4O6</p>
          </html>
        </notes>
        <annotation>
          <rdf:RDF xmlns:dcterms="http://purl.org/dc/terms/" xmlns:rdf="http://www.w3.org/1999/02/22-rdf-syntax-ns#" xmlns:dc="http://purl.org/dc/elements/1.1/" xmlns:bqbiol="http://biomodels.net/biology-qualifiers/" xmlns:bqmodel="http://biomodels.net/model-qualifiers/" xmlns:vCard="http://www.w3.org/2001/vcard-rdf/3.0#">
            <rdf:Description rdf:about="#M_4h2oglt_c_meta">
              <bqbiol:is>
                <rdf:Bag>
                  <rdf:li rdf:resource="http://identifiers.org/3dmet/B00245"/>
                  <rdf:li rdf:resource="http://identifiers.org/cas/1187-99-1"/>
                  <rdf:li rdf:resource="http://identifiers.org/obo.chebi/CHEBI%3A30923"/>
                  <rdf:li rdf:resource="http://identifiers.org/pubchem.substance/4358"/>
                </rdf:Bag>
              </bqbiol:is>
            </rdf:Description>
          </rdf:RDF>
        </annotation>
      </species>
      <species metaid="M_glu5sa_c_meta" id="M_glu5sa_c" name="L-Glutamate 5-semialdehyde" compartment="c">
        <notes>
          <html xmlns="http://www.w3.org/1999/xhtml">
            <p>FORMULA: C5H9NO3</p>
          </html>
        </notes>
        <annotation>
          <rdf:RDF xmlns:dcterms="http://purl.org/dc/terms/" xmlns:rdf="http://www.w3.org/1999/02/22-rdf-syntax-ns#" xmlns:dc="http://purl.org/dc/elements/1.1/" xmlns:bqbiol="http://biomodels.net/biology-qualifiers/" xmlns:bqmodel="http://biomodels.net/model-qualifiers/" xmlns:vCard="http://www.w3.org/2001/vcard-rdf/3.0#">
            <rdf:Description rdf:about="#M_glu5sa_c_meta">
              <bqbiol:is>
                <rdf:Bag>
                  <rdf:li rdf:resource="http://identifiers.org/cas/496-92-4"/>
                  <rdf:li rdf:resource="http://identifiers.org/3dmet/B00252"/>
                  <rdf:li rdf:resource="http://identifiers.org/obo.chebi/CHEBI%3A17232"/>
                  <rdf:li rdf:resource="http://identifiers.org/kegg.compound/C01165"/>
                  <rdf:li rdf:resource="http://identifiers.org/pubchem.substance/4392"/>
                </rdf:Bag>
              </bqbiol:is>
            </rdf:Description>
          </rdf:RDF>
        </annotation>
      </species>
      <species metaid="M_1pyr5c_c_meta" id="M_1pyr5c_c" name="1-Pyrroline-5-carboxylate" compartment="c">
        <notes>
          <html xmlns="http://www.w3.org/1999/xhtml">
            <p>FORMULA: C5H6NO2</p>
          </html>
        </notes>
        <annotation>
          <rdf:RDF xmlns:dcterms="http://purl.org/dc/terms/" xmlns:rdf="http://www.w3.org/1999/02/22-rdf-syntax-ns#" xmlns:dc="http://purl.org/dc/elements/1.1/" xmlns:bqbiol="http://biomodels.net/biology-qualifiers/" xmlns:bqmodel="http://biomodels.net/model-qualifiers/" xmlns:vCard="http://www.w3.org/2001/vcard-rdf/3.0#">
            <rdf:Description rdf:about="#M_1pyr5c_c_meta">
              <bqbiol:is>
                <rdf:Bag>
                  <rdf:li rdf:resource="http://identifiers.org/obo.chebi/CHEBI%3A15893"/>
                </rdf:Bag>
              </bqbiol:is>
            </rdf:Description>
          </rdf:RDF>
        </annotation>
      </species>
      <species metaid="M_glu5p_c_meta" id="M_glu5p_c" name="L-Glutamate 5-phosphate" compartment="c">
        <notes>
          <html xmlns="http://www.w3.org/1999/xhtml">
            <p>FORMULA: C5H8NO7P</p>
          </html>
        </notes>
        <annotation>
          <rdf:RDF xmlns:dcterms="http://purl.org/dc/terms/" xmlns:rdf="http://www.w3.org/1999/02/22-rdf-syntax-ns#" xmlns:dc="http://purl.org/dc/elements/1.1/" xmlns:bqbiol="http://biomodels.net/biology-qualifiers/" xmlns:bqmodel="http://biomodels.net/model-qualifiers/" xmlns:vCard="http://www.w3.org/2001/vcard-rdf/3.0#">
            <rdf:Description rdf:about="#M_glu5p_c_meta">
              <bqbiol:is>
                <rdf:Bag>
                  <rdf:li rdf:resource="http://identifiers.org/3dmet/B01646"/>
                  <rdf:li rdf:resource="http://identifiers.org/kegg.compound/C03287"/>
                  <rdf:li rdf:resource="http://identifiers.org/obo.chebi/CHEBI%3A17798"/>
                  <rdf:li rdf:resource="http://identifiers.org/pubchem.substance/6144"/>
                </rdf:Bag>
              </bqbiol:is>
            </rdf:Description>
          </rdf:RDF>
        </annotation>
      </species>
      <species metaid="M_1p3h5c_c_meta" id="M_1p3h5c_c" name="L-1-Pyrroline-3-hydroxy-5-carboxylate" compartment="c">
        <notes>
          <html xmlns="http://www.w3.org/1999/xhtml">
            <p>FORMULA: C5H6NO3</p>
          </html>
        </notes>
        <annotation>
          <rdf:RDF xmlns:dcterms="http://purl.org/dc/terms/" xmlns:rdf="http://www.w3.org/1999/02/22-rdf-syntax-ns#" xmlns:dc="http://purl.org/dc/elements/1.1/" xmlns:bqbiol="http://biomodels.net/biology-qualifiers/" xmlns:bqmodel="http://biomodels.net/model-qualifiers/" xmlns:vCard="http://www.w3.org/2001/vcard-rdf/3.0#">
            <rdf:Description rdf:about="#M_1p3h5c_c_meta">
              <bqbiol:is>
                <rdf:Bag>
                  <rdf:li rdf:resource="http://identifiers.org/3dmet/B04933"/>
                  <rdf:li rdf:resource="http://identifiers.org/obo.chebi/CHEBI%3A6151"/>
                  <rdf:li rdf:resource="http://identifiers.org/pubchem.substance/6943"/>
                </rdf:Bag>
              </bqbiol:is>
            </rdf:Description>
          </rdf:RDF>
        </annotation>
      </species>
      <species metaid="M_4hpro_DASH_LT_c_meta" id="M_4hpro_DASH_LT_c" name="trans-4-Hydroxy-L-proline" compartment="c">
        <notes>
          <html xmlns="http://www.w3.org/1999/xhtml">
            <p>FORMULA: C5H9NO3</p>
          </html>
        </notes>
        <annotation>
          <rdf:RDF xmlns:dcterms="http://purl.org/dc/terms/" xmlns:rdf="http://www.w3.org/1999/02/22-rdf-syntax-ns#" xmlns:dc="http://purl.org/dc/elements/1.1/" xmlns:bqbiol="http://biomodels.net/biology-qualifiers/" xmlns:bqmodel="http://biomodels.net/model-qualifiers/" xmlns:vCard="http://www.w3.org/2001/vcard-rdf/3.0#">
            <rdf:Description rdf:about="#M_4hpro_DASH_LT_c_meta">
              <bqbiol:is>
                <rdf:Bag>
                  <rdf:li rdf:resource="http://identifiers.org/3dmet/B01395"/>
                  <rdf:li rdf:resource="http://identifiers.org/kegg.compound/C01157"/>
                  <rdf:li rdf:resource="http://identifiers.org/obo.chebi/CHEBI%3A18095"/>
                  <rdf:li rdf:resource="http://identifiers.org/pubchem.substance/4385"/>
                </rdf:Bag>
              </bqbiol:is>
            </rdf:Description>
          </rdf:RDF>
        </annotation>
      </species>
      <species metaid="M_5mtr_c_meta" id="M_5mtr_c" name="5-Methylthio-D-ribose" compartment="c">
        <notes>
          <html xmlns="http://www.w3.org/1999/xhtml">
            <p>FORMULA: C6H12O4S</p>
          </html>
        </notes>
        <annotation>
          <rdf:RDF xmlns:dcterms="http://purl.org/dc/terms/" xmlns:rdf="http://www.w3.org/1999/02/22-rdf-syntax-ns#" xmlns:dc="http://purl.org/dc/elements/1.1/" xmlns:bqbiol="http://biomodels.net/biology-qualifiers/" xmlns:bqmodel="http://biomodels.net/model-qualifiers/" xmlns:vCard="http://www.w3.org/2001/vcard-rdf/3.0#">
            <rdf:Description rdf:about="#M_5mtr_c_meta">
              <bqbiol:is>
                <rdf:Bag>
                  <rdf:li rdf:resource="http://identifiers.org/3dmet/B01630"/>
                  <rdf:li rdf:resource="http://identifiers.org/kegg.compound/C03089"/>
                  <rdf:li rdf:resource="http://identifiers.org/obo.chebi/CHEBI%3A16895"/>
                  <rdf:li rdf:resource="http://identifiers.org/pubchem.substance/5987"/>
                </rdf:Bag>
              </bqbiol:is>
            </rdf:Description>
          </rdf:RDF>
        </annotation>
      </species>
      <species metaid="M_orn_c_meta" id="M_orn_c" name="Ornithine" compartment="c">
        <notes>
          <html xmlns="http://www.w3.org/1999/xhtml">
            <p>FORMULA: C5H13N2O2</p>
          </html>
        </notes>
        <annotation>
          <rdf:RDF xmlns:dcterms="http://purl.org/dc/terms/" xmlns:rdf="http://www.w3.org/1999/02/22-rdf-syntax-ns#" xmlns:dc="http://purl.org/dc/elements/1.1/" xmlns:bqbiol="http://biomodels.net/biology-qualifiers/" xmlns:bqmodel="http://biomodels.net/model-qualifiers/" xmlns:vCard="http://www.w3.org/2001/vcard-rdf/3.0#">
            <rdf:Description rdf:about="#M_orn_c_meta">
              <bqbiol:is>
                <rdf:Bag>
                  <rdf:li rdf:resource="http://identifiers.org/3dmet/B00331"/>
                  <rdf:li rdf:resource="http://identifiers.org/kegg.compound/C01602"/>
                  <rdf:li rdf:resource="http://identifiers.org/obo.chebi/CHEBI%3A18257"/>
                  <rdf:li rdf:resource="http://identifiers.org/pubchem.substance/4756"/>
                </rdf:Bag>
              </bqbiol:is>
            </rdf:Description>
          </rdf:RDF>
        </annotation>
      </species>
      <species id="M_fad_c" name="Flavin adenine dinucleotide oxidized" compartment="c">
        <notes>
          <html xmlns="http://www.w3.org/1999/xhtml">
            <p>FORMULA: C27H31N9O15P2</p>
          </html>
        </notes>
      </species>
      <species id="M_fadh2_c" name="Flavin adenine dinucleotide reduced" compartment="c">
        <notes>
          <html xmlns="http://www.w3.org/1999/xhtml">
            <p>FORMULA: C27H33N9O15P2</p>
          </html>
        </notes>
      </species>
      <species metaid="M_3oxoadp_c_meta" id="M_3oxoadp_c" name="3-Oxoadipate" compartment="c">
        <notes>
          <html xmlns="http://www.w3.org/1999/xhtml">
            <p>FORMULA: C6H6O5</p>
          </html>
        </notes>
        <annotation>
          <rdf:RDF xmlns:dcterms="http://purl.org/dc/terms/" xmlns:rdf="http://www.w3.org/1999/02/22-rdf-syntax-ns#" xmlns:dc="http://purl.org/dc/elements/1.1/" xmlns:bqbiol="http://biomodels.net/biology-qualifiers/" xmlns:bqmodel="http://biomodels.net/model-qualifiers/" xmlns:vCard="http://www.w3.org/2001/vcard-rdf/3.0#">
            <rdf:Description rdf:about="#M_3oxoadp_c_meta">
              <bqbiol:is>
                <rdf:Bag>
                  <rdf:li rdf:resource="http://identifiers.org/3dmet/B00187"/>
                  <rdf:li rdf:resource="http://identifiers.org/cas/689-31-6"/>
                  <rdf:li rdf:resource="http://identifiers.org/kegg.compound/C00846"/>
                  <rdf:li rdf:resource="http://identifiers.org/pubchem.substance/4103"/>
                </rdf:Bag>
              </bqbiol:is>
            </rdf:Description>
          </rdf:RDF>
        </annotation>
      </species>
      <species metaid="M_4cml_c_meta" id="M_4cml_c" name="4-Carboxymuconolactone" compartment="c">
        <notes>
          <html xmlns="http://www.w3.org/1999/xhtml">
            <p>FORMULA: C7H4O6</p>
          </html>
        </notes>
        <annotation>
          <rdf:RDF xmlns:dcterms="http://purl.org/dc/terms/" xmlns:rdf="http://www.w3.org/1999/02/22-rdf-syntax-ns#" xmlns:dc="http://purl.org/dc/elements/1.1/" xmlns:bqbiol="http://biomodels.net/biology-qualifiers/" xmlns:bqmodel="http://biomodels.net/model-qualifiers/" xmlns:vCard="http://www.w3.org/2001/vcard-rdf/3.0#">
            <rdf:Description rdf:about="#M_4cml_c_meta">
              <bqbiol:is>
                <rdf:Bag>
                  <rdf:li rdf:resource="http://identifiers.org/cas/13249-46-2"/>
                  <rdf:li rdf:resource="http://identifiers.org/kegg.compound/C01278"/>
                  <rdf:li rdf:resource="http://identifiers.org/obo.chebi/CHEBI%3A16993"/>
                  <rdf:li rdf:resource="http://identifiers.org/pubchem.substance/4497"/>
                </rdf:Bag>
              </bqbiol:is>
            </rdf:Description>
          </rdf:RDF>
        </annotation>
      </species>
      <species metaid="M_5odhf2a_c_meta" id="M_5odhf2a_c" name="5-Oxo-4,5-dihydrofuran-2-acetate" compartment="c">
        <notes>
          <html xmlns="http://www.w3.org/1999/xhtml">
            <p>FORMULA: C6H5O4</p>
          </html>
        </notes>
        <annotation>
          <rdf:RDF xmlns:dcterms="http://purl.org/dc/terms/" xmlns:rdf="http://www.w3.org/1999/02/22-rdf-syntax-ns#" xmlns:dc="http://purl.org/dc/elements/1.1/" xmlns:bqbiol="http://biomodels.net/biology-qualifiers/" xmlns:bqmodel="http://biomodels.net/model-qualifiers/" xmlns:vCard="http://www.w3.org/2001/vcard-rdf/3.0#">
            <rdf:Description rdf:about="#M_5odhf2a_c_meta">
              <bqbiol:is>
                <rdf:Bag>
                  <rdf:li rdf:resource="http://identifiers.org/3dmet/B00608"/>
                  <rdf:li rdf:resource="http://identifiers.org/kegg.compound/C03586"/>
                  <rdf:li rdf:resource="http://identifiers.org/obo.chebi/CHEBI%3A18267"/>
                  <rdf:li rdf:resource="http://identifiers.org/pubchem.substance/6377"/>
                </rdf:Bag>
              </bqbiol:is>
            </rdf:Description>
          </rdf:RDF>
        </annotation>
      </species>
      <species metaid="M_CCbuttc_c_meta" id="M_CCbuttc_c" name="cis,cis-Butadiene-1,2,4-tricarboxylate" compartment="c">
        <notes>
          <html xmlns="http://www.w3.org/1999/xhtml">
            <p>FORMULA: C7H3O6</p>
          </html>
        </notes>
        <annotation>
          <rdf:RDF xmlns:dcterms="http://purl.org/dc/terms/" xmlns:rdf="http://www.w3.org/1999/02/22-rdf-syntax-ns#" xmlns:dc="http://purl.org/dc/elements/1.1/" xmlns:bqbiol="http://biomodels.net/biology-qualifiers/" xmlns:bqmodel="http://biomodels.net/model-qualifiers/" xmlns:vCard="http://www.w3.org/2001/vcard-rdf/3.0#">
            <rdf:Description rdf:about="#M_CCbuttc_c_meta">
              <bqbiol:is>
                <rdf:Bag>
                  <rdf:li rdf:resource="http://identifiers.org/cas/1116-26-3"/>
                  <rdf:li rdf:resource="http://identifiers.org/3dmet/B00251"/>
                  <rdf:li rdf:resource="http://identifiers.org/obo.chebi/CHEBI%3A15749"/>
                  <rdf:li rdf:resource="http://identifiers.org/kegg.compound/C01163"/>
                  <rdf:li rdf:resource="http://identifiers.org/pubchem.substance/4390"/>
                </rdf:Bag>
              </bqbiol:is>
            </rdf:Description>
          </rdf:RDF>
        </annotation>
      </species>
      <species metaid="M_34dhbz_c_meta" id="M_34dhbz_c" name="3,4-Dihydroxybenzoate" compartment="c">
        <notes>
          <html xmlns="http://www.w3.org/1999/xhtml">
            <p>FORMULA: C7H5O4</p>
          </html>
        </notes>
        <annotation>
          <rdf:RDF xmlns:dcterms="http://purl.org/dc/terms/" xmlns:rdf="http://www.w3.org/1999/02/22-rdf-syntax-ns#" xmlns:dc="http://purl.org/dc/elements/1.1/" xmlns:bqbiol="http://biomodels.net/biology-qualifiers/" xmlns:bqmodel="http://biomodels.net/model-qualifiers/" xmlns:vCard="http://www.w3.org/2001/vcard-rdf/3.0#">
            <rdf:Description rdf:about="#M_34dhbz_c_meta">
              <bqbiol:is>
                <rdf:Bag>
                  <rdf:li rdf:resource="http://identifiers.org/cas/99-50-3"/>
                  <rdf:li rdf:resource="http://identifiers.org/3dmet/B00064"/>
                  <rdf:li rdf:resource="http://identifiers.org/obo.chebi/CHEBI%3A36062"/>
                  <rdf:li rdf:resource="http://identifiers.org/kegg.compound/C00230"/>
                  <rdf:li rdf:resource="http://identifiers.org/pubchem.substance/3529"/>
                </rdf:Bag>
              </bqbiol:is>
            </rdf:Description>
          </rdf:RDF>
        </annotation>
      </species>
      <species id="M_vanlt_c" name="Vanillate" compartment="c">
        <notes>
          <html xmlns="http://www.w3.org/1999/xhtml">
            <p>FORMULA: C8H7O4</p>
          </html>
        </notes>
      </species>
      <species metaid="M_acac_c_meta" id="M_acac_c" name="Acetoacetate" compartment="c">
        <notes>
          <html xmlns="http://www.w3.org/1999/xhtml">
            <p>FORMULA: C4H5O3</p>
          </html>
        </notes>
        <annotation>
          <rdf:RDF xmlns:dcterms="http://purl.org/dc/terms/" xmlns:rdf="http://www.w3.org/1999/02/22-rdf-syntax-ns#" xmlns:dc="http://purl.org/dc/elements/1.1/" xmlns:bqbiol="http://biomodels.net/biology-qualifiers/" xmlns:bqmodel="http://biomodels.net/model-qualifiers/" xmlns:vCard="http://www.w3.org/2001/vcard-rdf/3.0#">
            <rdf:Description rdf:about="#M_acac_c_meta">
              <bqbiol:is>
                <rdf:Bag>
                  <rdf:li rdf:resource="http://identifiers.org/cas/541-50-4"/>
                  <rdf:li rdf:resource="http://identifiers.org/3dmet/B00047"/>
                  <rdf:li rdf:resource="http://identifiers.org/kegg.compound/C00164"/>
                  <rdf:li rdf:resource="http://identifiers.org/pubchem.substance/3464"/>
                </rdf:Bag>
              </bqbiol:is>
            </rdf:Description>
          </rdf:RDF>
        </annotation>
      </species>
      <species metaid="M_aacoa_c_meta" id="M_aacoa_c" name="Acetoacetyl-CoA" compartment="c">
        <notes>
          <html xmlns="http://www.w3.org/1999/xhtml">
            <p>FORMULA: C25H36N7O18P3S</p>
          </html>
        </notes>
        <annotation>
          <rdf:RDF xmlns:dcterms="http://purl.org/dc/terms/" xmlns:rdf="http://www.w3.org/1999/02/22-rdf-syntax-ns#" xmlns:dc="http://purl.org/dc/elements/1.1/" xmlns:bqbiol="http://biomodels.net/biology-qualifiers/" xmlns:bqmodel="http://biomodels.net/model-qualifiers/" xmlns:vCard="http://www.w3.org/2001/vcard-rdf/3.0#">
            <rdf:Description rdf:about="#M_aacoa_c_meta">
              <bqbiol:is>
                <rdf:Bag>
                  <rdf:li rdf:resource="http://identifiers.org/cas/1420-36-6"/>
                  <rdf:li rdf:resource="http://identifiers.org/3dmet/B04671"/>
                  <rdf:li rdf:resource="http://identifiers.org/obo.chebi/CHEBI%3A15345"/>
                  <rdf:li rdf:resource="http://identifiers.org/kegg.compound/C00332"/>
                  <rdf:li rdf:resource="http://identifiers.org/pubchem.substance/3626"/>
                </rdf:Bag>
              </bqbiol:is>
            </rdf:Description>
          </rdf:RDF>
        </annotation>
      </species>
      <species metaid="M_bhb_c_meta" id="M_bhb_c" name="(R)-3-Hydroxybutanoate" compartment="c">
        <notes>
          <html xmlns="http://www.w3.org/1999/xhtml">
            <p>FORMULA: C4H7O3</p>
          </html>
        </notes>
        <annotation>
          <rdf:RDF xmlns:dcterms="http://purl.org/dc/terms/" xmlns:rdf="http://www.w3.org/1999/02/22-rdf-syntax-ns#" xmlns:dc="http://purl.org/dc/elements/1.1/" xmlns:bqbiol="http://biomodels.net/biology-qualifiers/" xmlns:bqmodel="http://biomodels.net/model-qualifiers/" xmlns:vCard="http://www.w3.org/2001/vcard-rdf/3.0#">
            <rdf:Description rdf:about="#M_bhb_c_meta">
              <bqbiol:is>
                <rdf:Bag>
                  <rdf:li rdf:resource="http://identifiers.org/3dmet/B00239"/>
                  <rdf:li rdf:resource="http://identifiers.org/kegg.compound/C01089"/>
                  <rdf:li rdf:resource="http://identifiers.org/pubchem.substance/4324"/>
                </rdf:Bag>
              </bqbiol:is>
            </rdf:Description>
          </rdf:RDF>
        </annotation>
      </species>
      <species id="M_ibcoa_c" name="Isobutyryl-CoA" compartment="c">
        <notes>
          <html xmlns="http://www.w3.org/1999/xhtml">
            <p>FORMULA: C25H38N7O17P3S</p>
          </html>
        </notes>
      </species>
      <species id="M_btcoa_c" name="Butanoyl-CoA" compartment="c">
        <notes>
          <html xmlns="http://www.w3.org/1999/xhtml">
            <p>FORMULA: C25H38N7O17P3S</p>
          </html>
        </notes>
      </species>
      <species id="M_ACPcda_c" name="acyl carrier protein (specific to CDA)" compartment="c">
        <notes>
          <html xmlns="http://www.w3.org/1999/xhtml">
            <p>FORMULA: C11H21N2O7PRS</p>
          </html>
        </notes>
      </species>
      <species id="M_malACPcda_c" name="Malonyl-[acyl-carrier protein] (specific to CDA)" compartment="c">
        <notes>
          <html xmlns="http://www.w3.org/1999/xhtml">
            <p>FORMULA: C14H22N2O10PRS</p>
          </html>
        </notes>
      </species>
      <species id="M_hexACPcda_c" name="Hexanoyl-ACP (n-C6:0ACP)" compartment="c">
        <notes>
          <html xmlns="http://www.w3.org/1999/xhtml">
            <p>FORMULA: C17H31N2O8PRS</p>
          </html>
        </notes>
      </species>
      <species id="M_hxa_c" name="Hexanoate (n-C6:0)" compartment="c">
        <notes>
          <html xmlns="http://www.w3.org/1999/xhtml">
            <p>FORMULA: C6H11O2</p>
          </html>
        </notes>
      </species>
      <species id="M_hxcoa_c" name="Hexanoyl-CoA (n-C6:0CoA)" compartment="c">
        <notes>
          <html xmlns="http://www.w3.org/1999/xhtml">
            <p>FORMULA: C27H42N7O17P3S</p>
          </html>
        </notes>
      </species>
      <species metaid="M_hx2coa_c_meta" id="M_hx2coa_c" name="trans-Hex-2-enoyl-CoA" compartment="c">
        <notes>
          <html xmlns="http://www.w3.org/1999/xhtml">
            <p>FORMULA: C27H40N7O17P3S</p>
          </html>
        </notes>
        <annotation>
          <rdf:RDF xmlns:dcterms="http://purl.org/dc/terms/" xmlns:rdf="http://www.w3.org/1999/02/22-rdf-syntax-ns#" xmlns:dc="http://purl.org/dc/elements/1.1/" xmlns:bqbiol="http://biomodels.net/biology-qualifiers/" xmlns:bqmodel="http://biomodels.net/model-qualifiers/" xmlns:vCard="http://www.w3.org/2001/vcard-rdf/3.0#">
            <rdf:Description rdf:about="#M_hx2coa_c_meta">
              <bqbiol:is>
                <rdf:Bag>
                  <rdf:li rdf:resource="http://identifiers.org/3dmet/B04999"/>
                  <rdf:li rdf:resource="http://identifiers.org/kegg.compound/C05271"/>
                  <rdf:li rdf:resource="http://identifiers.org/obo.chebi/CHEBI%3A28706"/>
                  <rdf:li rdf:resource="http://identifiers.org/pubchem.substance/7658"/>
                </rdf:Bag>
              </bqbiol:is>
            </rdf:Description>
          </rdf:RDF>
        </annotation>
      </species>
      <species id="M_ephxcoa_c" name="trans-2,3-epoxyhexanoyl-CoA" compartment="c">
        <notes>
          <html xmlns="http://www.w3.org/1999/xhtml">
            <p>FORMULA: C27H40N7O18P3S</p>
          </html>
        </notes>
      </species>
      <species metaid="M_34hpp_c_meta" id="M_34hpp_c" name="3-(4-Hydroxyphenyl)pyruvate" compartment="c">
        <notes>
          <html xmlns="http://www.w3.org/1999/xhtml">
            <p>FORMULA: C9H7O4</p>
          </html>
        </notes>
        <annotation>
          <rdf:RDF xmlns:dcterms="http://purl.org/dc/terms/" xmlns:rdf="http://www.w3.org/1999/02/22-rdf-syntax-ns#" xmlns:dc="http://purl.org/dc/elements/1.1/" xmlns:bqbiol="http://biomodels.net/biology-qualifiers/" xmlns:bqmodel="http://biomodels.net/model-qualifiers/" xmlns:vCard="http://www.w3.org/2001/vcard-rdf/3.0#">
            <rdf:Description rdf:about="#M_34hpp_c_meta">
              <bqbiol:is>
                <rdf:Bag>
                  <rdf:li rdf:resource="http://identifiers.org/cas/156-39-8"/>
                  <rdf:li rdf:resource="http://identifiers.org/3dmet/B00254"/>
                  <rdf:li rdf:resource="http://identifiers.org/obo.chebi/CHEBI%3A15999"/>
                  <rdf:li rdf:resource="http://identifiers.org/kegg.compound/C01179"/>
                  <rdf:li rdf:resource="http://identifiers.org/pubchem.substance/4406"/>
                </rdf:Bag>
              </bqbiol:is>
            </rdf:Description>
          </rdf:RDF>
        </annotation>
      </species>
      <species id="M_4hmda_c" name="4-Hydroxymandelate" compartment="c">
        <notes>
          <html xmlns="http://www.w3.org/1999/xhtml">
            <p>FORMULA: C8H7O4</p>
          </html>
        </notes>
      </species>
      <species id="M_4hpglx_c" name="4-Hydroxyphenylglyoxylate" compartment="c">
        <notes>
          <html xmlns="http://www.w3.org/1999/xhtml">
            <p>FORMULA: C8H5O4</p>
          </html>
        </notes>
      </species>
      <species metaid="M_4hpgly_c_meta" id="M_4hpgly_c" name="L-4-Hydroxyphenylglycine" compartment="c">
        <notes>
          <html xmlns="http://www.w3.org/1999/xhtml">
            <p>FORMULA: C8H9NO3</p>
          </html>
        </notes>
        <annotation>
          <rdf:RDF xmlns:dcterms="http://purl.org/dc/terms/" xmlns:rdf="http://www.w3.org/1999/02/22-rdf-syntax-ns#" xmlns:dc="http://purl.org/dc/elements/1.1/" xmlns:bqbiol="http://biomodels.net/biology-qualifiers/" xmlns:bqmodel="http://biomodels.net/model-qualifiers/" xmlns:vCard="http://www.w3.org/2001/vcard-rdf/3.0#">
            <rdf:Description rdf:about="#M_4hpgly_c_meta">
              <bqbiol:is>
                <rdf:Bag>
                  <rdf:li rdf:resource="http://identifiers.org/cas/32462-30-9"/>
                  <rdf:li rdf:resource="http://identifiers.org/3dmet/B04451"/>
                  <rdf:li rdf:resource="http://identifiers.org/obo.chebi/CHEBI%3A31755"/>
                  <rdf:li rdf:resource="http://identifiers.org/kegg.compound/C12323"/>
                  <rdf:li rdf:resource="http://identifiers.org/pubchem.substance/582713"/>
                </rdf:Bag>
              </bqbiol:is>
            </rdf:Description>
          </rdf:RDF>
        </annotation>
      </species>
      <species id="M_5mthf_c" name="5-Methyltetrahydrofolate" compartment="c">
        <notes>
          <html xmlns="http://www.w3.org/1999/xhtml">
            <p>FORMULA: C20H24N7O6</p>
          </html>
        </notes>
      </species>
      <species id="M_meglu_c" name="L-3-methylglutamic acid" compartment="c">
        <notes>
          <html xmlns="http://www.w3.org/1999/xhtml">
            <p>FORMULA: C6H10NO4</p>
          </html>
        </notes>
      </species>
      <species metaid="M_thf_c_meta" id="M_thf_c" name="5,6,7,8-Tetrahydrofolate" compartment="c">
        <notes>
          <html xmlns="http://www.w3.org/1999/xhtml">
            <p>FORMULA: C19H21N7O6</p>
          </html>
        </notes>
        <annotation>
          <rdf:RDF xmlns:dcterms="http://purl.org/dc/terms/" xmlns:rdf="http://www.w3.org/1999/02/22-rdf-syntax-ns#" xmlns:dc="http://purl.org/dc/elements/1.1/" xmlns:bqbiol="http://biomodels.net/biology-qualifiers/" xmlns:bqmodel="http://biomodels.net/model-qualifiers/" xmlns:vCard="http://www.w3.org/2001/vcard-rdf/3.0#">
            <rdf:Description rdf:about="#M_thf_c_meta">
              <bqbiol:is>
                <rdf:Bag>
                  <rdf:li rdf:resource="http://identifiers.org/3dmet/B04633"/>
                  <rdf:li rdf:resource="http://identifiers.org/obo.chebi/CHEBI%3A15635"/>
                  <rdf:li rdf:resource="http://identifiers.org/pubchem.substance/3401"/>
                </rdf:Bag>
              </bqbiol:is>
            </rdf:Description>
          </rdf:RDF>
        </annotation>
      </species>
      <species metaid="M_ser_DASH_L_c_meta" id="M_ser_DASH_L_c" name="L-Serine" compartment="c">
        <notes>
          <html xmlns="http://www.w3.org/1999/xhtml">
            <p>FORMULA: C3H7NO3</p>
          </html>
        </notes>
        <annotation>
          <rdf:RDF xmlns:dcterms="http://purl.org/dc/terms/" xmlns:rdf="http://www.w3.org/1999/02/22-rdf-syntax-ns#" xmlns:dc="http://purl.org/dc/elements/1.1/" xmlns:bqbiol="http://biomodels.net/biology-qualifiers/" xmlns:bqmodel="http://biomodels.net/model-qualifiers/" xmlns:vCard="http://www.w3.org/2001/vcard-rdf/3.0#">
            <rdf:Description rdf:about="#M_ser_DASH_L_c_meta">
              <bqbiol:is>
                <rdf:Bag>
                  <rdf:li rdf:resource="http://identifiers.org/cas/56-45-1"/>
                  <rdf:li rdf:resource="http://identifiers.org/3dmet/B01145"/>
                  <rdf:li rdf:resource="http://identifiers.org/obo.chebi/CHEBI%3A17115"/>
                  <rdf:li rdf:resource="http://identifiers.org/kegg.compound/C00065"/>
                  <rdf:li rdf:resource="http://identifiers.org/pubchem.substance/3365"/>
                </rdf:Bag>
              </bqbiol:is>
            </rdf:Description>
          </rdf:RDF>
        </annotation>
      </species>
      <species metaid="M_thr_DASH_L_c_meta" id="M_thr_DASH_L_c" name="L-Threonine" compartment="c">
        <notes>
          <html xmlns="http://www.w3.org/1999/xhtml">
            <p>FORMULA: C4H9NO3</p>
          </html>
        </notes>
        <annotation>
          <rdf:RDF xmlns:dcterms="http://purl.org/dc/terms/" xmlns:rdf="http://www.w3.org/1999/02/22-rdf-syntax-ns#" xmlns:dc="http://purl.org/dc/elements/1.1/" xmlns:bqbiol="http://biomodels.net/biology-qualifiers/" xmlns:bqmodel="http://biomodels.net/model-qualifiers/" xmlns:vCard="http://www.w3.org/2001/vcard-rdf/3.0#">
            <rdf:Description rdf:about="#M_thr_DASH_L_c_meta">
              <bqbiol:is>
                <rdf:Bag>
                  <rdf:li rdf:resource="http://identifiers.org/cas/72-19-5"/>
                  <rdf:li rdf:resource="http://identifiers.org/3dmet/B01182"/>
                  <rdf:li rdf:resource="http://identifiers.org/obo.chebi/CHEBI%3A16857"/>
                  <rdf:li rdf:resource="http://identifiers.org/kegg.compound/C00188"/>
                  <rdf:li rdf:resource="http://identifiers.org/pubchem.substance/3488"/>
                </rdf:Bag>
              </bqbiol:is>
            </rdf:Description>
          </rdf:RDF>
        </annotation>
      </species>
      <species metaid="M_trp_DASH_L_c_meta" id="M_trp_DASH_L_c" name="L-Tryptophan" compartment="c">
        <notes>
          <html xmlns="http://www.w3.org/1999/xhtml">
            <p>FORMULA: C11H12N2O2</p>
          </html>
        </notes>
        <annotation>
          <rdf:RDF xmlns:dcterms="http://purl.org/dc/terms/" xmlns:rdf="http://www.w3.org/1999/02/22-rdf-syntax-ns#" xmlns:dc="http://purl.org/dc/elements/1.1/" xmlns:bqbiol="http://biomodels.net/biology-qualifiers/" xmlns:bqmodel="http://biomodels.net/model-qualifiers/" xmlns:vCard="http://www.w3.org/2001/vcard-rdf/3.0#">
            <rdf:Description rdf:about="#M_trp_DASH_L_c_meta">
              <bqbiol:is>
                <rdf:Bag>
                  <rdf:li rdf:resource="http://identifiers.org/cas/73-22-3"/>
                  <rdf:li rdf:resource="http://identifiers.org/3dmet/B01150"/>
                  <rdf:li rdf:resource="http://identifiers.org/obo.chebi/CHEBI%3A16828"/>
                  <rdf:li rdf:resource="http://identifiers.org/kegg.compound/C00078"/>
                  <rdf:li rdf:resource="http://identifiers.org/pubchem.substance/3378"/>
                </rdf:Bag>
              </bqbiol:is>
            </rdf:Description>
          </rdf:RDF>
        </annotation>
      </species>
      <species id="M_CDAint1_c" name="calcium-dependent antibiotics intermediate 1" compartment="c">
        <notes>
          <html xmlns="http://www.w3.org/1999/xhtml">
            <p>FORMULA: C67H76N14O25</p>
          </html>
        </notes>
      </species>
      <species id="M_CDAint2_c" name="calcium-dependent antibiotics intermediate 2" compartment="c">
        <notes>
          <html xmlns="http://www.w3.org/1999/xhtml">
            <p>FORMULA: C67H76N14O26</p>
          </html>
        </notes>
      </species>
      <species id="M_CDA_c" name="calcium-dependent antibiotics 2b" compartment="c">
        <notes>
          <html xmlns="http://www.w3.org/1999/xhtml">
            <p>FORMULA: C67H75N14O29P</p>
          </html>
        </notes>
      </species>
      <species id="M_actACPcda_c" name="Acetoacetyl-ACP (specific to CDA)" compartment="c">
        <notes>
          <html xmlns="http://www.w3.org/1999/xhtml">
            <p>FORMULA: C15H25N2O9PRS</p>
          </html>
        </notes>
      </species>
      <species metaid="M_3haACPcda_c_meta" id="M_3haACPcda_c" name="(3R)-3-Hydroxyacyl-[acyl-carrier protein]" compartment="c">
        <notes>
          <html xmlns="http://www.w3.org/1999/xhtml">
            <p>FORMULA: C15H27N2O9PRS</p>
          </html>
        </notes>
        <annotation>
          <rdf:RDF xmlns:dcterms="http://purl.org/dc/terms/" xmlns:rdf="http://www.w3.org/1999/02/22-rdf-syntax-ns#" xmlns:dc="http://purl.org/dc/elements/1.1/" xmlns:bqbiol="http://biomodels.net/biology-qualifiers/" xmlns:bqmodel="http://biomodels.net/model-qualifiers/" xmlns:vCard="http://www.w3.org/2001/vcard-rdf/3.0#">
            <rdf:Description rdf:about="#M_3haACPcda_c_meta">
              <bqbiol:is>
                <rdf:Bag>
                  <rdf:li rdf:resource="http://identifiers.org/kegg.compound/C01271"/>
                  <rdf:li rdf:resource="http://identifiers.org/pubchem.substance/4490"/>
                </rdf:Bag>
              </bqbiol:is>
            </rdf:Description>
          </rdf:RDF>
        </annotation>
      </species>
      <species metaid="M_but2eACPcda_c_meta" id="M_but2eACPcda_c" name="But-2-enoyl-[acyl-carrier protein]" compartment="c">
        <notes>
          <html xmlns="http://www.w3.org/1999/xhtml">
            <p>FORMULA: C15H25N2O8PRS</p>
          </html>
        </notes>
        <annotation>
          <rdf:RDF xmlns:dcterms="http://purl.org/dc/terms/" xmlns:rdf="http://www.w3.org/1999/02/22-rdf-syntax-ns#" xmlns:dc="http://purl.org/dc/elements/1.1/" xmlns:bqbiol="http://biomodels.net/biology-qualifiers/" xmlns:bqmodel="http://biomodels.net/model-qualifiers/" xmlns:vCard="http://www.w3.org/2001/vcard-rdf/3.0#">
            <rdf:Description rdf:about="#M_but2eACPcda_c_meta">
              <bqbiol:is>
                <rdf:Bag>
                  <rdf:li rdf:resource="http://identifiers.org/kegg.compound/C04246"/>
                  <rdf:li rdf:resource="http://identifiers.org/pubchem.substance/6911"/>
                </rdf:Bag>
              </bqbiol:is>
            </rdf:Description>
          </rdf:RDF>
        </annotation>
      </species>
      <species id="M_butACPcda_c" name="Butyryl-ACP (n-C4:0ACP)" compartment="c">
        <notes>
          <html xmlns="http://www.w3.org/1999/xhtml">
            <p>FORMULA: C15H27N2O8PRS</p>
          </html>
        </notes>
      </species>
      <species metaid="M_3ohexACPcda_c_meta" id="M_3ohexACPcda_c" name="3-Oxohexanoyl-[acyl-carrier protein]" compartment="c">
        <notes>
          <html xmlns="http://www.w3.org/1999/xhtml">
            <p>FORMULA: C17H29N2O9PRS</p>
          </html>
        </notes>
        <annotation>
          <rdf:RDF xmlns:dcterms="http://purl.org/dc/terms/" xmlns:rdf="http://www.w3.org/1999/02/22-rdf-syntax-ns#" xmlns:dc="http://purl.org/dc/elements/1.1/" xmlns:bqbiol="http://biomodels.net/biology-qualifiers/" xmlns:bqmodel="http://biomodels.net/model-qualifiers/" xmlns:vCard="http://www.w3.org/2001/vcard-rdf/3.0#">
            <rdf:Description rdf:about="#M_3ohexACPcda_c_meta">
              <bqbiol:is>
                <rdf:Bag>
                  <rdf:li rdf:resource="http://identifiers.org/kegg.compound/C05746"/>
                  <rdf:li rdf:resource="http://identifiers.org/pubchem.substance/8041"/>
                </rdf:Bag>
              </bqbiol:is>
            </rdf:Description>
          </rdf:RDF>
        </annotation>
      </species>
      <species metaid="M_3hhexACPcda_c_meta" id="M_3hhexACPcda_c" name="(R)-3-Hydroxyhexanoyl-[acyl-carrier protein]" compartment="c">
        <notes>
          <html xmlns="http://www.w3.org/1999/xhtml">
            <p>FORMULA: C17H31N2O9PRS</p>
          </html>
        </notes>
        <annotation>
          <rdf:RDF xmlns:dcterms="http://purl.org/dc/terms/" xmlns:rdf="http://www.w3.org/1999/02/22-rdf-syntax-ns#" xmlns:dc="http://purl.org/dc/elements/1.1/" xmlns:bqbiol="http://biomodels.net/biology-qualifiers/" xmlns:bqmodel="http://biomodels.net/model-qualifiers/" xmlns:vCard="http://www.w3.org/2001/vcard-rdf/3.0#">
            <rdf:Description rdf:about="#M_3hhexACPcda_c_meta">
              <bqbiol:is>
                <rdf:Bag>
                  <rdf:li rdf:resource="http://identifiers.org/kegg.compound/C05747"/>
                  <rdf:li rdf:resource="http://identifiers.org/pubchem.substance/8042"/>
                </rdf:Bag>
              </bqbiol:is>
            </rdf:Description>
          </rdf:RDF>
        </annotation>
      </species>
      <species metaid="M_thex2eACPcda_c_meta" id="M_thex2eACPcda_c" name="trans-Hex-2-enoyl-[acyl-carrier protein]" compartment="c">
        <notes>
          <html xmlns="http://www.w3.org/1999/xhtml">
            <p>FORMULA: C17H29N2O8PRS</p>
          </html>
        </notes>
        <annotation>
          <rdf:RDF xmlns:dcterms="http://purl.org/dc/terms/" xmlns:rdf="http://www.w3.org/1999/02/22-rdf-syntax-ns#" xmlns:dc="http://purl.org/dc/elements/1.1/" xmlns:bqbiol="http://biomodels.net/biology-qualifiers/" xmlns:bqmodel="http://biomodels.net/model-qualifiers/" xmlns:vCard="http://www.w3.org/2001/vcard-rdf/3.0#">
            <rdf:Description rdf:about="#M_thex2eACPcda_c_meta">
              <bqbiol:is>
                <rdf:Bag>
                  <rdf:li rdf:resource="http://identifiers.org/kegg.compound/C05748"/>
                  <rdf:li rdf:resource="http://identifiers.org/pubchem.substance/8043"/>
                </rdf:Bag>
              </bqbiol:is>
            </rdf:Description>
          </rdf:RDF>
        </annotation>
      </species>
      <species metaid="M_3hdecACP_c_meta" id="M_3hdecACP_c" name="(R)-3-Hydroxydecanoyl-[acyl-carrier protein]" compartment="c">
        <notes>
          <html xmlns="http://www.w3.org/1999/xhtml">
            <p>FORMULA: C21H39N2O9PRS</p>
          </html>
        </notes>
        <annotation>
          <rdf:RDF xmlns:dcterms="http://purl.org/dc/terms/" xmlns:rdf="http://www.w3.org/1999/02/22-rdf-syntax-ns#" xmlns:dc="http://purl.org/dc/elements/1.1/" xmlns:bqbiol="http://biomodels.net/biology-qualifiers/" xmlns:bqmodel="http://biomodels.net/model-qualifiers/" xmlns:vCard="http://www.w3.org/2001/vcard-rdf/3.0#">
            <rdf:Description rdf:about="#M_3hdecACP_c_meta">
              <bqbiol:is>
                <rdf:Bag>
                  <rdf:li rdf:resource="http://identifiers.org/kegg.compound/C04619"/>
                  <rdf:li rdf:resource="http://identifiers.org/pubchem.substance/7209"/>
                </rdf:Bag>
              </bqbiol:is>
            </rdf:Description>
          </rdf:RDF>
        </annotation>
      </species>
      <species metaid="M_tdec2eACP_c_meta" id="M_tdec2eACP_c" name="trans-Dec-2-enoyl-[acyl-carrier protein]" compartment="c">
        <notes>
          <html xmlns="http://www.w3.org/1999/xhtml">
            <p>FORMULA: C21H37N2O8PRS</p>
          </html>
        </notes>
        <annotation>
          <rdf:RDF xmlns:dcterms="http://purl.org/dc/terms/" xmlns:rdf="http://www.w3.org/1999/02/22-rdf-syntax-ns#" xmlns:dc="http://purl.org/dc/elements/1.1/" xmlns:bqbiol="http://biomodels.net/biology-qualifiers/" xmlns:bqmodel="http://biomodels.net/model-qualifiers/" xmlns:vCard="http://www.w3.org/2001/vcard-rdf/3.0#">
            <rdf:Description rdf:about="#M_tdec2eACP_c_meta">
              <bqbiol:is>
                <rdf:Bag>
                  <rdf:li rdf:resource="http://identifiers.org/kegg.compound/C05754"/>
                  <rdf:li rdf:resource="http://identifiers.org/pubchem.substance/8049"/>
                </rdf:Bag>
              </bqbiol:is>
            </rdf:Description>
          </rdf:RDF>
        </annotation>
      </species>
      <species id="M_3hundcaACP_c" name="(R)-3-Hydroxyundecanoyl-[acyl-carrier protein]" compartment="c">
        <notes>
          <html xmlns="http://www.w3.org/1999/xhtml">
            <p>FORMULA: C22H41N2O9PRS</p>
          </html>
        </notes>
      </species>
      <species id="M_tundca2eACP_c" name="trans-undec-2-enoyl-[acyl-carrier protein]" compartment="c">
        <notes>
          <html xmlns="http://www.w3.org/1999/xhtml">
            <p>FORMULA: C22H39N2O8PRS</p>
          </html>
        </notes>
      </species>
      <species metaid="M_3hddecACP_c_meta" id="M_3hddecACP_c" name="(R)-3-Hydroxydodecanoyl-[acyl-carrier protein]" compartment="c">
        <notes>
          <html xmlns="http://www.w3.org/1999/xhtml">
            <p>FORMULA: C23H43N2O9PRS</p>
          </html>
        </notes>
        <annotation>
          <rdf:RDF xmlns:dcterms="http://purl.org/dc/terms/" xmlns:rdf="http://www.w3.org/1999/02/22-rdf-syntax-ns#" xmlns:dc="http://purl.org/dc/elements/1.1/" xmlns:bqbiol="http://biomodels.net/biology-qualifiers/" xmlns:bqmodel="http://biomodels.net/model-qualifiers/" xmlns:vCard="http://www.w3.org/2001/vcard-rdf/3.0#">
            <rdf:Description rdf:about="#M_3hddecACP_c_meta">
              <bqbiol:is>
                <rdf:Bag>
                  <rdf:li rdf:resource="http://identifiers.org/kegg.compound/C05757"/>
                  <rdf:li rdf:resource="http://identifiers.org/pubchem.substance/8052"/>
                </rdf:Bag>
              </bqbiol:is>
            </rdf:Description>
          </rdf:RDF>
        </annotation>
      </species>
      <species metaid="M_tddec2eACP_c_meta" id="M_tddec2eACP_c" name="trans-Dodec-2-enoyl-[acyl-carrier protein]" compartment="c">
        <notes>
          <html xmlns="http://www.w3.org/1999/xhtml">
            <p>FORMULA: C23H41N2O8PRS</p>
          </html>
        </notes>
        <annotation>
          <rdf:RDF xmlns:dcterms="http://purl.org/dc/terms/" xmlns:rdf="http://www.w3.org/1999/02/22-rdf-syntax-ns#" xmlns:dc="http://purl.org/dc/elements/1.1/" xmlns:bqbiol="http://biomodels.net/biology-qualifiers/" xmlns:bqmodel="http://biomodels.net/model-qualifiers/" xmlns:vCard="http://www.w3.org/2001/vcard-rdf/3.0#">
            <rdf:Description rdf:about="#M_tddec2eACP_c_meta">
              <bqbiol:is>
                <rdf:Bag>
                  <rdf:li rdf:resource="http://identifiers.org/kegg.compound/C05758"/>
                  <rdf:li rdf:resource="http://identifiers.org/pubchem.substance/8053"/>
                </rdf:Bag>
              </bqbiol:is>
            </rdf:Description>
          </rdf:RDF>
        </annotation>
      </species>
      <species id="M_3hcddec5eACP_c" name="(R)-3-hydroxy-cis-dodec-5-enoyl-[acyl-carrier protein]" compartment="c">
        <notes>
          <html xmlns="http://www.w3.org/1999/xhtml">
            <p>FORMULA: C23H41N2O9PRS</p>
          </html>
        </notes>
      </species>
      <species id="M_t3c5ddeceACP_c" name="trans-3-cis-5-dodecenoyl-[acyl-carrier protein]" compartment="c">
        <notes>
          <html xmlns="http://www.w3.org/1999/xhtml">
            <p>FORMULA: C23H39N2O8PRS</p>
          </html>
        </notes>
      </species>
      <species id="M_3htridcaACP_c" name="(R)-3-Hydroxytridecanoyl-[acyl-carrier protein]" compartment="c">
        <notes>
          <html xmlns="http://www.w3.org/1999/xhtml">
            <p>FORMULA: C24H45N2O9PRS</p>
          </html>
        </notes>
      </species>
      <species id="M_ttridca2eACP_c" name="trans-tridec-2-enoyl-[acyl-carrier protein]" compartment="c">
        <notes>
          <html xmlns="http://www.w3.org/1999/xhtml">
            <p>FORMULA: C24H43N2O8PRS</p>
          </html>
        </notes>
      </species>
      <species metaid="M_3hmrsACP_c_meta" id="M_3hmrsACP_c" name="(R)-3-Hydroxytetradecanoyl-[acyl-carrier protein]" compartment="c">
        <notes>
          <html xmlns="http://www.w3.org/1999/xhtml">
            <p>FORMULA: C25H47N2O9PRS</p>
          </html>
        </notes>
        <annotation>
          <rdf:RDF xmlns:dcterms="http://purl.org/dc/terms/" xmlns:rdf="http://www.w3.org/1999/02/22-rdf-syntax-ns#" xmlns:dc="http://purl.org/dc/elements/1.1/" xmlns:bqbiol="http://biomodels.net/biology-qualifiers/" xmlns:bqmodel="http://biomodels.net/model-qualifiers/" xmlns:vCard="http://www.w3.org/2001/vcard-rdf/3.0#">
            <rdf:Description rdf:about="#M_3hmrsACP_c_meta">
              <bqbiol:is>
                <rdf:Bag>
                  <rdf:li rdf:resource="http://identifiers.org/kegg.compound/C04688"/>
                  <rdf:li rdf:resource="http://identifiers.org/pubchem.substance/7269"/>
                </rdf:Bag>
              </bqbiol:is>
            </rdf:Description>
          </rdf:RDF>
        </annotation>
      </species>
      <species metaid="M_tmrs2eACP_c_meta" id="M_tmrs2eACP_c" name="trans-Tetradec-2-enoyl-[acyl-carrier protein]" compartment="c">
        <notes>
          <html xmlns="http://www.w3.org/1999/xhtml">
            <p>FORMULA: C25H45N2O8PRS</p>
          </html>
        </notes>
        <annotation>
          <rdf:RDF xmlns:dcterms="http://purl.org/dc/terms/" xmlns:rdf="http://www.w3.org/1999/02/22-rdf-syntax-ns#" xmlns:dc="http://purl.org/dc/elements/1.1/" xmlns:bqbiol="http://biomodels.net/biology-qualifiers/" xmlns:bqmodel="http://biomodels.net/model-qualifiers/" xmlns:vCard="http://www.w3.org/2001/vcard-rdf/3.0#">
            <rdf:Description rdf:about="#M_tmrs2eACP_c_meta">
              <bqbiol:is>
                <rdf:Bag>
                  <rdf:li rdf:resource="http://identifiers.org/kegg.compound/C05760"/>
                  <rdf:li rdf:resource="http://identifiers.org/pubchem.substance/8055"/>
                </rdf:Bag>
              </bqbiol:is>
            </rdf:Description>
          </rdf:RDF>
        </annotation>
      </species>
      <species id="M_3hcmrs7eACP_c" name="(R)-3-hydroxy-cis-myristol-7-eoyl-[acyl-carrier protein]" compartment="c">
        <notes>
          <html xmlns="http://www.w3.org/1999/xhtml">
            <p>FORMULA: C25H45N2O9PRS</p>
          </html>
        </notes>
      </species>
      <species id="M_t3c7mrseACP_c" name="trans-3-cis-7-myristoleoyl-[acyl-carrier protein]" compartment="c">
        <notes>
          <html xmlns="http://www.w3.org/1999/xhtml">
            <p>FORMULA: C25H43N2O8PRS</p>
          </html>
        </notes>
      </species>
      <species id="M_3hptdcaACP_c" name="(R)-3-Hydroxypentadecanoyl-[acyl-carrier protein]" compartment="c">
        <notes>
          <html xmlns="http://www.w3.org/1999/xhtml">
            <p>FORMULA: C26H49N2O9PRS</p>
          </html>
        </notes>
      </species>
      <species id="M_tptdca2eACP_c" name="trans-pentadec-2-enoyl-[acyl-carrier protein]" compartment="c">
        <notes>
          <html xmlns="http://www.w3.org/1999/xhtml">
            <p>FORMULA: C26H47N2O8PRS</p>
          </html>
        </notes>
      </species>
      <species id="M_3hpalmACP_c" name="R-3-hydroxypalmitoyl-[acyl-carrier protein]" compartment="c">
        <notes>
          <html xmlns="http://www.w3.org/1999/xhtml">
            <p>FORMULA: C27H51N2O9PRS</p>
          </html>
        </notes>
      </species>
      <species metaid="M_tpalm2eACP_c_meta" id="M_tpalm2eACP_c" name="trans-Hexadec-2-enoyl-[acyl-carrier protein]" compartment="c">
        <notes>
          <html xmlns="http://www.w3.org/1999/xhtml">
            <p>FORMULA: C27H49N2O8PRS</p>
          </html>
        </notes>
        <annotation>
          <rdf:RDF xmlns:dcterms="http://purl.org/dc/terms/" xmlns:rdf="http://www.w3.org/1999/02/22-rdf-syntax-ns#" xmlns:dc="http://purl.org/dc/elements/1.1/" xmlns:bqbiol="http://biomodels.net/biology-qualifiers/" xmlns:bqmodel="http://biomodels.net/model-qualifiers/" xmlns:vCard="http://www.w3.org/2001/vcard-rdf/3.0#">
            <rdf:Description rdf:about="#M_tpalm2eACP_c_meta">
              <bqbiol:is>
                <rdf:Bag>
                  <rdf:li rdf:resource="http://identifiers.org/kegg.compound/C05763"/>
                  <rdf:li rdf:resource="http://identifiers.org/pubchem.substance/8058"/>
                </rdf:Bag>
              </bqbiol:is>
            </rdf:Description>
          </rdf:RDF>
        </annotation>
      </species>
      <species id="M_3hcpalm9eACP_c" name="(R)-3-hydroxy-cis-palm-9-eoyl-[acyl-carrier protein]" compartment="c">
        <notes>
          <html xmlns="http://www.w3.org/1999/xhtml">
            <p>FORMULA: C27H49N2O9PRS</p>
          </html>
        </notes>
      </species>
      <species id="M_t3c9palmeACP_c" name="trans-3-cis-9-palmitoleoyl-[acyl-carrier protein]" compartment="c">
        <notes>
          <html xmlns="http://www.w3.org/1999/xhtml">
            <p>FORMULA: C27H47N2O8PRS</p>
          </html>
        </notes>
      </species>
      <species id="M_3hhepdcaACP_c" name="(R)-3-Hydroxyheptadecanoyl-[acyl-carrier protein]" compartment="c">
        <notes>
          <html xmlns="http://www.w3.org/1999/xhtml">
            <p>FORMULA: C28H53N2O9PRS</p>
          </html>
        </notes>
      </species>
      <species id="M_thepdca2eACP_c" name="trans-heptadec-2-enoyl-[acyl-carrier protein]" compartment="c">
        <notes>
          <html xmlns="http://www.w3.org/1999/xhtml">
            <p>FORMULA: C28H51N2O8PRS</p>
          </html>
        </notes>
      </species>
      <species id="M_3hoctaACP_c" name="(R)-3-Hydroxyoctadecanoyl-[acyl-carrier protein]" compartment="c">
        <notes>
          <html xmlns="http://www.w3.org/1999/xhtml">
            <p>FORMULA: C29H55N2O9PRS</p>
          </html>
        </notes>
      </species>
      <species id="M_toctd2eACP_c" name="trans-octadec-2-enoyl-[acyl-carrier protein]" compartment="c">
        <notes>
          <html xmlns="http://www.w3.org/1999/xhtml">
            <p>FORMULA: C29H53N2O8PRS</p>
          </html>
        </notes>
      </species>
      <species id="M_3hcvac11eACP_c" name="(R)-3-hydroxy-cis-vacc-11-enoyl-[acyl-carrier protein]" compartment="c">
        <notes>
          <html xmlns="http://www.w3.org/1999/xhtml">
            <p>FORMULA: C29H53N2O9PRS</p>
          </html>
        </notes>
      </species>
      <species id="M_t3c11vaceACP_c" name="trans-3-cis-11-vacceoyl-[acyl-carrier protein]" compartment="c">
        <notes>
          <html xmlns="http://www.w3.org/1999/xhtml">
            <p>FORMULA: C29H51N2O8PRS</p>
          </html>
        </notes>
      </species>
      <species metaid="M_3haACP_c_meta" id="M_3haACP_c" name="(3R)-3-Hydroxyacyl-[acyl-carrier protein]" compartment="c">
        <notes>
          <html xmlns="http://www.w3.org/1999/xhtml">
            <p>FORMULA: C15H27N2O9PRS</p>
          </html>
        </notes>
        <annotation>
          <rdf:RDF xmlns:dcterms="http://purl.org/dc/terms/" xmlns:rdf="http://www.w3.org/1999/02/22-rdf-syntax-ns#" xmlns:dc="http://purl.org/dc/elements/1.1/" xmlns:bqbiol="http://biomodels.net/biology-qualifiers/" xmlns:bqmodel="http://biomodels.net/model-qualifiers/" xmlns:vCard="http://www.w3.org/2001/vcard-rdf/3.0#">
            <rdf:Description rdf:about="#M_3haACP_c_meta">
              <bqbiol:is>
                <rdf:Bag>
                  <rdf:li rdf:resource="http://identifiers.org/kegg.compound/C01271"/>
                  <rdf:li rdf:resource="http://identifiers.org/pubchem.substance/4490"/>
                </rdf:Bag>
              </bqbiol:is>
            </rdf:Description>
          </rdf:RDF>
        </annotation>
      </species>
      <species metaid="M_but2eACP_c_meta" id="M_but2eACP_c" name="But-2-enoyl-[acyl-carrier protein]" compartment="c">
        <notes>
          <html xmlns="http://www.w3.org/1999/xhtml">
            <p>FORMULA: C15H25N2O8PRS</p>
          </html>
        </notes>
        <annotation>
          <rdf:RDF xmlns:dcterms="http://purl.org/dc/terms/" xmlns:rdf="http://www.w3.org/1999/02/22-rdf-syntax-ns#" xmlns:dc="http://purl.org/dc/elements/1.1/" xmlns:bqbiol="http://biomodels.net/biology-qualifiers/" xmlns:bqmodel="http://biomodels.net/model-qualifiers/" xmlns:vCard="http://www.w3.org/2001/vcard-rdf/3.0#">
            <rdf:Description rdf:about="#M_but2eACP_c_meta">
              <bqbiol:is>
                <rdf:Bag>
                  <rdf:li rdf:resource="http://identifiers.org/kegg.compound/C04246"/>
                  <rdf:li rdf:resource="http://identifiers.org/pubchem.substance/6911"/>
                </rdf:Bag>
              </bqbiol:is>
            </rdf:Description>
          </rdf:RDF>
        </annotation>
      </species>
      <species id="M_3hptnACP_c" name="(R)-3-Hydroxypentanoyl-[acyl-carrier protein]" compartment="c">
        <notes>
          <html xmlns="http://www.w3.org/1999/xhtml">
            <p>FORMULA: C16H29N2O9PRS</p>
          </html>
        </notes>
      </species>
      <species id="M_tptn2eACP_c" name="trans-pent-2-enoyl-[acyl-carrier protein]" compartment="c">
        <notes>
          <html xmlns="http://www.w3.org/1999/xhtml">
            <p>FORMULA: C16H27N2O8PRS</p>
          </html>
        </notes>
      </species>
      <species metaid="M_3hhexACP_c_meta" id="M_3hhexACP_c" name="(R)-3-Hydroxyhexanoyl-[acyl-carrier protein]" compartment="c">
        <notes>
          <html xmlns="http://www.w3.org/1999/xhtml">
            <p>FORMULA: C17H31N2O9PRS</p>
          </html>
        </notes>
        <annotation>
          <rdf:RDF xmlns:dcterms="http://purl.org/dc/terms/" xmlns:rdf="http://www.w3.org/1999/02/22-rdf-syntax-ns#" xmlns:dc="http://purl.org/dc/elements/1.1/" xmlns:bqbiol="http://biomodels.net/biology-qualifiers/" xmlns:bqmodel="http://biomodels.net/model-qualifiers/" xmlns:vCard="http://www.w3.org/2001/vcard-rdf/3.0#">
            <rdf:Description rdf:about="#M_3hhexACP_c_meta">
              <bqbiol:is>
                <rdf:Bag>
                  <rdf:li rdf:resource="http://identifiers.org/kegg.compound/C05747"/>
                  <rdf:li rdf:resource="http://identifiers.org/pubchem.substance/8042"/>
                </rdf:Bag>
              </bqbiol:is>
            </rdf:Description>
          </rdf:RDF>
        </annotation>
      </species>
      <species metaid="M_thex2eACP_c_meta" id="M_thex2eACP_c" name="trans-Hex-2-enoyl-[acyl-carrier protein]" compartment="c">
        <notes>
          <html xmlns="http://www.w3.org/1999/xhtml">
            <p>FORMULA: C17H29N2O8PRS</p>
          </html>
        </notes>
        <annotation>
          <rdf:RDF xmlns:dcterms="http://purl.org/dc/terms/" xmlns:rdf="http://www.w3.org/1999/02/22-rdf-syntax-ns#" xmlns:dc="http://purl.org/dc/elements/1.1/" xmlns:bqbiol="http://biomodels.net/biology-qualifiers/" xmlns:bqmodel="http://biomodels.net/model-qualifiers/" xmlns:vCard="http://www.w3.org/2001/vcard-rdf/3.0#">
            <rdf:Description rdf:about="#M_thex2eACP_c_meta">
              <bqbiol:is>
                <rdf:Bag>
                  <rdf:li rdf:resource="http://identifiers.org/kegg.compound/C05748"/>
                  <rdf:li rdf:resource="http://identifiers.org/pubchem.substance/8043"/>
                </rdf:Bag>
              </bqbiol:is>
            </rdf:Description>
          </rdf:RDF>
        </annotation>
      </species>
      <species id="M_3hhepACP_c" name="(R)-3-Hydroxyheptanoyl-[acyl-carrier protein]" compartment="c">
        <notes>
          <html xmlns="http://www.w3.org/1999/xhtml">
            <p>FORMULA: C18H33N2O9PRS</p>
          </html>
        </notes>
      </species>
      <species id="M_thep2eACP_c" name="trans-hep-2-enoyl-[acyl-carrier protein]" compartment="c">
        <notes>
          <html xmlns="http://www.w3.org/1999/xhtml">
            <p>FORMULA: C18H31N2O8PRS</p>
          </html>
        </notes>
      </species>
      <species metaid="M_3hoctACP_c_meta" id="M_3hoctACP_c" name="(R)-3-Hydroxyoctanoyl-[acyl-carrier protein]" compartment="c">
        <notes>
          <html xmlns="http://www.w3.org/1999/xhtml">
            <p>FORMULA: C19H35N2O9PRS</p>
          </html>
        </notes>
        <annotation>
          <rdf:RDF xmlns:dcterms="http://purl.org/dc/terms/" xmlns:rdf="http://www.w3.org/1999/02/22-rdf-syntax-ns#" xmlns:dc="http://purl.org/dc/elements/1.1/" xmlns:bqbiol="http://biomodels.net/biology-qualifiers/" xmlns:bqmodel="http://biomodels.net/model-qualifiers/" xmlns:vCard="http://www.w3.org/2001/vcard-rdf/3.0#">
            <rdf:Description rdf:about="#M_3hoctACP_c_meta">
              <bqbiol:is>
                <rdf:Bag>
                  <rdf:li rdf:resource="http://identifiers.org/kegg.compound/C04620"/>
                  <rdf:li rdf:resource="http://identifiers.org/pubchem.substance/7210"/>
                </rdf:Bag>
              </bqbiol:is>
            </rdf:Description>
          </rdf:RDF>
        </annotation>
      </species>
      <species metaid="M_toct2eACP_c_meta" id="M_toct2eACP_c" name="trans-Oct-2-enoyl-[acyl-carrier protein]" compartment="c">
        <notes>
          <html xmlns="http://www.w3.org/1999/xhtml">
            <p>FORMULA: C19H33N2O8PRS</p>
          </html>
        </notes>
        <annotation>
          <rdf:RDF xmlns:dcterms="http://purl.org/dc/terms/" xmlns:rdf="http://www.w3.org/1999/02/22-rdf-syntax-ns#" xmlns:dc="http://purl.org/dc/elements/1.1/" xmlns:bqbiol="http://biomodels.net/biology-qualifiers/" xmlns:bqmodel="http://biomodels.net/model-qualifiers/" xmlns:vCard="http://www.w3.org/2001/vcard-rdf/3.0#">
            <rdf:Description rdf:about="#M_toct2eACP_c_meta">
              <bqbiol:is>
                <rdf:Bag>
                  <rdf:li rdf:resource="http://identifiers.org/kegg.compound/C05751"/>
                  <rdf:li rdf:resource="http://identifiers.org/pubchem.substance/8046"/>
                </rdf:Bag>
              </bqbiol:is>
            </rdf:Description>
          </rdf:RDF>
        </annotation>
      </species>
      <species id="M_3hnonACP_c" name="(R)-3-Hydroxynonanoyl-[acyl-carrier protein]" compartment="c">
        <notes>
          <html xmlns="http://www.w3.org/1999/xhtml">
            <p>FORMULA: C20H37N2O9PRS</p>
          </html>
        </notes>
      </species>
      <species id="M_tnon2eACP_c" name="trans-non-2-enoyl-[acyl-carrier protein]" compartment="c">
        <notes>
          <html xmlns="http://www.w3.org/1999/xhtml">
            <p>FORMULA: C20H35N2O8PRS</p>
          </html>
        </notes>
      </species>
      <species id="M_3haiC11ACP_c" name="(R)-3-Hydroxyante-isoundecanoyl-[acyl-carrier protein]" compartment="c">
        <notes>
          <html xmlns="http://www.w3.org/1999/xhtml">
            <p>FORMULA: C22H41N2O9PRS</p>
          </html>
        </notes>
      </species>
      <species id="M_taiC112eACP_c" name="trans-ante-isoundec-2-enoyl-[acyl-carrier protein]" compartment="c">
        <notes>
          <html xmlns="http://www.w3.org/1999/xhtml">
            <p>FORMULA: C22H39N2O8PRS</p>
          </html>
        </notes>
      </species>
      <species id="M_3haiC13ACP_c" name="(R)-3-Hydroxyante-isotridecanoyl-[acyl-carrier protein]" compartment="c">
        <notes>
          <html xmlns="http://www.w3.org/1999/xhtml">
            <p>FORMULA: C24H45N2O9PRS</p>
          </html>
        </notes>
      </species>
      <species id="M_taiC132eACP_c" name="trans-ante-isotridec-2-enoyl-[acyl-carrier protein]" compartment="c">
        <notes>
          <html xmlns="http://www.w3.org/1999/xhtml">
            <p>FORMULA: C24H43N2O8PRS</p>
          </html>
        </notes>
      </species>
      <species id="M_3haiC15ACP_c" name="(R)-3-Hydroxyante-isopentadecanoyl-[acyl-carrier protein]" compartment="c">
        <notes>
          <html xmlns="http://www.w3.org/1999/xhtml">
            <p>FORMULA: C26H49N2O9PRS</p>
          </html>
        </notes>
      </species>
      <species id="M_taiC152eACP_c" name="trans-ante-isopentadec-2-enoyl-[acyl-carrier protein]" compartment="c">
        <notes>
          <html xmlns="http://www.w3.org/1999/xhtml">
            <p>FORMULA: C26H47N2O8PRS</p>
          </html>
        </notes>
      </species>
      <species id="M_3haiC17ACP_c" name="(R)-3-Hydroxyante-isoheptadecanoyl-[acyl-carrier protein]" compartment="c">
        <notes>
          <html xmlns="http://www.w3.org/1999/xhtml">
            <p>FORMULA: C28H53N2O9PRS</p>
          </html>
        </notes>
      </species>
      <species id="M_taiC172eACP_c" name="trans-ante-isoheptadec-2-enoyl-[acyl-carrier protein]" compartment="c">
        <notes>
          <html xmlns="http://www.w3.org/1999/xhtml">
            <p>FORMULA: C28H51N2O8PRS</p>
          </html>
        </notes>
      </species>
      <species id="M_3haiC7ACP_c" name="(R)-3-Hydroxyante-isoheptanoyl-[acyl-carrier protein]" compartment="c">
        <notes>
          <html xmlns="http://www.w3.org/1999/xhtml">
            <p>FORMULA: C18H33N2O9PRS</p>
          </html>
        </notes>
      </species>
      <species id="M_taiC72eACP_c" name="trans-ante-isohep-2-enoyl-[acyl-carrier protein]" compartment="c">
        <notes>
          <html xmlns="http://www.w3.org/1999/xhtml">
            <p>FORMULA: C18H31N2O8PRS</p>
          </html>
        </notes>
      </species>
      <species id="M_3haiC9ACP_c" name="(R)-3-Hydroxyante-isononanoyl-[acyl-carrier protein]" compartment="c">
        <notes>
          <html xmlns="http://www.w3.org/1999/xhtml">
            <p>FORMULA: C20H37N2O9PRS</p>
          </html>
        </notes>
      </species>
      <species id="M_taiC92eACP_c" name="trans-ante-isonon-2-enoyl-[acyl-carrier protein]" compartment="c">
        <notes>
          <html xmlns="http://www.w3.org/1999/xhtml">
            <p>FORMULA: C20H35N2O8PRS</p>
          </html>
        </notes>
      </species>
      <species id="M_3hiC10ACP_c" name="(R)-3-Hydroxyisodecanoyl-[acyl-carrier protein]" compartment="c">
        <notes>
          <html xmlns="http://www.w3.org/1999/xhtml">
            <p>FORMULA: C21H39N2O9PRS</p>
          </html>
        </notes>
      </species>
      <species id="M_tiC102eACP_c" name="trans-isodec-2-enoyl-[acyl-carrier protein]" compartment="c">
        <notes>
          <html xmlns="http://www.w3.org/1999/xhtml">
            <p>FORMULA: C21H37N2O8PRS</p>
          </html>
        </notes>
      </species>
      <species id="M_3hiC11ACP_c" name="(R)-3-Hydroxyisoundecanoyl-[acyl-carrier protein]" compartment="c">
        <notes>
          <html xmlns="http://www.w3.org/1999/xhtml">
            <p>FORMULA: C22H41N2O9PRS</p>
          </html>
        </notes>
      </species>
      <species id="M_tiC112eACP_c" name="trans-isoundec-2-enoyl-[acyl-carrier protein]" compartment="c">
        <notes>
          <html xmlns="http://www.w3.org/1999/xhtml">
            <p>FORMULA: C22H39N2O8PRS</p>
          </html>
        </notes>
      </species>
      <species id="M_3hiC12ACP_c" name="(R)-3-Hydroxyisododecanoyl-[acyl-carrier protein]" compartment="c">
        <notes>
          <html xmlns="http://www.w3.org/1999/xhtml">
            <p>FORMULA: C23H43N2O9PRS</p>
          </html>
        </notes>
      </species>
      <species id="M_tiC122eACP_c" name="trans-isododec-2-enoyl-[acyl-carrier protein]" compartment="c">
        <notes>
          <html xmlns="http://www.w3.org/1999/xhtml">
            <p>FORMULA: C23H41N2O8PRS</p>
          </html>
        </notes>
      </species>
      <species id="M_3hiC13ACP_c" name="(R)-3-Hydroxyisotridecanoyl-[acyl-carrier protein]" compartment="c">
        <notes>
          <html xmlns="http://www.w3.org/1999/xhtml">
            <p>FORMULA: C24H45N2O9PRS</p>
          </html>
        </notes>
      </species>
      <species id="M_tiC132eACP_c" name="trans-isotridec-2-enoyl-[acyl-carrier protein]" compartment="c">
        <notes>
          <html xmlns="http://www.w3.org/1999/xhtml">
            <p>FORMULA: C24H43N2O8PRS</p>
          </html>
        </notes>
      </species>
      <species id="M_3hiC14ACP_c" name="(R)-3-Hydroxyisotetradecanoyl-[acyl-carrier protein]" compartment="c">
        <notes>
          <html xmlns="http://www.w3.org/1999/xhtml">
            <p>FORMULA: C25H47N2O9PRS</p>
          </html>
        </notes>
      </species>
      <species id="M_tiC142eACP_c" name="trans-isoetradec-2-enoyl-[acyl-carrier protein]" compartment="c">
        <notes>
          <html xmlns="http://www.w3.org/1999/xhtml">
            <p>FORMULA: C25H45N2O8PRS</p>
          </html>
        </notes>
      </species>
      <species id="M_3hiC15ACP_c" name="(R)-3-Hydroxyisopentadecanoyl-[acyl-carrier protein]" compartment="c">
        <notes>
          <html xmlns="http://www.w3.org/1999/xhtml">
            <p>FORMULA: C26H49N2O9PRS</p>
          </html>
        </notes>
      </species>
      <species id="M_tiC152eACP_c" name="trans-isopentadec-2-enoyl-[acyl-carrier protein]" compartment="c">
        <notes>
          <html xmlns="http://www.w3.org/1999/xhtml">
            <p>FORMULA: C26H47N2O8PRS</p>
          </html>
        </notes>
      </species>
      <species id="M_3hiC16ACP_c" name="R-3-hydroxyisopalmitoyl-[acyl-carrier protein]" compartment="c">
        <notes>
          <html xmlns="http://www.w3.org/1999/xhtml">
            <p>FORMULA: C27H51N2O9PRS</p>
          </html>
        </notes>
      </species>
      <species id="M_tiC162eACP_c" name="trans-isohexadec-2-enoyl-[acyl-carrier protein]" compartment="c">
        <notes>
          <html xmlns="http://www.w3.org/1999/xhtml">
            <p>FORMULA: C27H49N2O8PRS</p>
          </html>
        </notes>
      </species>
      <species id="M_3hiC17ACP_c" name="(R)-3-Hydroxyisoheptadecanoyl-[acyl-carrier protein]" compartment="c">
        <notes>
          <html xmlns="http://www.w3.org/1999/xhtml">
            <p>FORMULA: C28H53N2O9PRS</p>
          </html>
        </notes>
      </species>
      <species id="M_tiC172eACP_c" name="trans-isoheptadec-2-enoyl-[acyl-carrier protein]" compartment="c">
        <notes>
          <html xmlns="http://www.w3.org/1999/xhtml">
            <p>FORMULA: C28H51N2O8PRS</p>
          </html>
        </notes>
      </species>
      <species id="M_3hiC18ACP_c" name="(R)-3-Hydroxyisooctadecanoyl-[acyl-carrier protein]" compartment="c">
        <notes>
          <html xmlns="http://www.w3.org/1999/xhtml">
            <p>FORMULA: C29H55N2O9PRS</p>
          </html>
        </notes>
      </species>
      <species id="M_tiC182eACP_c" name="trans-isooctadec-2-enoyl-[acyl-carrier protein]" compartment="c">
        <notes>
          <html xmlns="http://www.w3.org/1999/xhtml">
            <p>FORMULA: C29H53N2O8PRS</p>
          </html>
        </notes>
      </species>
      <species id="M_3hiC6ACP_c" name="(R)-3-Hydroxyisohexanoyl-[acyl-carrier protein]" compartment="c">
        <notes>
          <html xmlns="http://www.w3.org/1999/xhtml">
            <p>FORMULA: C17H31N2O9PRS</p>
          </html>
        </notes>
      </species>
      <species id="M_tiC62eACP_c" name="trans-isohex-2-enoyl-[acyl-carrier protein]" compartment="c">
        <notes>
          <html xmlns="http://www.w3.org/1999/xhtml">
            <p>FORMULA: C17H29N2O8PRS</p>
          </html>
        </notes>
      </species>
      <species id="M_3hiC7ACP_c" name="(R)-3-Hydroxyisoheptanoyl-[acyl-carrier protein]" compartment="c">
        <notes>
          <html xmlns="http://www.w3.org/1999/xhtml">
            <p>FORMULA: C18H33N2O9PRS</p>
          </html>
        </notes>
      </species>
      <species id="M_tiC72eACP_c" name="trans-isohep-2-enoyl-[acyl-carrier protein]" compartment="c">
        <notes>
          <html xmlns="http://www.w3.org/1999/xhtml">
            <p>FORMULA: C18H31N2O8PRS</p>
          </html>
        </notes>
      </species>
      <species id="M_3hiC8ACP_c" name="(R)-3-Hydroxyisooctanoyl-[acyl-carrier protein]" compartment="c">
        <notes>
          <html xmlns="http://www.w3.org/1999/xhtml">
            <p>FORMULA: C19H35N2O9PRS</p>
          </html>
        </notes>
      </species>
      <species id="M_tiC82eACP_c" name="trans-isooct-2-enoyl-[acyl-carrier protein]" compartment="c">
        <notes>
          <html xmlns="http://www.w3.org/1999/xhtml">
            <p>FORMULA: C19H33N2O8PRS</p>
          </html>
        </notes>
      </species>
      <species id="M_3hiC9ACP_c" name="(R)-3-Hydroxyisononanoyl-[acyl-carrier protein]" compartment="c">
        <notes>
          <html xmlns="http://www.w3.org/1999/xhtml">
            <p>FORMULA: C20H37N2O9PRS</p>
          </html>
        </notes>
      </species>
      <species id="M_tiC92eACP_c" name="trans-isonon-2-enoyl-[acyl-carrier protein]" compartment="c">
        <notes>
          <html xmlns="http://www.w3.org/1999/xhtml">
            <p>FORMULA: C20H35N2O8PRS</p>
          </html>
        </notes>
      </species>
      <species metaid="M_3odecACP_c_meta" id="M_3odecACP_c" name="3-Oxodecanoyl-[acyl-carrier protein]" compartment="c">
        <notes>
          <html xmlns="http://www.w3.org/1999/xhtml">
            <p>FORMULA: C21H37N2O9PRS</p>
          </html>
        </notes>
        <annotation>
          <rdf:RDF xmlns:dcterms="http://purl.org/dc/terms/" xmlns:rdf="http://www.w3.org/1999/02/22-rdf-syntax-ns#" xmlns:dc="http://purl.org/dc/elements/1.1/" xmlns:bqbiol="http://biomodels.net/biology-qualifiers/" xmlns:bqmodel="http://biomodels.net/model-qualifiers/" xmlns:vCard="http://www.w3.org/2001/vcard-rdf/3.0#">
            <rdf:Description rdf:about="#M_3odecACP_c_meta">
              <bqbiol:is>
                <rdf:Bag>
                  <rdf:li rdf:resource="http://identifiers.org/kegg.compound/C05753"/>
                  <rdf:li rdf:resource="http://identifiers.org/pubchem.substance/8048"/>
                </rdf:Bag>
              </bqbiol:is>
            </rdf:Description>
          </rdf:RDF>
        </annotation>
      </species>
      <species id="M_3oundcaACP_c" name="3-Oxoundecanoyl-[acyl-carrier protein]" compartment="c">
        <notes>
          <html xmlns="http://www.w3.org/1999/xhtml">
            <p>FORMULA: C22H39N2O9PRS</p>
          </html>
        </notes>
      </species>
      <species metaid="M_3oddecACP_c_meta" id="M_3oddecACP_c" name="3-Oxododecanoyl-[acyl-carrier protein]" compartment="c">
        <notes>
          <html xmlns="http://www.w3.org/1999/xhtml">
            <p>FORMULA: C23H41N2O9PRS</p>
          </html>
        </notes>
        <annotation>
          <rdf:RDF xmlns:dcterms="http://purl.org/dc/terms/" xmlns:rdf="http://www.w3.org/1999/02/22-rdf-syntax-ns#" xmlns:dc="http://purl.org/dc/elements/1.1/" xmlns:bqbiol="http://biomodels.net/biology-qualifiers/" xmlns:bqmodel="http://biomodels.net/model-qualifiers/" xmlns:vCard="http://www.w3.org/2001/vcard-rdf/3.0#">
            <rdf:Description rdf:about="#M_3oddecACP_c_meta">
              <bqbiol:is>
                <rdf:Bag>
                  <rdf:li rdf:resource="http://identifiers.org/kegg.compound/C05756"/>
                  <rdf:li rdf:resource="http://identifiers.org/pubchem.substance/8051"/>
                </rdf:Bag>
              </bqbiol:is>
            </rdf:Description>
          </rdf:RDF>
        </annotation>
      </species>
      <species id="M_3ocddec5eACP_c" name="3-oxo-cis-dodec-5-enoyl-[acyl-carrier protein]" compartment="c">
        <notes>
          <html xmlns="http://www.w3.org/1999/xhtml">
            <p>FORMULA: C23H39N2O9PRS</p>
          </html>
        </notes>
      </species>
      <species id="M_3otridcaACP_c" name="3-Oxotridecanoyl-[acyl-carrier protein]" compartment="c">
        <notes>
          <html xmlns="http://www.w3.org/1999/xhtml">
            <p>FORMULA: C24H43N2O9PRS</p>
          </html>
        </notes>
      </species>
      <species metaid="M_3omrsACP_c_meta" id="M_3omrsACP_c" name="3-Oxotetradecanoyl-[acyl-carrier protein]" compartment="c">
        <notes>
          <html xmlns="http://www.w3.org/1999/xhtml">
            <p>FORMULA: C25H45N2O9PRS</p>
          </html>
        </notes>
        <annotation>
          <rdf:RDF xmlns:dcterms="http://purl.org/dc/terms/" xmlns:rdf="http://www.w3.org/1999/02/22-rdf-syntax-ns#" xmlns:dc="http://purl.org/dc/elements/1.1/" xmlns:bqbiol="http://biomodels.net/biology-qualifiers/" xmlns:bqmodel="http://biomodels.net/model-qualifiers/" xmlns:vCard="http://www.w3.org/2001/vcard-rdf/3.0#">
            <rdf:Description rdf:about="#M_3omrsACP_c_meta">
              <bqbiol:is>
                <rdf:Bag>
                  <rdf:li rdf:resource="http://identifiers.org/kegg.compound/C05759"/>
                  <rdf:li rdf:resource="http://identifiers.org/pubchem.substance/8054"/>
                </rdf:Bag>
              </bqbiol:is>
            </rdf:Description>
          </rdf:RDF>
        </annotation>
      </species>
      <species id="M_3ocmrs7eACP_c" name="3-oxo-cis-myristol-7-eoyl-[acyl-carrier protein]" compartment="c">
        <notes>
          <html xmlns="http://www.w3.org/1999/xhtml">
            <p>FORMULA: C25H43N2O9PRS</p>
          </html>
        </notes>
      </species>
      <species id="M_3optdcaACP_c" name="3-Oxopentadecanoyl-[acyl-carrier protein]" compartment="c">
        <notes>
          <html xmlns="http://www.w3.org/1999/xhtml">
            <p>FORMULA: C26H47N2O9PRS</p>
          </html>
        </notes>
      </species>
      <species metaid="M_3opalmACP_c_meta" id="M_3opalmACP_c" name="3-Oxohexadecanoyl-[acyl-carrier protein]" compartment="c">
        <notes>
          <html xmlns="http://www.w3.org/1999/xhtml">
            <p>FORMULA: C27H49N2O9PRS</p>
          </html>
        </notes>
        <annotation>
          <rdf:RDF xmlns:dcterms="http://purl.org/dc/terms/" xmlns:rdf="http://www.w3.org/1999/02/22-rdf-syntax-ns#" xmlns:dc="http://purl.org/dc/elements/1.1/" xmlns:bqbiol="http://biomodels.net/biology-qualifiers/" xmlns:bqmodel="http://biomodels.net/model-qualifiers/" xmlns:vCard="http://www.w3.org/2001/vcard-rdf/3.0#">
            <rdf:Description rdf:about="#M_3opalmACP_c_meta">
              <bqbiol:is>
                <rdf:Bag>
                  <rdf:li rdf:resource="http://identifiers.org/kegg.compound/C05762"/>
                  <rdf:li rdf:resource="http://identifiers.org/obo.chebi/CHEBI%3A1639"/>
                  <rdf:li rdf:resource="http://identifiers.org/pubchem.substance/8057"/>
                </rdf:Bag>
              </bqbiol:is>
            </rdf:Description>
          </rdf:RDF>
        </annotation>
      </species>
      <species id="M_3ocpalm9eACP_c" name="3-oxo-cis-palm-9-eoyl-[acyl-carrier protein]" compartment="c">
        <notes>
          <html xmlns="http://www.w3.org/1999/xhtml">
            <p>FORMULA: C27H47N2O9PRS</p>
          </html>
        </notes>
      </species>
      <species id="M_3ohepdcaACP_c" name="3-Oxoheptadecanoyl-[acyl-carrier protein]" compartment="c">
        <notes>
          <html xmlns="http://www.w3.org/1999/xhtml">
            <p>FORMULA: C28H51N2O9PRS</p>
          </html>
        </notes>
      </species>
      <species id="M_3ooctdACP_c" name="3-Oxooctadecanoyl-[acyl-carrier protein]" compartment="c">
        <notes>
          <html xmlns="http://www.w3.org/1999/xhtml">
            <p>FORMULA: C29H53N2O9PRS</p>
          </html>
        </notes>
      </species>
      <species id="M_3ocvac11eACP_c" name="3-oxo-cis-vacc-11-enoyl-[acyl-carrier protein]" compartment="c">
        <notes>
          <html xmlns="http://www.w3.org/1999/xhtml">
            <p>FORMULA: C29H51N2O9PRS</p>
          </html>
        </notes>
      </species>
      <species id="M_actACP_c" name="Acetoacetyl-ACP" compartment="c">
        <notes>
          <html xmlns="http://www.w3.org/1999/xhtml">
            <p>FORMULA: C15H25N2O9PRS</p>
          </html>
        </notes>
      </species>
      <species id="M_3optnACP_c" name="3-Oxopentanoyl-[acyl-carrier protein]" compartment="c">
        <notes>
          <html xmlns="http://www.w3.org/1999/xhtml">
            <p>FORMULA: C16H27N2O9PRS</p>
          </html>
        </notes>
      </species>
      <species metaid="M_3ohexACP_c_meta" id="M_3ohexACP_c" name="3-Oxohexanoyl-[acyl-carrier protein]" compartment="c">
        <notes>
          <html xmlns="http://www.w3.org/1999/xhtml">
            <p>FORMULA: C17H29N2O9PRS</p>
          </html>
        </notes>
        <annotation>
          <rdf:RDF xmlns:dcterms="http://purl.org/dc/terms/" xmlns:rdf="http://www.w3.org/1999/02/22-rdf-syntax-ns#" xmlns:dc="http://purl.org/dc/elements/1.1/" xmlns:bqbiol="http://biomodels.net/biology-qualifiers/" xmlns:bqmodel="http://biomodels.net/model-qualifiers/" xmlns:vCard="http://www.w3.org/2001/vcard-rdf/3.0#">
            <rdf:Description rdf:about="#M_3ohexACP_c_meta">
              <bqbiol:is>
                <rdf:Bag>
                  <rdf:li rdf:resource="http://identifiers.org/kegg.compound/C05746"/>
                  <rdf:li rdf:resource="http://identifiers.org/pubchem.substance/8041"/>
                </rdf:Bag>
              </bqbiol:is>
            </rdf:Description>
          </rdf:RDF>
        </annotation>
      </species>
      <species id="M_3ohepACP_c" name="3-Oxoheptanoyl-[acyl-carrier protein]" compartment="c">
        <notes>
          <html xmlns="http://www.w3.org/1999/xhtml">
            <p>FORMULA: C18H31N2O9PRS</p>
          </html>
        </notes>
      </species>
      <species metaid="M_3ooctACP_c_meta" id="M_3ooctACP_c" name="3-Oxooctanoyl-[acyl-carrier protein]" compartment="c">
        <notes>
          <html xmlns="http://www.w3.org/1999/xhtml">
            <p>FORMULA: C19H33N2O9PRS</p>
          </html>
        </notes>
        <annotation>
          <rdf:RDF xmlns:dcterms="http://purl.org/dc/terms/" xmlns:rdf="http://www.w3.org/1999/02/22-rdf-syntax-ns#" xmlns:dc="http://purl.org/dc/elements/1.1/" xmlns:bqbiol="http://biomodels.net/biology-qualifiers/" xmlns:bqmodel="http://biomodels.net/model-qualifiers/" xmlns:vCard="http://www.w3.org/2001/vcard-rdf/3.0#">
            <rdf:Description rdf:about="#M_3ooctACP_c_meta">
              <bqbiol:is>
                <rdf:Bag>
                  <rdf:li rdf:resource="http://identifiers.org/kegg.compound/C05750"/>
                  <rdf:li rdf:resource="http://identifiers.org/pubchem.substance/8045"/>
                </rdf:Bag>
              </bqbiol:is>
            </rdf:Description>
          </rdf:RDF>
        </annotation>
      </species>
      <species id="M_3ononACP_c" name="3-Oxononanoyl-[acyl-carrier protein]" compartment="c">
        <notes>
          <html xmlns="http://www.w3.org/1999/xhtml">
            <p>FORMULA: C20H35N2O9PRS</p>
          </html>
        </notes>
      </species>
      <species id="M_3oaiC11ACP_c" name="3-Oxoante-isoundecanoyl-[acyl-carrier protein]" compartment="c">
        <notes>
          <html xmlns="http://www.w3.org/1999/xhtml">
            <p>FORMULA: C22H39N2O9PRS</p>
          </html>
        </notes>
      </species>
      <species id="M_3oaiC13ACP_c" name="3-Oxoante-isotridecanoyl-[acyl-carrier protein]" compartment="c">
        <notes>
          <html xmlns="http://www.w3.org/1999/xhtml">
            <p>FORMULA: C24H43N2O9PRS</p>
          </html>
        </notes>
      </species>
      <species id="M_3oaiC15ACP_c" name="3-Oxoante-isopentadecanoyl-[acyl-carrier protein]" compartment="c">
        <notes>
          <html xmlns="http://www.w3.org/1999/xhtml">
            <p>FORMULA: C26H47N2O9PRS</p>
          </html>
        </notes>
      </species>
      <species id="M_3oaiC17ACP_c" name="3-Oxoante-isoheptadecanoyl-[acyl-carrier protein]" compartment="c">
        <notes>
          <html xmlns="http://www.w3.org/1999/xhtml">
            <p>FORMULA: C28H51N2O9PRS</p>
          </html>
        </notes>
      </species>
      <species id="M_3oaiC7ACP_c" name="3-Oxoante-isoheptanoyl-[acyl-carrier protein]" compartment="c">
        <notes>
          <html xmlns="http://www.w3.org/1999/xhtml">
            <p>FORMULA: C18H31N2O9PRS</p>
          </html>
        </notes>
      </species>
      <species id="M_3oaiC9ACP_c" name="3-Oxoante-isononanoyl-[acyl-carrier protein]" compartment="c">
        <notes>
          <html xmlns="http://www.w3.org/1999/xhtml">
            <p>FORMULA: C20H35N2O9PRS</p>
          </html>
        </notes>
      </species>
      <species id="M_3oiC10ACP_c" name="3-Oxoisodecanoyl-[acyl-carrier protein]" compartment="c">
        <notes>
          <html xmlns="http://www.w3.org/1999/xhtml">
            <p>FORMULA: C21H37N2O9PRS</p>
          </html>
        </notes>
      </species>
      <species id="M_3oiC11ACP_c" name="3-Oxoisoundecanoyl-[acyl-carrier protein]" compartment="c">
        <notes>
          <html xmlns="http://www.w3.org/1999/xhtml">
            <p>FORMULA: C22H39N2O9PRS</p>
          </html>
        </notes>
      </species>
      <species id="M_3oiC12ACP_c" name="3-Oxoisododecanoyl-[acyl-carrier protein]" compartment="c">
        <notes>
          <html xmlns="http://www.w3.org/1999/xhtml">
            <p>FORMULA: C23H41N2O9PRS</p>
          </html>
        </notes>
      </species>
      <species id="M_3oiC13ACP_c" name="3-Oxoisotridecanoyl-[acyl-carrier protein]" compartment="c">
        <notes>
          <html xmlns="http://www.w3.org/1999/xhtml">
            <p>FORMULA: C24H43N2O9PRS</p>
          </html>
        </notes>
      </species>
      <species id="M_3oiC14ACP_c" name="3-Oxoisotetradecanoyl-[acyl-carrier protein]" compartment="c">
        <notes>
          <html xmlns="http://www.w3.org/1999/xhtml">
            <p>FORMULA: C25H45N2O9PRS</p>
          </html>
        </notes>
      </species>
      <species id="M_3oiC15ACP_c" name="3-Oxoisopentadecanoyl-[acyl-carrier protein]" compartment="c">
        <notes>
          <html xmlns="http://www.w3.org/1999/xhtml">
            <p>FORMULA: C26H47N2O9PRS</p>
          </html>
        </notes>
      </species>
      <species id="M_3oiC16ACP_c" name="3-Oxoisohexadecanoyl-[acyl-carrier protein]" compartment="c">
        <notes>
          <html xmlns="http://www.w3.org/1999/xhtml">
            <p>FORMULA: C27H49N2O9PRS</p>
          </html>
        </notes>
      </species>
      <species id="M_3oiC17ACP_c" name="3-Oxoisoheptadecanoyl-[acyl-carrier protein]" compartment="c">
        <notes>
          <html xmlns="http://www.w3.org/1999/xhtml">
            <p>FORMULA: C28H51N2O9PRS</p>
          </html>
        </notes>
      </species>
      <species id="M_3oiC18ACP_c" name="3-Oxoisooctadecanoyl-[acyl-carrier protein]" compartment="c">
        <notes>
          <html xmlns="http://www.w3.org/1999/xhtml">
            <p>FORMULA: C29H53N2O9PRS</p>
          </html>
        </notes>
      </species>
      <species id="M_3oiC6ACP_c" name="3-Oxoisohexanoyl-[acyl-carrier protein]" compartment="c">
        <notes>
          <html xmlns="http://www.w3.org/1999/xhtml">
            <p>FORMULA: C17H29N2O9PRS</p>
          </html>
        </notes>
      </species>
      <species id="M_3oiC7ACP_c" name="3-Oxoisoheptanoyl-[acyl-carrier protein]" compartment="c">
        <notes>
          <html xmlns="http://www.w3.org/1999/xhtml">
            <p>FORMULA: C18H31N2O9PRS</p>
          </html>
        </notes>
      </species>
      <species id="M_3oiC8ACP_c" name="3-Oxoisooctanoyl-[acyl-carrier protein]" compartment="c">
        <notes>
          <html xmlns="http://www.w3.org/1999/xhtml">
            <p>FORMULA: C19H33N2O9PRS</p>
          </html>
        </notes>
      </species>
      <species id="M_3oiC9ACP_c" name="3-Oxoisononanoyl-[acyl-carrier protein]" compartment="c">
        <notes>
          <html xmlns="http://www.w3.org/1999/xhtml">
            <p>FORMULA: C20H35N2O9PRS</p>
          </html>
        </notes>
      </species>
      <species metaid="M_malACP_c_meta" id="M_malACP_c" name="Malonyl-[acyl-carrier protein]" compartment="c">
        <notes>
          <html xmlns="http://www.w3.org/1999/xhtml">
            <p>FORMULA: C14H22N2O10PRS</p>
          </html>
        </notes>
        <annotation>
          <rdf:RDF xmlns:dcterms="http://purl.org/dc/terms/" xmlns:rdf="http://www.w3.org/1999/02/22-rdf-syntax-ns#" xmlns:dc="http://purl.org/dc/elements/1.1/" xmlns:bqbiol="http://biomodels.net/biology-qualifiers/" xmlns:bqmodel="http://biomodels.net/model-qualifiers/" xmlns:vCard="http://www.w3.org/2001/vcard-rdf/3.0#">
            <rdf:Description rdf:about="#M_malACP_c_meta">
              <bqbiol:is>
                <rdf:Bag>
                  <rdf:li rdf:resource="http://identifiers.org/kegg.compound/C01209"/>
                  <rdf:li rdf:resource="http://identifiers.org/obo.chebi/CHEBI%3A17330"/>
                  <rdf:li rdf:resource="http://identifiers.org/pubchem.substance/4431"/>
                </rdf:Bag>
              </bqbiol:is>
            </rdf:Description>
          </rdf:RDF>
        </annotation>
      </species>
      <species id="M_ocACP_c" name="Octanoyl-ACP (n-C8:0ACP)" compartment="c">
        <notes>
          <html xmlns="http://www.w3.org/1999/xhtml">
            <p>FORMULA: C19H35N2O8PRS</p>
          </html>
        </notes>
      </species>
      <species id="M_ACP_c" name="acyl carrier protein" compartment="c">
        <notes>
          <html xmlns="http://www.w3.org/1999/xhtml">
            <p>FORMULA: C11H21N2O7PRS</p>
          </html>
        </notes>
      </species>
      <species id="M_nonACP_c" name="Nonanoyl-ACP (n-C9:0ACP)" compartment="c">
        <notes>
          <html xmlns="http://www.w3.org/1999/xhtml">
            <p>FORMULA: C20H37N2O8PRS</p>
          </html>
        </notes>
      </species>
      <species id="M_dcaACP_c" name="Decanoyl-ACP (n-C10:0ACP)" compartment="c">
        <notes>
          <html xmlns="http://www.w3.org/1999/xhtml">
            <p>FORMULA: C21H39N2O8PRS</p>
          </html>
        </notes>
      </species>
      <species id="M_cdec3eACP_c" name="cis-dec-3-enoyl-[acyl-carrier protein] (n-C10:1)" compartment="c">
        <notes>
          <html xmlns="http://www.w3.org/1999/xhtml">
            <p>FORMULA: C21H37N2O8PRS</p>
          </html>
        </notes>
      </species>
      <species id="M_undcaACP_c" name="Undecanoyl-ACP (n-C11:0ACP)" compartment="c">
        <notes>
          <html xmlns="http://www.w3.org/1999/xhtml">
            <p>FORMULA: C22H41N2O8PRS</p>
          </html>
        </notes>
      </species>
      <species id="M_ddcaACP_c" name="Dodecanoyl-ACP (n-C12:0ACP)" compartment="c">
        <notes>
          <html xmlns="http://www.w3.org/1999/xhtml">
            <p>FORMULA: C23H43N2O8PRS</p>
          </html>
        </notes>
      </species>
      <species id="M_cddec5eACP_c" name="cis-dodec-5-enoyl-[acyl-carrier protein] (n-C12:1)" compartment="c">
        <notes>
          <html xmlns="http://www.w3.org/1999/xhtml">
            <p>FORMULA: C23H41N2O8PRS</p>
          </html>
        </notes>
      </species>
      <species id="M_tridcaACP_c" name="Tridecanoyl-ACP (n-C13:0ACP)" compartment="c">
        <notes>
          <html xmlns="http://www.w3.org/1999/xhtml">
            <p>FORMULA: C24H45N2O8PRS</p>
          </html>
        </notes>
      </species>
      <species id="M_myrsACP_c" name="Myristoyl-ACP (n-C14:0ACP)" compartment="c">
        <notes>
          <html xmlns="http://www.w3.org/1999/xhtml">
            <p>FORMULA: C25H47N2O8PRS</p>
          </html>
        </notes>
      </species>
      <species id="M_tdeACP_c" name="cis-tetradec-7-enoyl-[acyl-carrier protein] (n-C14:1)" compartment="c">
        <notes>
          <html xmlns="http://www.w3.org/1999/xhtml">
            <p>FORMULA: C25H45N2O8PRS</p>
          </html>
        </notes>
      </species>
      <species id="M_ptdcaACP_c" name="Pentadecanoyl-ACP (n-C15:0ACP)" compartment="c">
        <notes>
          <html xmlns="http://www.w3.org/1999/xhtml">
            <p>FORMULA: C26H49N2O8PRS</p>
          </html>
        </notes>
      </species>
      <species id="M_palmACP_c" name="Palmitoyl-ACP (n-C16:0ACP)" compartment="c">
        <notes>
          <html xmlns="http://www.w3.org/1999/xhtml">
            <p>FORMULA: C27H51N2O8PRS</p>
          </html>
        </notes>
      </species>
      <species id="M_hdeACP_c" name="cis-hexadec-9-enoyl-[acyl-carrier protein] (n-C16:1)" compartment="c">
        <notes>
          <html xmlns="http://www.w3.org/1999/xhtml">
            <p>FORMULA: C27H49N2O8PRS</p>
          </html>
        </notes>
      </species>
      <species id="M_ppACP_c" name="Propionyl-ACP (n-C3:0ACP)" compartment="c">
        <notes>
          <html xmlns="http://www.w3.org/1999/xhtml">
            <p>FORMULA: C14H25N2O8PRS</p>
          </html>
        </notes>
      </species>
      <species id="M_butACP_c" name="Butyryl-ACP (n-C4:0ACP)" compartment="c">
        <notes>
          <html xmlns="http://www.w3.org/1999/xhtml">
            <p>FORMULA: C15H27N2O8PRS</p>
          </html>
        </notes>
      </species>
      <species id="M_ptnACP_c" name="Pentanoyl-ACP (n-C5:0ACP)" compartment="c">
        <notes>
          <html xmlns="http://www.w3.org/1999/xhtml">
            <p>FORMULA: C16H29N2O8PRS</p>
          </html>
        </notes>
      </species>
      <species id="M_hexACP_c" name="Hexanoyl-ACP (n-C6:0ACP)" compartment="c">
        <notes>
          <html xmlns="http://www.w3.org/1999/xhtml">
            <p>FORMULA: C17H31N2O8PRS</p>
          </html>
        </notes>
      </species>
      <species id="M_hepACP_c" name="Heptanoyl-ACP (n-C7:0ACP)" compartment="c">
        <notes>
          <html xmlns="http://www.w3.org/1999/xhtml">
            <p>FORMULA: C18H33N2O8PRS</p>
          </html>
        </notes>
      </species>
      <species id="M_aiC9ACP_c" name="Ante-isononanoyl-ACP (ante-iso-C9:0ACP)" compartment="c">
        <notes>
          <html xmlns="http://www.w3.org/1999/xhtml">
            <p>FORMULA: C20H37N2O8PRS</p>
          </html>
        </notes>
      </species>
      <species id="M_aiC11ACP_c" name="Ante-isoundecanoyl-ACP (ante-iso-C11:0ACP)" compartment="c">
        <notes>
          <html xmlns="http://www.w3.org/1999/xhtml">
            <p>FORMULA: C22H41N2O8PRS</p>
          </html>
        </notes>
      </species>
      <species id="M_aiC13ACP_c" name="Ante-isotridecanoyl-ACP (ante-iso-C13:0ACP)" compartment="c">
        <notes>
          <html xmlns="http://www.w3.org/1999/xhtml">
            <p>FORMULA: C24H45N2O8PRS</p>
          </html>
        </notes>
      </species>
      <species id="M_aiC15ACP_c" name="Ante-isopentadecanoyl-ACP (ante-iso-C15:0ACP)" compartment="c">
        <notes>
          <html xmlns="http://www.w3.org/1999/xhtml">
            <p>FORMULA: C26H49N2O8PRS</p>
          </html>
        </notes>
      </species>
      <species id="M_2mbACP_c" name="Ante-isovaleryl-ACP (ante-iso-C5:0ACP)" compartment="c">
        <notes>
          <html xmlns="http://www.w3.org/1999/xhtml">
            <p>FORMULA: C16H29N2O8PRS</p>
          </html>
        </notes>
      </species>
      <species id="M_aiC7ACP_c" name="Ante-isoheptanoyl-ACP (ante-iso-C7:0ACP)" compartment="c">
        <notes>
          <html xmlns="http://www.w3.org/1999/xhtml">
            <p>FORMULA: C18H33N2O8PRS</p>
          </html>
        </notes>
      </species>
      <species id="M_iC8ACP_c" name="Isooctanoyl-ACP (iso-C8:0ACP)" compartment="c">
        <notes>
          <html xmlns="http://www.w3.org/1999/xhtml">
            <p>FORMULA: C19H35N2O8PRS</p>
          </html>
        </notes>
      </species>
      <species id="M_iC9ACP_c" name="Isononanoyl-ACP (iso-C9:0ACP)" compartment="c">
        <notes>
          <html xmlns="http://www.w3.org/1999/xhtml">
            <p>FORMULA: C20H37N2O8PRS</p>
          </html>
        </notes>
      </species>
      <species id="M_iC10ACP_c" name="Isodecanoyl-ACP (iso-C10:0ACP)" compartment="c">
        <notes>
          <html xmlns="http://www.w3.org/1999/xhtml">
            <p>FORMULA: C21H39N2O8PRS</p>
          </html>
        </notes>
      </species>
      <species id="M_iC11ACP_c" name="Isoundecanoyl-ACP (iso-C11:0ACP)" compartment="c">
        <notes>
          <html xmlns="http://www.w3.org/1999/xhtml">
            <p>FORMULA: C22H41N2O8PRS</p>
          </html>
        </notes>
      </species>
      <species id="M_iC12ACP_c" name="Isododecanoyl-ACP (iso-C12:0ACP)" compartment="c">
        <notes>
          <html xmlns="http://www.w3.org/1999/xhtml">
            <p>FORMULA: C23H43N2O8PRS</p>
          </html>
        </notes>
      </species>
      <species id="M_iC13ACP_c" name="Isotridecanoyl-ACP (iso-C13:0ACP)" compartment="c">
        <notes>
          <html xmlns="http://www.w3.org/1999/xhtml">
            <p>FORMULA: C24H45N2O8PRS</p>
          </html>
        </notes>
      </species>
      <species id="M_iC14ACP_c" name="Isomyristoyl-ACP (iso-C14:0ACP)" compartment="c">
        <notes>
          <html xmlns="http://www.w3.org/1999/xhtml">
            <p>FORMULA: C25H47N2O8PRS</p>
          </html>
        </notes>
      </species>
      <species id="M_iC15ACP_c" name="Isopentadecanoyl-ACP (iso-C15:0ACP)" compartment="c">
        <notes>
          <html xmlns="http://www.w3.org/1999/xhtml">
            <p>FORMULA: C26H49N2O8PRS</p>
          </html>
        </notes>
      </species>
      <species id="M_iC16ACP_c" name="Isopalmitoyl-ACP (iso-C16:0ACP)" compartment="c">
        <notes>
          <html xmlns="http://www.w3.org/1999/xhtml">
            <p>FORMULA: C27H51N2O8PRS</p>
          </html>
        </notes>
      </species>
      <species id="M_ibACP_c" name="Isobutyryl-ACP (iso-C4:0ACP)" compartment="c">
        <notes>
          <html xmlns="http://www.w3.org/1999/xhtml">
            <p>FORMULA: C15H27N2O8PRS</p>
          </html>
        </notes>
      </species>
      <species id="M_ivACP_c" name="Isovaleryl-ACP (iso-C5:0ACP)" compartment="c">
        <notes>
          <html xmlns="http://www.w3.org/1999/xhtml">
            <p>FORMULA: C16H29N2O8PRS</p>
          </html>
        </notes>
      </species>
      <species id="M_iC6ACP_c" name="Isohexanoyl-ACP (iso-C6:0ACP)" compartment="c">
        <notes>
          <html xmlns="http://www.w3.org/1999/xhtml">
            <p>FORMULA: C17H31N2O8PRS</p>
          </html>
        </notes>
      </species>
      <species id="M_iC7ACP_c" name="Isoheptanoyl-ACP (iso-C7:0ACP)" compartment="c">
        <notes>
          <html xmlns="http://www.w3.org/1999/xhtml">
            <p>FORMULA: C18H33N2O8PRS</p>
          </html>
        </notes>
      </species>
      <species metaid="M_alaala_c_meta" id="M_alaala_c" name="D-Alanyl-D-alanine" compartment="c">
        <notes>
          <html xmlns="http://www.w3.org/1999/xhtml">
            <p>FORMULA: C6H12N2O3</p>
          </html>
        </notes>
        <annotation>
          <rdf:RDF xmlns:dcterms="http://purl.org/dc/terms/" xmlns:rdf="http://www.w3.org/1999/02/22-rdf-syntax-ns#" xmlns:dc="http://purl.org/dc/elements/1.1/" xmlns:bqbiol="http://biomodels.net/biology-qualifiers/" xmlns:bqmodel="http://biomodels.net/model-qualifiers/" xmlns:vCard="http://www.w3.org/2001/vcard-rdf/3.0#">
            <rdf:Description rdf:about="#M_alaala_c_meta">
              <bqbiol:is>
                <rdf:Bag>
                  <rdf:li rdf:resource="http://identifiers.org/cas/923-16-0"/>
                  <rdf:li rdf:resource="http://identifiers.org/3dmet/B01365"/>
                  <rdf:li rdf:resource="http://identifiers.org/obo.chebi/CHEBI%3A16576"/>
                  <rdf:li rdf:resource="http://identifiers.org/kegg.compound/C00993"/>
                  <rdf:li rdf:resource="http://identifiers.org/pubchem.substance/4239"/>
                </rdf:Bag>
              </bqbiol:is>
            </rdf:Description>
          </rdf:RDF>
        </annotation>
      </species>
      <species id="M_alalac_c" name="D-Alanyl-D-lactate" compartment="c">
        <notes>
          <html xmlns="http://www.w3.org/1999/xhtml">
            <p>FORMULA: C6H10NO4</p>
          </html>
        </notes>
      </species>
      <species id="M_hepdcaACP_c" name="Heptadecanoyl-ACP (n-C17:0ACP)" compartment="c">
        <notes>
          <html xmlns="http://www.w3.org/1999/xhtml">
            <p>FORMULA: C28H53N2O8PRS</p>
          </html>
        </notes>
      </species>
      <species id="M_ocdcaACP_c" name="Octadecanoyl-ACP (n-C18:0ACP)" compartment="c">
        <notes>
          <html xmlns="http://www.w3.org/1999/xhtml">
            <p>FORMULA: C29H55N2O8PRS</p>
          </html>
        </notes>
      </species>
      <species id="M_octeACP_c" name="cis-octadec-11-enoyl-[acyl-carrier protein] (n-C18:1)" compartment="c">
        <notes>
          <html xmlns="http://www.w3.org/1999/xhtml">
            <p>FORMULA: C29H53N2O8PRS</p>
          </html>
        </notes>
      </species>
      <species id="M_aiC17ACP_c" name="Ante-isoheptadecanoyl-ACP (ante-iso-C17:0ACP)" compartment="c">
        <notes>
          <html xmlns="http://www.w3.org/1999/xhtml">
            <p>FORMULA: C28H53N2O8PRS</p>
          </html>
        </notes>
      </species>
      <species id="M_iC17ACP_c" name="Isoheptadecanoyl-ACP (iso-C17:0ACP)" compartment="c">
        <notes>
          <html xmlns="http://www.w3.org/1999/xhtml">
            <p>FORMULA: C28H53N2O8PRS</p>
          </html>
        </notes>
      </species>
      <species id="M_iC18ACP_c" name="Isooctadecanoyl-ACP (iso-C18:0ACP)" compartment="c">
        <notes>
          <html xmlns="http://www.w3.org/1999/xhtml">
            <p>FORMULA: C29H55N2O8PRS</p>
          </html>
        </notes>
      </species>
      <species metaid="M_etha_c_meta" id="M_etha_c" name="Ethanolamine" compartment="c">
        <notes>
          <html xmlns="http://www.w3.org/1999/xhtml">
            <p>FORMULA: C2H8NO</p>
          </html>
        </notes>
        <annotation>
          <rdf:RDF xmlns:dcterms="http://purl.org/dc/terms/" xmlns:rdf="http://www.w3.org/1999/02/22-rdf-syntax-ns#" xmlns:dc="http://purl.org/dc/elements/1.1/" xmlns:bqbiol="http://biomodels.net/biology-qualifiers/" xmlns:bqmodel="http://biomodels.net/model-qualifiers/" xmlns:vCard="http://www.w3.org/2001/vcard-rdf/3.0#">
            <rdf:Description rdf:about="#M_etha_c_meta">
              <bqbiol:is>
                <rdf:Bag>
                  <rdf:li rdf:resource="http://identifiers.org/cas/141-43-5"/>
                  <rdf:li rdf:resource="http://identifiers.org/3dmet/B01183"/>
                  <rdf:li rdf:resource="http://identifiers.org/obo.chebi/CHEBI%3A16000"/>
                  <rdf:li rdf:resource="http://identifiers.org/kegg.compound/C00189"/>
                  <rdf:li rdf:resource="http://identifiers.org/pubchem.substance/3489"/>
                </rdf:Bag>
              </bqbiol:is>
            </rdf:Description>
          </rdf:RDF>
        </annotation>
      </species>
      <species id="M_dcacoa_c" name="Decanoyl-CoA (n-C10:0CoA)" compartment="c">
        <notes>
          <html xmlns="http://www.w3.org/1999/xhtml">
            <p>FORMULA: C31H50N7O17P3S</p>
          </html>
        </notes>
      </species>
      <species id="M_dca_c" name="Decanoate (n-C10:0)" compartment="c">
        <notes>
          <html xmlns="http://www.w3.org/1999/xhtml">
            <p>FORMULA: C10H19O2</p>
          </html>
        </notes>
      </species>
      <species id="M_ddcacoa_c" name="Dodecanoyl-CoA (n-C12:0CoA)" compartment="c">
        <notes>
          <html xmlns="http://www.w3.org/1999/xhtml">
            <p>FORMULA: C33H54N7O17P3S</p>
          </html>
        </notes>
      </species>
      <species id="M_ddca_c" name="Dodecanoate (n-C12:0)" compartment="c">
        <notes>
          <html xmlns="http://www.w3.org/1999/xhtml">
            <p>FORMULA: C12H23O2</p>
          </html>
        </notes>
      </species>
      <species id="M_tdcoa_c" name="Tetradecanoyl-CoA (n-C14:0CoA)" compartment="c">
        <notes>
          <html xmlns="http://www.w3.org/1999/xhtml">
            <p>FORMULA: C35H58N7O17P3S</p>
          </html>
        </notes>
      </species>
      <species id="M_ttdca_c" name="tetradecanoate (n-C14:0)" compartment="c">
        <notes>
          <html xmlns="http://www.w3.org/1999/xhtml">
            <p>FORMULA: C14H27O2</p>
          </html>
        </notes>
      </species>
      <species id="M_tdecoa_c" name="Tetradecenoyl-CoA (n-C14:1CoA)" compartment="c">
        <notes>
          <html xmlns="http://www.w3.org/1999/xhtml">
            <p>FORMULA: C35H56N7O17P3S</p>
          </html>
        </notes>
      </species>
      <species id="M_ttdcea_c" name="tetradecenoate (n-C14:1)" compartment="c">
        <notes>
          <html xmlns="http://www.w3.org/1999/xhtml">
            <p>FORMULA: C14H25O2</p>
          </html>
        </notes>
      </species>
      <species id="M_pmtcoa_c" name="Palmitoyl-CoA (n-C16:0CoA)" compartment="c">
        <notes>
          <html xmlns="http://www.w3.org/1999/xhtml">
            <p>FORMULA: C37H62N7O17P3S</p>
          </html>
        </notes>
      </species>
      <species id="M_hdca_c" name="Hexadecanoate (n-C16:0)" compartment="c">
        <notes>
          <html xmlns="http://www.w3.org/1999/xhtml">
            <p>FORMULA: C16H31O2</p>
          </html>
        </notes>
      </species>
      <species id="M_hdcoa_c" name="Hexadecenoyl-CoA (n-C16:1CoA)" compartment="c">
        <notes>
          <html xmlns="http://www.w3.org/1999/xhtml">
            <p>FORMULA: C37H60N7O17P3S</p>
          </html>
        </notes>
      </species>
      <species id="M_hdcea_c" name="Hexadecenoate (n-C16:1)" compartment="c">
        <notes>
          <html xmlns="http://www.w3.org/1999/xhtml">
            <p>FORMULA: C16H29O2</p>
          </html>
        </notes>
      </species>
      <species id="M_stcoa_c" name="Stearoyl-CoA (n-C18:0CoA)" compartment="c">
        <notes>
          <html xmlns="http://www.w3.org/1999/xhtml">
            <p>FORMULA: C39H66N7O17P3S</p>
          </html>
        </notes>
      </species>
      <species id="M_ocdca_c" name="octadecanoate (n-C18:0)" compartment="c">
        <notes>
          <html xmlns="http://www.w3.org/1999/xhtml">
            <p>FORMULA: C18H35O2</p>
          </html>
        </notes>
      </species>
      <species id="M_odecoa_c" name="Octadecenoyl-CoA (n-C18:1CoA)" compartment="c">
        <notes>
          <html xmlns="http://www.w3.org/1999/xhtml">
            <p>FORMULA: C39H64N7O17P3S</p>
          </html>
        </notes>
      </species>
      <species id="M_ocdcea_c" name="octadecenoate (n-C18:1)" compartment="c">
        <notes>
          <html xmlns="http://www.w3.org/1999/xhtml">
            <p>FORMULA: C18H33O2</p>
          </html>
        </notes>
      </species>
      <species id="M_occoa_c" name="Octanoyl-CoA (n-C8:0CoA)" compartment="c">
        <notes>
          <html xmlns="http://www.w3.org/1999/xhtml">
            <p>FORMULA: C29H46N7O17P3S</p>
          </html>
        </notes>
      </species>
      <species id="M_octa_c" name="octanoate (n-C8:0)" compartment="c">
        <notes>
          <html xmlns="http://www.w3.org/1999/xhtml">
            <p>FORMULA: C8H15O2</p>
          </html>
        </notes>
      </species>
      <species metaid="M_gam1p_c_meta" id="M_gam1p_c" name="D-Glucosamine 1-phosphate" compartment="c">
        <notes>
          <html xmlns="http://www.w3.org/1999/xhtml">
            <p>FORMULA: C6H13NO8P</p>
          </html>
        </notes>
        <annotation>
          <rdf:RDF xmlns:dcterms="http://purl.org/dc/terms/" xmlns:rdf="http://www.w3.org/1999/02/22-rdf-syntax-ns#" xmlns:dc="http://purl.org/dc/elements/1.1/" xmlns:bqbiol="http://biomodels.net/biology-qualifiers/" xmlns:bqmodel="http://biomodels.net/model-qualifiers/" xmlns:vCard="http://www.w3.org/2001/vcard-rdf/3.0#">
            <rdf:Description rdf:about="#M_gam1p_c_meta">
              <bqbiol:is>
                <rdf:Bag>
                  <rdf:li rdf:resource="http://identifiers.org/3dmet/B01976"/>
                  <rdf:li rdf:resource="http://identifiers.org/obo.chebi/CHEBI%3A27625"/>
                  <rdf:li rdf:resource="http://identifiers.org/kegg.compound/C06156"/>
                  <rdf:li rdf:resource="http://identifiers.org/pubchem.substance/8412"/>
                </rdf:Bag>
              </bqbiol:is>
            </rdf:Description>
          </rdf:RDF>
        </annotation>
      </species>
      <species id="M_acgam1p_c" name="N-Acetyl-D-glucosamine 1-phosphate" compartment="c">
        <notes>
          <html xmlns="http://www.w3.org/1999/xhtml">
            <p>FORMULA: C8H14NO9P</p>
          </html>
        </notes>
      </species>
      <species metaid="M_utp_c_meta" id="M_utp_c" name="UTP" compartment="c">
        <notes>
          <html xmlns="http://www.w3.org/1999/xhtml">
            <p>FORMULA: C9H11N2O15P3</p>
          </html>
        </notes>
        <annotation>
          <rdf:RDF xmlns:dcterms="http://purl.org/dc/terms/" xmlns:rdf="http://www.w3.org/1999/02/22-rdf-syntax-ns#" xmlns:dc="http://purl.org/dc/elements/1.1/" xmlns:bqbiol="http://biomodels.net/biology-qualifiers/" xmlns:bqmodel="http://biomodels.net/model-qualifiers/" xmlns:vCard="http://www.w3.org/2001/vcard-rdf/3.0#">
            <rdf:Description rdf:about="#M_utp_c_meta">
              <bqbiol:is>
                <rdf:Bag>
                  <rdf:li rdf:resource="http://identifiers.org/cas/63-39-8"/>
                  <rdf:li rdf:resource="http://identifiers.org/3dmet/B01149"/>
                  <rdf:li rdf:resource="http://identifiers.org/obo.chebi/CHEBI%3A15713"/>
                  <rdf:li rdf:resource="http://identifiers.org/kegg.compound/C00075"/>
                  <rdf:li rdf:resource="http://identifiers.org/pubchem.substance/3375"/>
                </rdf:Bag>
              </bqbiol:is>
            </rdf:Description>
          </rdf:RDF>
        </annotation>
      </species>
      <species metaid="M_gdpmann_c_meta" id="M_gdpmann_c" name="GDP-D-mannose" compartment="c">
        <notes>
          <html xmlns="http://www.w3.org/1999/xhtml">
            <p>FORMULA: C16H23N5O16P2</p>
          </html>
        </notes>
        <annotation>
          <rdf:RDF xmlns:dcterms="http://purl.org/dc/terms/" xmlns:rdf="http://www.w3.org/1999/02/22-rdf-syntax-ns#" xmlns:dc="http://purl.org/dc/elements/1.1/" xmlns:bqbiol="http://biomodels.net/biology-qualifiers/" xmlns:bqmodel="http://biomodels.net/model-qualifiers/" xmlns:vCard="http://www.w3.org/2001/vcard-rdf/3.0#">
            <rdf:Description rdf:about="#M_gdpmann_c_meta">
              <bqbiol:is>
                <rdf:Bag>
                  <rdf:li rdf:resource="http://identifiers.org/cas/3123-67-9"/>
                  <rdf:li rdf:resource="http://identifiers.org/3dmet/B01158"/>
                  <rdf:li rdf:resource="http://identifiers.org/obo.chebi/CHEBI%3A15820"/>
                  <rdf:li rdf:resource="http://identifiers.org/kegg.compound/C00096"/>
                  <rdf:li rdf:resource="http://identifiers.org/pubchem.substance/3396"/>
                </rdf:Bag>
              </bqbiol:is>
            </rdf:Description>
          </rdf:RDF>
        </annotation>
      </species>
      <species metaid="M_gmp_c_meta" id="M_gmp_c" name="GMP" compartment="c">
        <notes>
          <html xmlns="http://www.w3.org/1999/xhtml">
            <p>FORMULA: C10H12N5O8P</p>
          </html>
        </notes>
        <annotation>
          <rdf:RDF xmlns:dcterms="http://purl.org/dc/terms/" xmlns:rdf="http://www.w3.org/1999/02/22-rdf-syntax-ns#" xmlns:dc="http://purl.org/dc/elements/1.1/" xmlns:bqbiol="http://biomodels.net/biology-qualifiers/" xmlns:bqmodel="http://biomodels.net/model-qualifiers/" xmlns:vCard="http://www.w3.org/2001/vcard-rdf/3.0#">
            <rdf:Description rdf:about="#M_gmp_c_meta">
              <bqbiol:is>
                <rdf:Bag>
                  <rdf:li rdf:resource="http://identifiers.org/cas/85-32-5"/>
                  <rdf:li rdf:resource="http://identifiers.org/3dmet/B01172"/>
                  <rdf:li rdf:resource="http://identifiers.org/obo.chebi/CHEBI%3A17345"/>
                  <rdf:li rdf:resource="http://identifiers.org/kegg.compound/C00144"/>
                  <rdf:li rdf:resource="http://identifiers.org/pubchem.substance/3444"/>
                </rdf:Bag>
              </bqbiol:is>
            </rdf:Description>
          </rdf:RDF>
        </annotation>
      </species>
      <species metaid="M_glu_DASH_D_c_meta" id="M_glu_DASH_D_c" name="D-Glutamate" compartment="c">
        <notes>
          <html xmlns="http://www.w3.org/1999/xhtml">
            <p>FORMULA: C5H8NO4</p>
          </html>
        </notes>
        <annotation>
          <rdf:RDF xmlns:dcterms="http://purl.org/dc/terms/" xmlns:rdf="http://www.w3.org/1999/02/22-rdf-syntax-ns#" xmlns:dc="http://purl.org/dc/elements/1.1/" xmlns:bqbiol="http://biomodels.net/biology-qualifiers/" xmlns:bqmodel="http://biomodels.net/model-qualifiers/" xmlns:vCard="http://www.w3.org/2001/vcard-rdf/3.0#">
            <rdf:Description rdf:about="#M_glu_DASH_D_c_meta">
              <bqbiol:is>
                <rdf:Bag>
                  <rdf:li rdf:resource="http://identifiers.org/cas/6893-26-1"/>
                  <rdf:li rdf:resource="http://identifiers.org/3dmet/B01192"/>
                  <rdf:li rdf:resource="http://identifiers.org/obo.chebi/CHEBI%3A15966"/>
                  <rdf:li rdf:resource="http://identifiers.org/kegg.compound/C00217"/>
                  <rdf:li rdf:resource="http://identifiers.org/pubchem.substance/3517"/>
                </rdf:Bag>
              </bqbiol:is>
            </rdf:Description>
          </rdf:RDF>
        </annotation>
      </species>
      <species id="M_mi1p_DASH_D_c" name="1D-myo-Inositol 1-phosphate" compartment="c">
        <notes>
          <html xmlns="http://www.w3.org/1999/xhtml">
            <p>FORMULA: C6H11O9P</p>
          </html>
        </notes>
      </species>
      <species id="M_udcpp_c" name="Undecaprenyl phosphate" compartment="c">
        <notes>
          <html xmlns="http://www.w3.org/1999/xhtml">
            <p>FORMULA: C55H89O4P</p>
          </html>
        </notes>
      </species>
      <species metaid="M_ugmda_c_meta" id="M_ugmda_c" name="UDP-N-acetylmuramoyl-L-alanyl-D-glutamyl-meso-2,6-diaminopimeloyl-D-alanyl-D-alanine" compartment="c">
        <notes>
          <html xmlns="http://www.w3.org/1999/xhtml">
            <p>FORMULA: C41H61N9O28P2</p>
          </html>
        </notes>
        <annotation>
          <rdf:RDF xmlns:dcterms="http://purl.org/dc/terms/" xmlns:rdf="http://www.w3.org/1999/02/22-rdf-syntax-ns#" xmlns:dc="http://purl.org/dc/elements/1.1/" xmlns:bqbiol="http://biomodels.net/biology-qualifiers/" xmlns:bqmodel="http://biomodels.net/model-qualifiers/" xmlns:vCard="http://www.w3.org/2001/vcard-rdf/3.0#">
            <rdf:Description rdf:about="#M_ugmda_c_meta">
              <bqbiol:is>
                <rdf:Bag>
                  <rdf:li rdf:resource="http://identifiers.org/3dmet/B04972"/>
                  <rdf:li rdf:resource="http://identifiers.org/kegg.compound/C04882"/>
                  <rdf:li rdf:resource="http://identifiers.org/pubchem.substance/7434"/>
                </rdf:Bag>
              </bqbiol:is>
            </rdf:Description>
          </rdf:RDF>
        </annotation>
      </species>
      <species metaid="M_uagmda_c_meta" id="M_uagmda_c" name="Undecaprenyl-diphospho-N-acetylmuramoyl-L-alanyl-D-glutamyl-meso-2,6-diaminopimeloyl-D-alanyl-D-alanine" compartment="c">
        <notes>
          <html xmlns="http://www.w3.org/1999/xhtml">
            <p>FORMULA: C87H139N7O23P2</p>
          </html>
        </notes>
        <annotation>
          <rdf:RDF xmlns:dcterms="http://purl.org/dc/terms/" xmlns:rdf="http://www.w3.org/1999/02/22-rdf-syntax-ns#" xmlns:dc="http://purl.org/dc/elements/1.1/" xmlns:bqbiol="http://biomodels.net/biology-qualifiers/" xmlns:bqmodel="http://biomodels.net/model-qualifiers/" xmlns:vCard="http://www.w3.org/2001/vcard-rdf/3.0#">
            <rdf:Description rdf:about="#M_uagmda_c_meta">
              <bqbiol:is>
                <rdf:Bag>
                  <rdf:li rdf:resource="http://identifiers.org/3dmet/B05133"/>
                  <rdf:li rdf:resource="http://identifiers.org/kegg.compound/C05897"/>
                  <rdf:li rdf:resource="http://identifiers.org/pubchem.substance/8185"/>
                </rdf:Bag>
              </bqbiol:is>
            </rdf:Description>
          </rdf:RDF>
        </annotation>
      </species>
      <species metaid="M_ump_c_meta" id="M_ump_c" name="UMP" compartment="c">
        <notes>
          <html xmlns="http://www.w3.org/1999/xhtml">
            <p>FORMULA: C9H11N2O9P</p>
          </html>
        </notes>
        <annotation>
          <rdf:RDF xmlns:dcterms="http://purl.org/dc/terms/" xmlns:rdf="http://www.w3.org/1999/02/22-rdf-syntax-ns#" xmlns:dc="http://purl.org/dc/elements/1.1/" xmlns:bqbiol="http://biomodels.net/biology-qualifiers/" xmlns:bqmodel="http://biomodels.net/model-qualifiers/" xmlns:vCard="http://www.w3.org/2001/vcard-rdf/3.0#">
            <rdf:Description rdf:about="#M_ump_c_meta">
              <bqbiol:is>
                <rdf:Bag>
                  <rdf:li rdf:resource="http://identifiers.org/cas/58-97-9"/>
                  <rdf:li rdf:resource="http://identifiers.org/3dmet/B01161"/>
                  <rdf:li rdf:resource="http://identifiers.org/obo.chebi/CHEBI%3A16695"/>
                  <rdf:li rdf:resource="http://identifiers.org/kegg.compound/C00105"/>
                  <rdf:li rdf:resource="http://identifiers.org/pubchem.substance/3405"/>
                </rdf:Bag>
              </bqbiol:is>
            </rdf:Description>
          </rdf:RDF>
        </annotation>
      </species>
      <species metaid="M_dtdp4d6dg_c_meta" id="M_dtdp4d6dg_c" name="dTDP-4-dehydro-6-deoxy-D-glucose" compartment="c">
        <notes>
          <html xmlns="http://www.w3.org/1999/xhtml">
            <p>FORMULA: C16H22N2O15P2</p>
          </html>
        </notes>
        <annotation>
          <rdf:RDF xmlns:dcterms="http://purl.org/dc/terms/" xmlns:rdf="http://www.w3.org/1999/02/22-rdf-syntax-ns#" xmlns:dc="http://purl.org/dc/elements/1.1/" xmlns:bqbiol="http://biomodels.net/biology-qualifiers/" xmlns:bqmodel="http://biomodels.net/model-qualifiers/" xmlns:vCard="http://www.w3.org/2001/vcard-rdf/3.0#">
            <rdf:Description rdf:about="#M_dtdp4d6dg_c_meta">
              <bqbiol:is>
                <rdf:Bag>
                  <rdf:li rdf:resource="http://identifiers.org/3dmet/B05554"/>
                  <rdf:li rdf:resource="http://identifiers.org/kegg.compound/C11907"/>
                  <rdf:li rdf:resource="http://identifiers.org/pubchem.substance/14069"/>
                </rdf:Bag>
              </bqbiol:is>
            </rdf:Description>
          </rdf:RDF>
        </annotation>
      </species>
      <species metaid="M_dtdp4d6dm_c_meta" id="M_dtdp4d6dm_c" name="dTDP-4-dehydro-6-deoxy-L-mannose" compartment="c">
        <notes>
          <html xmlns="http://www.w3.org/1999/xhtml">
            <p>FORMULA: C16H22N2O15P2</p>
          </html>
        </notes>
        <annotation>
          <rdf:RDF xmlns:dcterms="http://purl.org/dc/terms/" xmlns:rdf="http://www.w3.org/1999/02/22-rdf-syntax-ns#" xmlns:dc="http://purl.org/dc/elements/1.1/" xmlns:bqbiol="http://biomodels.net/biology-qualifiers/" xmlns:bqmodel="http://biomodels.net/model-qualifiers/" xmlns:vCard="http://www.w3.org/2001/vcard-rdf/3.0#">
            <rdf:Description rdf:about="#M_dtdp4d6dm_c_meta">
              <bqbiol:is>
                <rdf:Bag>
                  <rdf:li rdf:resource="http://identifiers.org/3dmet/B04717"/>
                  <rdf:li rdf:resource="http://identifiers.org/kegg.compound/C00688"/>
                  <rdf:li rdf:resource="http://identifiers.org/obo.chebi/CHEBI%3A15744"/>
                  <rdf:li rdf:resource="http://identifiers.org/pubchem.substance/3957"/>
                </rdf:Bag>
              </bqbiol:is>
            </rdf:Description>
          </rdf:RDF>
        </annotation>
      </species>
      <species metaid="M_dtdprmn_c_meta" id="M_dtdprmn_c" name="dTDP-L-rhamnose" compartment="c">
        <notes>
          <html xmlns="http://www.w3.org/1999/xhtml">
            <p>FORMULA: C16H24N2O15P2</p>
          </html>
        </notes>
        <annotation>
          <rdf:RDF xmlns:dcterms="http://purl.org/dc/terms/" xmlns:rdf="http://www.w3.org/1999/02/22-rdf-syntax-ns#" xmlns:dc="http://purl.org/dc/elements/1.1/" xmlns:bqbiol="http://biomodels.net/biology-qualifiers/" xmlns:bqmodel="http://biomodels.net/model-qualifiers/" xmlns:vCard="http://www.w3.org/2001/vcard-rdf/3.0#">
            <rdf:Description rdf:about="#M_dtdprmn_c_meta">
              <bqbiol:is>
                <rdf:Bag>
                  <rdf:li rdf:resource="http://identifiers.org/obo.chebi/CHEBI%3A35452"/>
                </rdf:Bag>
              </bqbiol:is>
            </rdf:Description>
          </rdf:RDF>
        </annotation>
      </species>
      <species id="M_dtdpglu_c" name="dTDPglucose" compartment="c">
        <notes>
          <html xmlns="http://www.w3.org/1999/xhtml">
            <p>FORMULA: C16H24N2O16P2</p>
          </html>
        </notes>
      </species>
      <species metaid="M_26dap_DASH_M_c_meta" id="M_26dap_DASH_M_c" name="meso-2,6-Diaminoheptanedioate" compartment="c">
        <notes>
          <html xmlns="http://www.w3.org/1999/xhtml">
            <p>FORMULA: C7H14N2O4</p>
          </html>
        </notes>
        <annotation>
          <rdf:RDF xmlns:dcterms="http://purl.org/dc/terms/" xmlns:rdf="http://www.w3.org/1999/02/22-rdf-syntax-ns#" xmlns:dc="http://purl.org/dc/elements/1.1/" xmlns:bqbiol="http://biomodels.net/biology-qualifiers/" xmlns:bqmodel="http://biomodels.net/model-qualifiers/" xmlns:vCard="http://www.w3.org/2001/vcard-rdf/3.0#">
            <rdf:Description rdf:about="#M_26dap_DASH_M_c_meta">
              <bqbiol:is>
                <rdf:Bag>
                  <rdf:li rdf:resource="http://identifiers.org/3dmet/B01309"/>
                  <rdf:li rdf:resource="http://identifiers.org/obo.chebi/CHEBI%3A30308"/>
                  <rdf:li rdf:resource="http://identifiers.org/kegg.compound/C00680"/>
                  <rdf:li rdf:resource="http://identifiers.org/pubchem.substance/3949"/>
                </rdf:Bag>
              </bqbiol:is>
            </rdf:Description>
          </rdf:RDF>
        </annotation>
      </species>
      <species metaid="M_uamag_c_meta" id="M_uamag_c" name="UDP-N-acetylmuramoyl-L-alanyl-D-glutamate" compartment="c">
        <notes>
          <html xmlns="http://www.w3.org/1999/xhtml">
            <p>FORMULA: C28H39N5O23P2</p>
          </html>
        </notes>
        <annotation>
          <rdf:RDF xmlns:dcterms="http://purl.org/dc/terms/" xmlns:rdf="http://www.w3.org/1999/02/22-rdf-syntax-ns#" xmlns:dc="http://purl.org/dc/elements/1.1/" xmlns:bqbiol="http://biomodels.net/biology-qualifiers/" xmlns:bqmodel="http://biomodels.net/model-qualifiers/" xmlns:vCard="http://www.w3.org/2001/vcard-rdf/3.0#">
            <rdf:Description rdf:about="#M_uamag_c_meta">
              <bqbiol:is>
                <rdf:Bag>
                  <rdf:li rdf:resource="http://identifiers.org/3dmet/B04718"/>
                  <rdf:li rdf:resource="http://identifiers.org/obo.chebi/CHEBI%3A16970"/>
                  <rdf:li rdf:resource="http://identifiers.org/kegg.compound/C00692"/>
                  <rdf:li rdf:resource="http://identifiers.org/pubchem.substance/3960"/>
                </rdf:Bag>
              </bqbiol:is>
            </rdf:Description>
          </rdf:RDF>
        </annotation>
      </species>
      <species metaid="M_ugmd_c_meta" id="M_ugmd_c" name="UDP-N-acetylmuramoyl-L-alanyl-D-gamma-glutamyl-meso-2,6-diaminopimelate" compartment="c">
        <notes>
          <html xmlns="http://www.w3.org/1999/xhtml">
            <p>FORMULA: C35H51N7O26P2</p>
          </html>
        </notes>
        <annotation>
          <rdf:RDF xmlns:dcterms="http://purl.org/dc/terms/" xmlns:rdf="http://www.w3.org/1999/02/22-rdf-syntax-ns#" xmlns:dc="http://purl.org/dc/elements/1.1/" xmlns:bqbiol="http://biomodels.net/biology-qualifiers/" xmlns:bqmodel="http://biomodels.net/model-qualifiers/" xmlns:vCard="http://www.w3.org/2001/vcard-rdf/3.0#">
            <rdf:Description rdf:about="#M_ugmd_c_meta">
              <bqbiol:is>
                <rdf:Bag>
                  <rdf:li rdf:resource="http://identifiers.org/3dmet/B04971"/>
                  <rdf:li rdf:resource="http://identifiers.org/kegg.compound/C04877"/>
                  <rdf:li rdf:resource="http://identifiers.org/obo.chebi/CHEBI%3A28639"/>
                  <rdf:li rdf:resource="http://identifiers.org/pubchem.substance/7429"/>
                </rdf:Bag>
              </bqbiol:is>
            </rdf:Description>
          </rdf:RDF>
        </annotation>
      </species>
      <species metaid="M_uacmam_c_meta" id="M_uacmam_c" name="UDP-N-acetyl-D-mannosamine" compartment="c">
        <notes>
          <html xmlns="http://www.w3.org/1999/xhtml">
            <p>FORMULA: C17H25N3O17P2</p>
          </html>
        </notes>
        <annotation>
          <rdf:RDF xmlns:dcterms="http://purl.org/dc/terms/" xmlns:rdf="http://www.w3.org/1999/02/22-rdf-syntax-ns#" xmlns:dc="http://purl.org/dc/elements/1.1/" xmlns:bqbiol="http://biomodels.net/biology-qualifiers/" xmlns:bqmodel="http://biomodels.net/model-qualifiers/" xmlns:vCard="http://www.w3.org/2001/vcard-rdf/3.0#">
            <rdf:Description rdf:about="#M_uacmam_c_meta">
              <bqbiol:is>
                <rdf:Bag>
                  <rdf:li rdf:resource="http://identifiers.org/3dmet/B04778"/>
                  <rdf:li rdf:resource="http://identifiers.org/kegg.compound/C01170"/>
                  <rdf:li rdf:resource="http://identifiers.org/obo.chebi/CHEBI%3A16287"/>
                  <rdf:li rdf:resource="http://identifiers.org/pubchem.substance/4397"/>
                </rdf:Bag>
              </bqbiol:is>
            </rdf:Description>
          </rdf:RDF>
        </annotation>
      </species>
      <species metaid="M_uacmamu_c_meta" id="M_uacmamu_c" name="UDP-N-acetyl-D-mannosaminouronate" compartment="c">
        <notes>
          <html xmlns="http://www.w3.org/1999/xhtml">
            <p>FORMULA: C17H22N3O18P2</p>
          </html>
        </notes>
        <annotation>
          <rdf:RDF xmlns:dcterms="http://purl.org/dc/terms/" xmlns:rdf="http://www.w3.org/1999/02/22-rdf-syntax-ns#" xmlns:dc="http://purl.org/dc/elements/1.1/" xmlns:bqbiol="http://biomodels.net/biology-qualifiers/" xmlns:bqmodel="http://biomodels.net/model-qualifiers/" xmlns:vCard="http://www.w3.org/2001/vcard-rdf/3.0#">
            <rdf:Description rdf:about="#M_uacmamu_c_meta">
              <bqbiol:is>
                <rdf:Bag>
                  <rdf:li rdf:resource="http://identifiers.org/3dmet/B01999"/>
                  <rdf:li rdf:resource="http://identifiers.org/obo.chebi/CHEBI%3A28581"/>
                  <rdf:li rdf:resource="http://identifiers.org/pubchem.substance/8481"/>
                </rdf:Bag>
              </bqbiol:is>
            </rdf:Description>
          </rdf:RDF>
        </annotation>
      </species>
      <species metaid="M_uacgam_c_meta" id="M_uacgam_c" name="UDP-N-acetyl-D-glucosamine" compartment="c">
        <notes>
          <html xmlns="http://www.w3.org/1999/xhtml">
            <p>FORMULA: C17H25N3O17P2</p>
          </html>
        </notes>
        <annotation>
          <rdf:RDF xmlns:dcterms="http://purl.org/dc/terms/" xmlns:rdf="http://www.w3.org/1999/02/22-rdf-syntax-ns#" xmlns:dc="http://purl.org/dc/elements/1.1/" xmlns:bqbiol="http://biomodels.net/biology-qualifiers/" xmlns:bqmodel="http://biomodels.net/model-qualifiers/" xmlns:vCard="http://www.w3.org/2001/vcard-rdf/3.0#">
            <rdf:Description rdf:about="#M_uacgam_c_meta">
              <bqbiol:is>
                <rdf:Bag>
                  <rdf:li rdf:resource="http://identifiers.org/3dmet/B04624"/>
                  <rdf:li rdf:resource="http://identifiers.org/obo.chebi/CHEBI%3A16264"/>
                  <rdf:li rdf:resource="http://identifiers.org/kegg.compound/C00043"/>
                  <rdf:li rdf:resource="http://identifiers.org/pubchem.substance/3345"/>
                </rdf:Bag>
              </bqbiol:is>
            </rdf:Description>
          </rdf:RDF>
        </annotation>
      </species>
      <species metaid="M_uaccg_c_meta" id="M_uaccg_c" name="UDP-N-acetyl-3-O-(1-carboxyvinyl)-D-glucosamine" compartment="c">
        <notes>
          <html xmlns="http://www.w3.org/1999/xhtml">
            <p>FORMULA: C20H26N3O19P2</p>
          </html>
        </notes>
        <annotation>
          <rdf:RDF xmlns:dcterms="http://purl.org/dc/terms/" xmlns:rdf="http://www.w3.org/1999/02/22-rdf-syntax-ns#" xmlns:dc="http://purl.org/dc/elements/1.1/" xmlns:bqbiol="http://biomodels.net/biology-qualifiers/" xmlns:bqmodel="http://biomodels.net/model-qualifiers/" xmlns:vCard="http://www.w3.org/2001/vcard-rdf/3.0#">
            <rdf:Description rdf:about="#M_uaccg_c_meta">
              <bqbiol:is>
                <rdf:Bag>
                  <rdf:li rdf:resource="http://identifiers.org/cas/70222-94-5"/>
                  <rdf:li rdf:resource="http://identifiers.org/3dmet/B01767"/>
                  <rdf:li rdf:resource="http://identifiers.org/obo.chebi/CHEBI%3A16435"/>
                  <rdf:li rdf:resource="http://identifiers.org/kegg.compound/C04631"/>
                  <rdf:li rdf:resource="http://identifiers.org/pubchem.substance/7220"/>
                </rdf:Bag>
              </bqbiol:is>
            </rdf:Description>
          </rdf:RDF>
        </annotation>
      </species>
      <species id="M_uaagmda_c" name="Undecaprenyl-diphospho-N-acetylmuramoyl-(N-acetylglucosamine)-L-ala-D-glu-meso-2,6-diaminopimeloyl-D-ala-D-ala" compartment="c">
        <notes>
          <html xmlns="http://www.w3.org/1999/xhtml">
            <p>FORMULA: C95H152N8O28P2</p>
          </html>
        </notes>
      </species>
      <species metaid="M_uama_c_meta" id="M_uama_c" name="UDP-N-acetylmuramoyl-L-alanine" compartment="c">
        <notes>
          <html xmlns="http://www.w3.org/1999/xhtml">
            <p>FORMULA: C23H33N4O20P2</p>
          </html>
        </notes>
        <annotation>
          <rdf:RDF xmlns:dcterms="http://purl.org/dc/terms/" xmlns:rdf="http://www.w3.org/1999/02/22-rdf-syntax-ns#" xmlns:dc="http://purl.org/dc/elements/1.1/" xmlns:bqbiol="http://biomodels.net/biology-qualifiers/" xmlns:bqmodel="http://biomodels.net/model-qualifiers/" xmlns:vCard="http://www.w3.org/2001/vcard-rdf/3.0#">
            <rdf:Description rdf:about="#M_uama_c_meta">
              <bqbiol:is>
                <rdf:Bag>
                  <rdf:li rdf:resource="http://identifiers.org/3dmet/B04782"/>
                  <rdf:li rdf:resource="http://identifiers.org/obo.chebi/CHEBI%3A16932"/>
                  <rdf:li rdf:resource="http://identifiers.org/kegg.compound/C01212"/>
                  <rdf:li rdf:resource="http://identifiers.org/pubchem.substance/4434"/>
                </rdf:Bag>
              </bqbiol:is>
            </rdf:Description>
          </rdf:RDF>
        </annotation>
      </species>
      <species metaid="M_uamr_c_meta" id="M_uamr_c" name="UDP-N-acetylmuramate" compartment="c">
        <notes>
          <html xmlns="http://www.w3.org/1999/xhtml">
            <p>FORMULA: C20H28N3O19P2</p>
          </html>
        </notes>
        <annotation>
          <rdf:RDF xmlns:dcterms="http://purl.org/dc/terms/" xmlns:rdf="http://www.w3.org/1999/02/22-rdf-syntax-ns#" xmlns:dc="http://purl.org/dc/elements/1.1/" xmlns:bqbiol="http://biomodels.net/biology-qualifiers/" xmlns:bqmodel="http://biomodels.net/model-qualifiers/" xmlns:vCard="http://www.w3.org/2001/vcard-rdf/3.0#">
            <rdf:Description rdf:about="#M_uamr_c_meta">
              <bqbiol:is>
                <rdf:Bag>
                  <rdf:li rdf:resource="http://identifiers.org/3dmet/B04759"/>
                  <rdf:li rdf:resource="http://identifiers.org/obo.chebi/CHEBI%3A17882"/>
                  <rdf:li rdf:resource="http://identifiers.org/kegg.compound/C01050"/>
                  <rdf:li rdf:resource="http://identifiers.org/pubchem.substance/4292"/>
                </rdf:Bag>
              </bqbiol:is>
            </rdf:Description>
          </rdf:RDF>
        </annotation>
      </species>
      <species metaid="M_udcpdp_c_meta" id="M_udcpdp_c" name="Undecaprenyl diphosphate" compartment="c">
        <notes>
          <html xmlns="http://www.w3.org/1999/xhtml">
            <p>FORMULA: C55H89O7P2</p>
          </html>
        </notes>
        <annotation>
          <rdf:RDF xmlns:dcterms="http://purl.org/dc/terms/" xmlns:rdf="http://www.w3.org/1999/02/22-rdf-syntax-ns#" xmlns:dc="http://purl.org/dc/elements/1.1/" xmlns:bqbiol="http://biomodels.net/biology-qualifiers/" xmlns:bqmodel="http://biomodels.net/model-qualifiers/" xmlns:vCard="http://www.w3.org/2001/vcard-rdf/3.0#">
            <rdf:Description rdf:about="#M_udcpdp_c_meta">
              <bqbiol:is>
                <rdf:Bag>
                  <rdf:li rdf:resource="http://identifiers.org/obo.chebi/CHEBI%3A53042"/>
                </rdf:Bag>
              </bqbiol:is>
            </rdf:Description>
          </rdf:RDF>
        </annotation>
      </species>
      <species metaid="M_udpglcur_c_meta" id="M_udpglcur_c" name="UDP-D-glucuronate" compartment="c">
        <notes>
          <html xmlns="http://www.w3.org/1999/xhtml">
            <p>FORMULA: C15H19N2O18P2</p>
          </html>
        </notes>
        <annotation>
          <rdf:RDF xmlns:dcterms="http://purl.org/dc/terms/" xmlns:rdf="http://www.w3.org/1999/02/22-rdf-syntax-ns#" xmlns:dc="http://purl.org/dc/elements/1.1/" xmlns:bqbiol="http://biomodels.net/biology-qualifiers/" xmlns:bqmodel="http://biomodels.net/model-qualifiers/" xmlns:vCard="http://www.w3.org/2001/vcard-rdf/3.0#">
            <rdf:Description rdf:about="#M_udpglcur_c_meta">
              <bqbiol:is>
                <rdf:Bag>
                  <rdf:li rdf:resource="http://identifiers.org/cas/2616-64-0"/>
                  <rdf:li rdf:resource="http://identifiers.org/3dmet/B01177"/>
                  <rdf:li rdf:resource="http://identifiers.org/obo.chebi/CHEBI%3A17200"/>
                  <rdf:li rdf:resource="http://identifiers.org/kegg.compound/C00167"/>
                  <rdf:li rdf:resource="http://identifiers.org/pubchem.substance/3467"/>
                </rdf:Bag>
              </bqbiol:is>
            </rdf:Description>
          </rdf:RDF>
        </annotation>
      </species>
      <species metaid="M_cit_c_meta" id="M_cit_c" name="Citrate" compartment="c">
        <notes>
          <html xmlns="http://www.w3.org/1999/xhtml">
            <p>FORMULA: C6H5O7</p>
          </html>
        </notes>
        <annotation>
          <rdf:RDF xmlns:dcterms="http://purl.org/dc/terms/" xmlns:rdf="http://www.w3.org/1999/02/22-rdf-syntax-ns#" xmlns:dc="http://purl.org/dc/elements/1.1/" xmlns:bqbiol="http://biomodels.net/biology-qualifiers/" xmlns:bqmodel="http://biomodels.net/model-qualifiers/" xmlns:vCard="http://www.w3.org/2001/vcard-rdf/3.0#">
            <rdf:Description rdf:about="#M_cit_c_meta">
              <bqbiol:is>
                <rdf:Bag>
                  <rdf:li rdf:resource="http://identifiers.org/cas/77-92-9"/>
                  <rdf:li rdf:resource="http://identifiers.org/3dmet/B00046"/>
                  <rdf:li rdf:resource="http://identifiers.org/obo.chebi/CHEBI%3A30769"/>
                  <rdf:li rdf:resource="http://identifiers.org/kegg.compound/C00158"/>
                  <rdf:li rdf:resource="http://identifiers.org/pubchem.substance/3458"/>
                </rdf:Bag>
              </bqbiol:is>
            </rdf:Description>
          </rdf:RDF>
        </annotation>
      </species>
      <species metaid="M_acon_DASH_C_c_meta" id="M_acon_DASH_C_c" name="cis-Aconitate" compartment="c">
        <notes>
          <html xmlns="http://www.w3.org/1999/xhtml">
            <p>FORMULA: C6H3O6</p>
          </html>
        </notes>
        <annotation>
          <rdf:RDF xmlns:dcterms="http://purl.org/dc/terms/" xmlns:rdf="http://www.w3.org/1999/02/22-rdf-syntax-ns#" xmlns:dc="http://purl.org/dc/elements/1.1/" xmlns:bqbiol="http://biomodels.net/biology-qualifiers/" xmlns:bqmodel="http://biomodels.net/model-qualifiers/" xmlns:vCard="http://www.w3.org/2001/vcard-rdf/3.0#">
            <rdf:Description rdf:about="#M_acon_DASH_C_c_meta">
              <bqbiol:is>
                <rdf:Bag>
                  <rdf:li rdf:resource="http://identifiers.org/cas/585-84-2"/>
                  <rdf:li rdf:resource="http://identifiers.org/3dmet/B00107"/>
                  <rdf:li rdf:resource="http://identifiers.org/obo.chebi/CHEBI%3A32805"/>
                  <rdf:li rdf:resource="http://identifiers.org/pubchem.substance/3707"/>
                </rdf:Bag>
              </bqbiol:is>
            </rdf:Description>
          </rdf:RDF>
        </annotation>
      </species>
      <species metaid="M_phthr_c_meta" id="M_phthr_c" name="O-Phospho-4-hydroxy-L-threonine" compartment="c">
        <notes>
          <html xmlns="http://www.w3.org/1999/xhtml">
            <p>FORMULA: C4H8NO7P</p>
          </html>
        </notes>
        <annotation>
          <rdf:RDF xmlns:dcterms="http://purl.org/dc/terms/" xmlns:rdf="http://www.w3.org/1999/02/22-rdf-syntax-ns#" xmlns:dc="http://purl.org/dc/elements/1.1/" xmlns:bqbiol="http://biomodels.net/biology-qualifiers/" xmlns:bqmodel="http://biomodels.net/model-qualifiers/" xmlns:vCard="http://www.w3.org/2001/vcard-rdf/3.0#">
            <rdf:Description rdf:about="#M_phthr_c_meta">
              <bqbiol:is>
                <rdf:Bag>
                  <rdf:li rdf:resource="http://identifiers.org/3dmet/B01960"/>
                  <rdf:li rdf:resource="http://identifiers.org/obo.chebi/CHEBI%3A18336"/>
                  <rdf:li rdf:resource="http://identifiers.org/kegg.compound/C06055"/>
                  <rdf:li rdf:resource="http://identifiers.org/pubchem.substance/8325"/>
                </rdf:Bag>
              </bqbiol:is>
            </rdf:Description>
          </rdf:RDF>
        </annotation>
      </species>
      <species metaid="M_4hthr_c_meta" id="M_4hthr_c" name="4-Hydroxy-L-threonine" compartment="c">
        <notes>
          <html xmlns="http://www.w3.org/1999/xhtml">
            <p>FORMULA: C4H9NO4</p>
          </html>
        </notes>
        <annotation>
          <rdf:RDF xmlns:dcterms="http://purl.org/dc/terms/" xmlns:rdf="http://www.w3.org/1999/02/22-rdf-syntax-ns#" xmlns:dc="http://purl.org/dc/elements/1.1/" xmlns:bqbiol="http://biomodels.net/biology-qualifiers/" xmlns:bqmodel="http://biomodels.net/model-qualifiers/" xmlns:vCard="http://www.w3.org/2001/vcard-rdf/3.0#">
            <rdf:Description rdf:about="#M_4hthr_c_meta">
              <bqbiol:is>
                <rdf:Bag>
                  <rdf:li rdf:resource="http://identifiers.org/3dmet/B01961"/>
                  <rdf:li rdf:resource="http://identifiers.org/kegg.compound/C06056"/>
                  <rdf:li rdf:resource="http://identifiers.org/obo.chebi/CHEBI%3A28330"/>
                  <rdf:li rdf:resource="http://identifiers.org/pubchem.substance/8326"/>
                </rdf:Bag>
              </bqbiol:is>
            </rdf:Description>
          </rdf:RDF>
        </annotation>
      </species>
      <species metaid="M_dad_DASH_5_c_meta" id="M_dad_DASH_5_c" name="5&apos;-Deoxyadenosine" compartment="c">
        <notes>
          <html xmlns="http://www.w3.org/1999/xhtml">
            <p>FORMULA: C10H13N5O3</p>
          </html>
        </notes>
        <annotation>
          <rdf:RDF xmlns:dcterms="http://purl.org/dc/terms/" xmlns:rdf="http://www.w3.org/1999/02/22-rdf-syntax-ns#" xmlns:dc="http://purl.org/dc/elements/1.1/" xmlns:bqbiol="http://biomodels.net/biology-qualifiers/" xmlns:bqmodel="http://biomodels.net/model-qualifiers/" xmlns:vCard="http://www.w3.org/2001/vcard-rdf/3.0#">
            <rdf:Description rdf:about="#M_dad_DASH_5_c_meta">
              <bqbiol:is>
                <rdf:Bag>
                  <rdf:li rdf:resource="http://identifiers.org/cas/4754-39-6"/>
                  <rdf:li rdf:resource="http://identifiers.org/obo.chebi/CHEBI%3A17319"/>
                  <rdf:li rdf:resource="http://identifiers.org/kegg.compound/C05198"/>
                  <rdf:li rdf:resource="http://identifiers.org/pubchem.substance/7603"/>
                </rdf:Bag>
              </bqbiol:is>
            </rdf:Description>
          </rdf:RDF>
        </annotation>
      </species>
      <species id="M_5drib_c" name="5&apos;-deoxyribose" compartment="c">
        <notes>
          <html xmlns="http://www.w3.org/1999/xhtml">
            <p>FORMULA: C5H10O4</p>
          </html>
        </notes>
      </species>
      <species metaid="M_adocbip_c_meta" id="M_adocbip_c" name="Adenosyl cobinamide phosphate" compartment="c">
        <notes>
          <html xmlns="http://www.w3.org/1999/xhtml">
            <p>FORMULA: C58H83CoN16O14P</p>
          </html>
        </notes>
        <annotation>
          <rdf:RDF xmlns:dcterms="http://purl.org/dc/terms/" xmlns:rdf="http://www.w3.org/1999/02/22-rdf-syntax-ns#" xmlns:dc="http://purl.org/dc/elements/1.1/" xmlns:bqbiol="http://biomodels.net/biology-qualifiers/" xmlns:bqmodel="http://biomodels.net/model-qualifiers/" xmlns:vCard="http://www.w3.org/2001/vcard-rdf/3.0#">
            <rdf:Description rdf:about="#M_adocbip_c_meta">
              <bqbiol:is>
                <rdf:Bag>
                  <rdf:li rdf:resource="http://identifiers.org/kegg.compound/C06509"/>
                  <rdf:li rdf:resource="http://identifiers.org/obo.chebi/CHEBI%3A2481"/>
                  <rdf:li rdf:resource="http://identifiers.org/pubchem.substance/8740"/>
                </rdf:Bag>
              </bqbiol:is>
            </rdf:Description>
          </rdf:RDF>
        </annotation>
      </species>
      <species metaid="M_agdpcbi_c_meta" id="M_agdpcbi_c" name="Adenosine-GDP-cobinamide" compartment="c">
        <notes>
          <html xmlns="http://www.w3.org/1999/xhtml">
            <p>FORMULA: C68H95CoN21O21P2</p>
          </html>
        </notes>
        <annotation>
          <rdf:RDF xmlns:dcterms="http://purl.org/dc/terms/" xmlns:rdf="http://www.w3.org/1999/02/22-rdf-syntax-ns#" xmlns:dc="http://purl.org/dc/elements/1.1/" xmlns:bqbiol="http://biomodels.net/biology-qualifiers/" xmlns:bqmodel="http://biomodels.net/model-qualifiers/" xmlns:vCard="http://www.w3.org/2001/vcard-rdf/3.0#">
            <rdf:Description rdf:about="#M_agdpcbi_c_meta">
              <bqbiol:is>
                <rdf:Bag>
                  <rdf:li rdf:resource="http://identifiers.org/kegg.compound/C06510"/>
                  <rdf:li rdf:resource="http://identifiers.org/obo.chebi/CHEBI%3A2479"/>
                  <rdf:li rdf:resource="http://identifiers.org/pubchem.substance/8741"/>
                </rdf:Bag>
              </bqbiol:is>
            </rdf:Description>
          </rdf:RDF>
        </annotation>
      </species>
      <species id="M_apoACP_c" name="apoprotein [acyl carrier protein]" compartment="c">
        <notes>
          <html xmlns="http://www.w3.org/1999/xhtml">
            <p>FORMULA: RHO</p>
          </html>
        </notes>
      </species>
      <species metaid="M_pan4p_c_meta" id="M_pan4p_c" name="Pantetheine 4&apos;-phosphate" compartment="c">
        <notes>
          <html xmlns="http://www.w3.org/1999/xhtml">
            <p>FORMULA: C11H21N2O7PS</p>
          </html>
        </notes>
        <annotation>
          <rdf:RDF xmlns:dcterms="http://purl.org/dc/terms/" xmlns:rdf="http://www.w3.org/1999/02/22-rdf-syntax-ns#" xmlns:dc="http://purl.org/dc/elements/1.1/" xmlns:bqbiol="http://biomodels.net/biology-qualifiers/" xmlns:bqmodel="http://biomodels.net/model-qualifiers/" xmlns:vCard="http://www.w3.org/2001/vcard-rdf/3.0#">
            <rdf:Description rdf:about="#M_pan4p_c_meta">
              <bqbiol:is>
                <rdf:Bag>
                  <rdf:li rdf:resource="http://identifiers.org/cas/2226-71-3"/>
                  <rdf:li rdf:resource="http://identifiers.org/3dmet/B04774"/>
                  <rdf:li rdf:resource="http://identifiers.org/obo.chebi/CHEBI%3A16858"/>
                  <rdf:li rdf:resource="http://identifiers.org/kegg.compound/C01134"/>
                  <rdf:li rdf:resource="http://identifiers.org/pubchem.substance/4365"/>
                </rdf:Bag>
              </bqbiol:is>
            </rdf:Description>
          </rdf:RDF>
        </annotation>
      </species>
      <species id="M_apoACPact_c" name="apoprotein [acyl carrier protein] (ACT)" compartment="c">
        <notes>
          <html xmlns="http://www.w3.org/1999/xhtml">
            <p>FORMULA: RHO</p>
          </html>
        </notes>
      </species>
      <species id="M_apoACPcda_c" name="apoprotein [acyl carrier protein] (CDA)" compartment="c">
        <notes>
          <html xmlns="http://www.w3.org/1999/xhtml">
            <p>FORMULA: RHO</p>
          </html>
        </notes>
      </species>
      <species id="M_ACPredL_c" name="acyl carrier protein (specific to RED(redL))" compartment="c">
        <notes>
          <html xmlns="http://www.w3.org/1999/xhtml">
            <p>FORMULA: C11H21N2O7PRS</p>
          </html>
        </notes>
      </species>
      <species id="M_apoACPredL_c" name="apoprotein [acyl carrier protein] (RED - redL)" compartment="c">
        <notes>
          <html xmlns="http://www.w3.org/1999/xhtml">
            <p>FORMULA: RHO</p>
          </html>
        </notes>
      </species>
      <species id="M_ACPredN_c" name="acyl carrier protein (specific to RED(redN))" compartment="c">
        <notes>
          <html xmlns="http://www.w3.org/1999/xhtml">
            <p>FORMULA: C11H21N2O7PRS</p>
          </html>
        </notes>
      </species>
      <species id="M_apoACPredN_c" name="apoprotein [acyl carrier protein] (RED - redN)" compartment="c">
        <notes>
          <html xmlns="http://www.w3.org/1999/xhtml">
            <p>FORMULA: RHO</p>
          </html>
        </notes>
      </species>
      <species id="M_ACPredQ_c" name="acyl carrier protein (specific to RED(redQ))" compartment="c">
        <notes>
          <html xmlns="http://www.w3.org/1999/xhtml">
            <p>FORMULA: C11H21N2O7PRS</p>
          </html>
        </notes>
      </species>
      <species id="M_apoACPredQ_c" name="apoprotein [acyl carrier protein] (RED - redQ)" compartment="c">
        <notes>
          <html xmlns="http://www.w3.org/1999/xhtml">
            <p>FORMULA: RHO</p>
          </html>
        </notes>
      </species>
      <species id="M_pap_c" name="Adenosine 3&apos;,5&apos;-bisphosphate" compartment="c">
        <notes>
          <html xmlns="http://www.w3.org/1999/xhtml">
            <p>FORMULA: C10H11N5O10P2</p>
          </html>
        </notes>
      </species>
      <species metaid="M_4adcho_c_meta" id="M_4adcho_c" name="4-amino-4-deoxychorismate" compartment="c">
        <notes>
          <html xmlns="http://www.w3.org/1999/xhtml">
            <p>FORMULA: C10H10NO5</p>
          </html>
        </notes>
        <annotation>
          <rdf:RDF xmlns:dcterms="http://purl.org/dc/terms/" xmlns:rdf="http://www.w3.org/1999/02/22-rdf-syntax-ns#" xmlns:dc="http://purl.org/dc/elements/1.1/" xmlns:bqbiol="http://biomodels.net/biology-qualifiers/" xmlns:bqmodel="http://biomodels.net/model-qualifiers/" xmlns:vCard="http://www.w3.org/2001/vcard-rdf/3.0#">
            <rdf:Description rdf:about="#M_4adcho_c_meta">
              <bqbiol:is>
                <rdf:Bag>
                  <rdf:li rdf:resource="http://identifiers.org/3dmet/B04223"/>
                  <rdf:li rdf:resource="http://identifiers.org/kegg.compound/C11355"/>
                  <rdf:li rdf:resource="http://identifiers.org/pubchem.substance/13530"/>
                </rdf:Bag>
              </bqbiol:is>
            </rdf:Description>
          </rdf:RDF>
        </annotation>
      </species>
      <species id="M_4abz_c" name="4-Aminobenzoate" compartment="c">
        <notes>
          <html xmlns="http://www.w3.org/1999/xhtml">
            <p>FORMULA: C7H6NO2</p>
          </html>
        </notes>
      </species>
      <species id="M_adcobhex_c" name="adenosyl-cobyric acid" compartment="c">
        <notes>
          <html xmlns="http://www.w3.org/1999/xhtml">
            <p>FORMULA: C55H76CoN15O11</p>
          </html>
        </notes>
      </species>
      <species id="M_appl_c" name="1-Aminopropan-2-ol" compartment="c">
        <notes>
          <html xmlns="http://www.w3.org/1999/xhtml">
            <p>FORMULA: C3H10NO</p>
          </html>
        </notes>
      </species>
      <species metaid="M_adocbi_c_meta" id="M_adocbi_c" name="Adenosyl cobinamide" compartment="c">
        <notes>
          <html xmlns="http://www.w3.org/1999/xhtml">
            <p>FORMULA: C58H84CoN16O11</p>
          </html>
        </notes>
        <annotation>
          <rdf:RDF xmlns:dcterms="http://purl.org/dc/terms/" xmlns:rdf="http://www.w3.org/1999/02/22-rdf-syntax-ns#" xmlns:dc="http://purl.org/dc/elements/1.1/" xmlns:bqbiol="http://biomodels.net/biology-qualifiers/" xmlns:bqmodel="http://biomodels.net/model-qualifiers/" xmlns:vCard="http://www.w3.org/2001/vcard-rdf/3.0#">
            <rdf:Description rdf:about="#M_adocbi_c_meta">
              <bqbiol:is>
                <rdf:Bag>
                  <rdf:li rdf:resource="http://identifiers.org/kegg.compound/C06508"/>
                  <rdf:li rdf:resource="http://identifiers.org/obo.chebi/CHEBI%3A2480"/>
                  <rdf:li rdf:resource="http://identifiers.org/pubchem.substance/8739"/>
                </rdf:Bag>
              </bqbiol:is>
            </rdf:Description>
          </rdf:RDF>
        </annotation>
      </species>
      <species metaid="M_applp_c_meta" id="M_applp_c" name="D-1-Aminopropan-2-ol O-phosphate" compartment="c">
        <notes>
          <html xmlns="http://www.w3.org/1999/xhtml">
            <p>FORMULA: C3H9NO4P</p>
          </html>
        </notes>
        <annotation>
          <rdf:RDF xmlns:dcterms="http://purl.org/dc/terms/" xmlns:rdf="http://www.w3.org/1999/02/22-rdf-syntax-ns#" xmlns:dc="http://purl.org/dc/elements/1.1/" xmlns:bqbiol="http://biomodels.net/biology-qualifiers/" xmlns:bqmodel="http://biomodels.net/model-qualifiers/" xmlns:vCard="http://www.w3.org/2001/vcard-rdf/3.0#">
            <rdf:Description rdf:about="#M_applp_c_meta">
              <bqbiol:is>
                <rdf:Bag>
                  <rdf:li rdf:resource="http://identifiers.org/3dmet/B01719"/>
                  <rdf:li rdf:resource="http://identifiers.org/kegg.compound/C04122"/>
                  <rdf:li rdf:resource="http://identifiers.org/obo.chebi/CHEBI%3A28390"/>
                  <rdf:li rdf:resource="http://identifiers.org/pubchem.substance/6809"/>
                </rdf:Bag>
              </bqbiol:is>
            </rdf:Description>
          </rdf:RDF>
        </annotation>
      </species>
      <species metaid="M_chor_c_meta" id="M_chor_c" name="chorismate" compartment="c">
        <notes>
          <html xmlns="http://www.w3.org/1999/xhtml">
            <p>FORMULA: C10H8O6</p>
          </html>
        </notes>
        <annotation>
          <rdf:RDF xmlns:dcterms="http://purl.org/dc/terms/" xmlns:rdf="http://www.w3.org/1999/02/22-rdf-syntax-ns#" xmlns:dc="http://purl.org/dc/elements/1.1/" xmlns:bqbiol="http://biomodels.net/biology-qualifiers/" xmlns:bqmodel="http://biomodels.net/model-qualifiers/" xmlns:vCard="http://www.w3.org/2001/vcard-rdf/3.0#">
            <rdf:Description rdf:about="#M_chor_c_meta">
              <bqbiol:is>
                <rdf:Bag>
                  <rdf:li rdf:resource="http://identifiers.org/3dmet/B01200"/>
                  <rdf:li rdf:resource="http://identifiers.org/cas/55508-12-8"/>
                  <rdf:li rdf:resource="http://identifiers.org/pubchem.substance/3550"/>
                </rdf:Bag>
              </bqbiol:is>
            </rdf:Description>
          </rdf:RDF>
        </annotation>
      </species>
      <species metaid="M_adcobdam_c_meta" id="M_adcobdam_c" name="Adenosyl cobyrinate diamide" compartment="c">
        <notes>
          <html xmlns="http://www.w3.org/1999/xhtml">
            <p>FORMULA: C55H68CoN11O15</p>
          </html>
        </notes>
        <annotation>
          <rdf:RDF xmlns:dcterms="http://purl.org/dc/terms/" xmlns:rdf="http://www.w3.org/1999/02/22-rdf-syntax-ns#" xmlns:dc="http://purl.org/dc/elements/1.1/" xmlns:bqbiol="http://biomodels.net/biology-qualifiers/" xmlns:bqmodel="http://biomodels.net/model-qualifiers/" xmlns:vCard="http://www.w3.org/2001/vcard-rdf/3.0#">
            <rdf:Description rdf:about="#M_adcobdam_c_meta">
              <bqbiol:is>
                <rdf:Bag>
                  <rdf:li rdf:resource="http://identifiers.org/kegg.compound/C06506"/>
                  <rdf:li rdf:resource="http://identifiers.org/obo.chebi/CHEBI%3A2482"/>
                  <rdf:li rdf:resource="http://identifiers.org/pubchem.substance/8737"/>
                </rdf:Bag>
              </bqbiol:is>
            </rdf:Description>
          </rdf:RDF>
        </annotation>
      </species>
      <species metaid="M_rdmbzi_c_meta" id="M_rdmbzi_c" name="N1-(alpha-D-ribosyl)-5,6-dimethylbenzimidazole" compartment="c">
        <notes>
          <html xmlns="http://www.w3.org/1999/xhtml">
            <p>FORMULA: C14H18N2O4</p>
          </html>
        </notes>
        <annotation>
          <rdf:RDF xmlns:dcterms="http://purl.org/dc/terms/" xmlns:rdf="http://www.w3.org/1999/02/22-rdf-syntax-ns#" xmlns:dc="http://purl.org/dc/elements/1.1/" xmlns:bqbiol="http://biomodels.net/biology-qualifiers/" xmlns:bqmodel="http://biomodels.net/model-qualifiers/" xmlns:vCard="http://www.w3.org/2001/vcard-rdf/3.0#">
            <rdf:Description rdf:about="#M_rdmbzi_c_meta">
              <bqbiol:is>
                <rdf:Bag>
                  <rdf:li rdf:resource="http://identifiers.org/cas/132-13-8"/>
                  <rdf:li rdf:resource="http://identifiers.org/3dmet/B05111"/>
                  <rdf:li rdf:resource="http://identifiers.org/obo.chebi/CHEBI%3A10329"/>
                  <rdf:li rdf:resource="http://identifiers.org/kegg.compound/C05775"/>
                  <rdf:li rdf:resource="http://identifiers.org/pubchem.substance/8070"/>
                </rdf:Bag>
              </bqbiol:is>
            </rdf:Description>
          </rdf:RDF>
        </annotation>
      </species>
      <species metaid="M_adocbl_c_meta" id="M_adocbl_c" name="Adenosylcobalamin" compartment="c">
        <notes>
          <html xmlns="http://www.w3.org/1999/xhtml">
            <p>FORMULA: C72H100CoN18O17P</p>
          </html>
        </notes>
        <annotation>
          <rdf:RDF xmlns:dcterms="http://purl.org/dc/terms/" xmlns:rdf="http://www.w3.org/1999/02/22-rdf-syntax-ns#" xmlns:dc="http://purl.org/dc/elements/1.1/" xmlns:bqbiol="http://biomodels.net/biology-qualifiers/" xmlns:bqmodel="http://biomodels.net/model-qualifiers/" xmlns:vCard="http://www.w3.org/2001/vcard-rdf/3.0#">
            <rdf:Description rdf:about="#M_adocbl_c_meta">
              <bqbiol:is>
                <rdf:Bag>
                  <rdf:li rdf:resource="http://identifiers.org/cas/13870-90-1"/>
                  <rdf:li rdf:resource="http://identifiers.org/obo.chebi/CHEBI%3A18408"/>
                  <rdf:li rdf:resource="http://identifiers.org/kegg.compound/C00194"/>
                  <rdf:li rdf:resource="http://identifiers.org/pubchem.substance/3494"/>
                </rdf:Bag>
              </bqbiol:is>
            </rdf:Description>
          </rdf:RDF>
        </annotation>
      </species>
      <species metaid="M_air_c_meta" id="M_air_c" name="5-amino-1-(5-phospho-D-ribosyl)imidazole" compartment="c">
        <notes>
          <html xmlns="http://www.w3.org/1999/xhtml">
            <p>FORMULA: C8H12N3O7P</p>
          </html>
        </notes>
        <annotation>
          <rdf:RDF xmlns:dcterms="http://purl.org/dc/terms/" xmlns:rdf="http://www.w3.org/1999/02/22-rdf-syntax-ns#" xmlns:dc="http://purl.org/dc/elements/1.1/" xmlns:bqbiol="http://biomodels.net/biology-qualifiers/" xmlns:bqmodel="http://biomodels.net/model-qualifiers/" xmlns:vCard="http://www.w3.org/2001/vcard-rdf/3.0#">
            <rdf:Description rdf:about="#M_air_c_meta">
              <bqbiol:is>
                <rdf:Bag>
                  <rdf:li rdf:resource="http://identifiers.org/cas/25635-88-5"/>
                  <rdf:li rdf:resource="http://identifiers.org/3dmet/B01653"/>
                  <rdf:li rdf:resource="http://identifiers.org/obo.chebi/CHEBI%3A28843"/>
                  <rdf:li rdf:resource="http://identifiers.org/kegg.compound/C03373"/>
                  <rdf:li rdf:resource="http://identifiers.org/pubchem.substance/6208"/>
                </rdf:Bag>
              </bqbiol:is>
            </rdf:Description>
          </rdf:RDF>
        </annotation>
      </species>
      <species metaid="M_4ahmmp_c_meta" id="M_4ahmmp_c" name="4-Amino-5-hydroxymethyl-2-methylpyrimidine" compartment="c">
        <notes>
          <html xmlns="http://www.w3.org/1999/xhtml">
            <p>FORMULA: C6H9N3O</p>
          </html>
        </notes>
        <annotation>
          <rdf:RDF xmlns:dcterms="http://purl.org/dc/terms/" xmlns:rdf="http://www.w3.org/1999/02/22-rdf-syntax-ns#" xmlns:dc="http://purl.org/dc/elements/1.1/" xmlns:bqbiol="http://biomodels.net/biology-qualifiers/" xmlns:bqmodel="http://biomodels.net/model-qualifiers/" xmlns:vCard="http://www.w3.org/2001/vcard-rdf/3.0#">
            <rdf:Description rdf:about="#M_4ahmmp_c_meta">
              <bqbiol:is>
                <rdf:Bag>
                  <rdf:li rdf:resource="http://identifiers.org/cas/73-67-6"/>
                  <rdf:li rdf:resource="http://identifiers.org/3dmet/B00273"/>
                  <rdf:li rdf:resource="http://identifiers.org/obo.chebi/CHEBI%3A16892"/>
                  <rdf:li rdf:resource="http://identifiers.org/kegg.compound/C01279"/>
                  <rdf:li rdf:resource="http://identifiers.org/pubchem.substance/4498"/>
                </rdf:Bag>
              </bqbiol:is>
            </rdf:Description>
          </rdf:RDF>
        </annotation>
      </species>
      <species metaid="M_gcald_c_meta" id="M_gcald_c" name="Glycolaldehyde" compartment="c">
        <notes>
          <html xmlns="http://www.w3.org/1999/xhtml">
            <p>FORMULA: C2H4O2</p>
          </html>
        </notes>
        <annotation>
          <rdf:RDF xmlns:dcterms="http://purl.org/dc/terms/" xmlns:rdf="http://www.w3.org/1999/02/22-rdf-syntax-ns#" xmlns:dc="http://purl.org/dc/elements/1.1/" xmlns:bqbiol="http://biomodels.net/biology-qualifiers/" xmlns:bqmodel="http://biomodels.net/model-qualifiers/" xmlns:vCard="http://www.w3.org/2001/vcard-rdf/3.0#">
            <rdf:Description rdf:about="#M_gcald_c_meta">
              <bqbiol:is>
                <rdf:Bag>
                  <rdf:li rdf:resource="http://identifiers.org/cas/141-46-8"/>
                  <rdf:li rdf:resource="http://identifiers.org/3dmet/B00079"/>
                  <rdf:li rdf:resource="http://identifiers.org/obo.chebi/CHEBI%3A17071"/>
                  <rdf:li rdf:resource="http://identifiers.org/kegg.compound/C00266"/>
                  <rdf:li rdf:resource="http://identifiers.org/pubchem.substance/3564"/>
                </rdf:Bag>
              </bqbiol:is>
            </rdf:Description>
          </rdf:RDF>
        </annotation>
      </species>
      <species metaid="M_ahdt_c_meta" id="M_ahdt_c" name="2-Amino-4-hydroxy-6-(erythro-1,2,3-trihydroxypropyl)dihydropteridine triphosphate" compartment="c">
        <notes>
          <html xmlns="http://www.w3.org/1999/xhtml">
            <p>FORMULA: C9H12N5O13P3</p>
          </html>
        </notes>
        <annotation>
          <rdf:RDF xmlns:dcterms="http://purl.org/dc/terms/" xmlns:rdf="http://www.w3.org/1999/02/22-rdf-syntax-ns#" xmlns:dc="http://purl.org/dc/elements/1.1/" xmlns:bqbiol="http://biomodels.net/biology-qualifiers/" xmlns:bqmodel="http://biomodels.net/model-qualifiers/" xmlns:vCard="http://www.w3.org/2001/vcard-rdf/3.0#">
            <rdf:Description rdf:about="#M_ahdt_c_meta">
              <bqbiol:is>
                <rdf:Bag>
                  <rdf:li rdf:resource="http://identifiers.org/3dmet/B01801"/>
                  <rdf:li rdf:resource="http://identifiers.org/obo.chebi/CHEBI%3A18372"/>
                  <rdf:li rdf:resource="http://identifiers.org/kegg.compound/C04895"/>
                  <rdf:li rdf:resource="http://identifiers.org/pubchem.substance/7446"/>
                </rdf:Bag>
              </bqbiol:is>
            </rdf:Description>
          </rdf:RDF>
        </annotation>
      </species>
      <species metaid="M_dhnpt_c_meta" id="M_dhnpt_c" name="Dihydroneopterin" compartment="c">
        <notes>
          <html xmlns="http://www.w3.org/1999/xhtml">
            <p>FORMULA: C9H13N5O4</p>
          </html>
        </notes>
        <annotation>
          <rdf:RDF xmlns:dcterms="http://purl.org/dc/terms/" xmlns:rdf="http://www.w3.org/1999/02/22-rdf-syntax-ns#" xmlns:dc="http://purl.org/dc/elements/1.1/" xmlns:bqbiol="http://biomodels.net/biology-qualifiers/" xmlns:bqmodel="http://biomodels.net/model-qualifiers/" xmlns:vCard="http://www.w3.org/2001/vcard-rdf/3.0#">
            <rdf:Description rdf:about="#M_dhnpt_c_meta">
              <bqbiol:is>
                <rdf:Bag>
                  <rdf:li rdf:resource="http://identifiers.org/3dmet/B04970"/>
                  <rdf:li rdf:resource="http://identifiers.org/obo.chebi/CHEBI%3A17001"/>
                  <rdf:li rdf:resource="http://identifiers.org/kegg.compound/C04874"/>
                  <rdf:li rdf:resource="http://identifiers.org/pubchem.substance/7426"/>
                </rdf:Bag>
              </bqbiol:is>
            </rdf:Description>
          </rdf:RDF>
        </annotation>
      </species>
      <species id="M_pydx5p_c" name="Pyridoxal 5&apos;-phosphate" compartment="c">
        <notes>
          <html xmlns="http://www.w3.org/1999/xhtml">
            <p>FORMULA: C8H8NO6P</p>
          </html>
        </notes>
      </species>
      <species metaid="M_pyam5p_c_meta" id="M_pyam5p_c" name="Pyridoxamine 5&apos;-phosphate" compartment="c">
        <notes>
          <html xmlns="http://www.w3.org/1999/xhtml">
            <p>FORMULA: C8H12N2O5P</p>
          </html>
        </notes>
        <annotation>
          <rdf:RDF xmlns:dcterms="http://purl.org/dc/terms/" xmlns:rdf="http://www.w3.org/1999/02/22-rdf-syntax-ns#" xmlns:dc="http://purl.org/dc/elements/1.1/" xmlns:bqbiol="http://biomodels.net/biology-qualifiers/" xmlns:bqmodel="http://biomodels.net/model-qualifiers/" xmlns:vCard="http://www.w3.org/2001/vcard-rdf/3.0#">
            <rdf:Description rdf:about="#M_pyam5p_c_meta">
              <bqbiol:is>
                <rdf:Bag>
                  <rdf:li rdf:resource="http://identifiers.org/cas/529-96-4"/>
                  <rdf:li rdf:resource="http://identifiers.org/3dmet/B00154"/>
                  <rdf:li rdf:resource="http://identifiers.org/obo.chebi/CHEBI%3A18335"/>
                  <rdf:li rdf:resource="http://identifiers.org/kegg.compound/C00647"/>
                  <rdf:li rdf:resource="http://identifiers.org/pubchem.substance/3919"/>
                </rdf:Bag>
              </bqbiol:is>
            </rdf:Description>
          </rdf:RDF>
        </annotation>
      </species>
      <species metaid="M_8aonn_c_meta" id="M_8aonn_c" name="8-Amino-7-oxononanoate" compartment="c">
        <notes>
          <html xmlns="http://www.w3.org/1999/xhtml">
            <p>FORMULA: C9H17NO3</p>
          </html>
        </notes>
        <annotation>
          <rdf:RDF xmlns:dcterms="http://purl.org/dc/terms/" xmlns:rdf="http://www.w3.org/1999/02/22-rdf-syntax-ns#" xmlns:dc="http://purl.org/dc/elements/1.1/" xmlns:bqbiol="http://biomodels.net/biology-qualifiers/" xmlns:bqmodel="http://biomodels.net/model-qualifiers/" xmlns:vCard="http://www.w3.org/2001/vcard-rdf/3.0#">
            <rdf:Description rdf:about="#M_8aonn_c_meta">
              <bqbiol:is>
                <rdf:Bag>
                  <rdf:li rdf:resource="http://identifiers.org/3dmet/B04764"/>
                  <rdf:li rdf:resource="http://identifiers.org/obo.chebi/CHEBI%3A12266"/>
                  <rdf:li rdf:resource="http://identifiers.org/kegg.compound/C01092"/>
                  <rdf:li rdf:resource="http://identifiers.org/pubchem.substance/4327"/>
                </rdf:Bag>
              </bqbiol:is>
            </rdf:Description>
          </rdf:RDF>
        </annotation>
      </species>
      <species metaid="M_amob_c_meta" id="M_amob_c" name="S-Adenosyl-4-methylthio-2-oxobutanoate" compartment="c">
        <notes>
          <html xmlns="http://www.w3.org/1999/xhtml">
            <p>FORMULA: C15H19N5O6S</p>
          </html>
        </notes>
        <annotation>
          <rdf:RDF xmlns:dcterms="http://purl.org/dc/terms/" xmlns:rdf="http://www.w3.org/1999/02/22-rdf-syntax-ns#" xmlns:dc="http://purl.org/dc/elements/1.1/" xmlns:bqbiol="http://biomodels.net/biology-qualifiers/" xmlns:bqmodel="http://biomodels.net/model-qualifiers/" xmlns:vCard="http://www.w3.org/2001/vcard-rdf/3.0#">
            <rdf:Description rdf:about="#M_amob_c_meta">
              <bqbiol:is>
                <rdf:Bag>
                  <rdf:li rdf:resource="http://identifiers.org/kegg.compound/C04425"/>
                  <rdf:li rdf:resource="http://identifiers.org/obo.chebi/CHEBI%3A8944"/>
                  <rdf:li rdf:resource="http://identifiers.org/pubchem.substance/7057"/>
                </rdf:Bag>
              </bqbiol:is>
            </rdf:Description>
          </rdf:RDF>
        </annotation>
      </species>
      <species id="M_dann_c" name="7,8-Diaminononanoate" compartment="c">
        <notes>
          <html xmlns="http://www.w3.org/1999/xhtml">
            <p>FORMULA: C9H21N2O2</p>
          </html>
        </notes>
      </species>
      <species id="M_2dmmql9_c" name="2-Demethylmenaquinol 9" compartment="c">
        <notes>
          <html xmlns="http://www.w3.org/1999/xhtml">
            <p>FORMULA: C55H80O2</p>
          </html>
        </notes>
      </species>
      <species id="M_2dmmq9_c" name="2-Demethylmenaquinone 9" compartment="c">
        <notes>
          <html xmlns="http://www.w3.org/1999/xhtml">
            <p>FORMULA: C55H78O2</p>
          </html>
        </notes>
      </species>
      <species metaid="M_ahcys_c_meta" id="M_ahcys_c" name="S-Adenosyl-L-homocysteine" compartment="c">
        <notes>
          <html xmlns="http://www.w3.org/1999/xhtml">
            <p>FORMULA: C14H20N6O5S</p>
          </html>
        </notes>
        <annotation>
          <rdf:RDF xmlns:dcterms="http://purl.org/dc/terms/" xmlns:rdf="http://www.w3.org/1999/02/22-rdf-syntax-ns#" xmlns:dc="http://purl.org/dc/elements/1.1/" xmlns:bqbiol="http://biomodels.net/biology-qualifiers/" xmlns:bqmodel="http://biomodels.net/model-qualifiers/" xmlns:vCard="http://www.w3.org/2001/vcard-rdf/3.0#">
            <rdf:Description rdf:about="#M_ahcys_c_meta">
              <bqbiol:is>
                <rdf:Bag>
                  <rdf:li rdf:resource="http://identifiers.org/cas/979-92-0"/>
                  <rdf:li rdf:resource="http://identifiers.org/3dmet/B01134"/>
                  <rdf:li rdf:resource="http://identifiers.org/obo.chebi/CHEBI%3A16680"/>
                  <rdf:li rdf:resource="http://identifiers.org/kegg.compound/C00021"/>
                  <rdf:li rdf:resource="http://identifiers.org/pubchem.substance/3323"/>
                </rdf:Bag>
              </bqbiol:is>
            </rdf:Description>
          </rdf:RDF>
        </annotation>
      </species>
      <species id="M_pimACP_c" name="Pimeloyl-[acyl-carrier protein]" compartment="c">
        <notes>
          <html xmlns="http://www.w3.org/1999/xhtml">
            <p>FORMULA: C18H31N2O10PRS</p>
          </html>
        </notes>
      </species>
      <species metaid="M_5apru_c_meta" id="M_5apru_c" name="5-Amino-6-(5&apos;-phosphoribosylamino)uracil" compartment="c">
        <notes>
          <html xmlns="http://www.w3.org/1999/xhtml">
            <p>FORMULA: C9H13N4O9P</p>
          </html>
        </notes>
        <annotation>
          <rdf:RDF xmlns:dcterms="http://purl.org/dc/terms/" xmlns:rdf="http://www.w3.org/1999/02/22-rdf-syntax-ns#" xmlns:dc="http://purl.org/dc/elements/1.1/" xmlns:bqbiol="http://biomodels.net/biology-qualifiers/" xmlns:bqmodel="http://biomodels.net/model-qualifiers/" xmlns:vCard="http://www.w3.org/2001/vcard-rdf/3.0#">
            <rdf:Description rdf:about="#M_5apru_c_meta">
              <bqbiol:is>
                <rdf:Bag>
                  <rdf:li rdf:resource="http://identifiers.org/3dmet/B01428"/>
                  <rdf:li rdf:resource="http://identifiers.org/obo.chebi/CHEBI%3A18337"/>
                  <rdf:li rdf:resource="http://identifiers.org/kegg.compound/C01268"/>
                  <rdf:li rdf:resource="http://identifiers.org/pubchem.substance/4487"/>
                </rdf:Bag>
              </bqbiol:is>
            </rdf:Description>
          </rdf:RDF>
        </annotation>
      </species>
      <species metaid="M_5aprbu_c_meta" id="M_5aprbu_c" name="5-Amino-6-(5&apos;-phosphoribitylamino)uracil" compartment="c">
        <notes>
          <html xmlns="http://www.w3.org/1999/xhtml">
            <p>FORMULA: C9H15N4O9P</p>
          </html>
        </notes>
        <annotation>
          <rdf:RDF xmlns:dcterms="http://purl.org/dc/terms/" xmlns:rdf="http://www.w3.org/1999/02/22-rdf-syntax-ns#" xmlns:dc="http://purl.org/dc/elements/1.1/" xmlns:bqbiol="http://biomodels.net/biology-qualifiers/" xmlns:bqmodel="http://biomodels.net/model-qualifiers/" xmlns:vCard="http://www.w3.org/2001/vcard-rdf/3.0#">
            <rdf:Description rdf:about="#M_5aprbu_c_meta">
              <bqbiol:is>
                <rdf:Bag>
                  <rdf:li rdf:resource="http://identifiers.org/3dmet/B04942"/>
                  <rdf:li rdf:resource="http://identifiers.org/obo.chebi/CHEBI%3A18247"/>
                  <rdf:li rdf:resource="http://identifiers.org/kegg.compound/C04454"/>
                  <rdf:li rdf:resource="http://identifiers.org/pubchem.substance/7081"/>
                </rdf:Bag>
              </bqbiol:is>
            </rdf:Description>
          </rdf:RDF>
        </annotation>
      </species>
      <species id="M_iasp_c" name="Iminoaspartate" compartment="c">
        <notes>
          <html xmlns="http://www.w3.org/1999/xhtml">
            <p>FORMULA: C4H3NO4</p>
          </html>
        </notes>
      </species>
      <species metaid="M_btn_c_meta" id="M_btn_c" name="Biotin" compartment="c">
        <notes>
          <html xmlns="http://www.w3.org/1999/xhtml">
            <p>FORMULA: C10H15N2O3S</p>
          </html>
        </notes>
        <annotation>
          <rdf:RDF xmlns:dcterms="http://purl.org/dc/terms/" xmlns:rdf="http://www.w3.org/1999/02/22-rdf-syntax-ns#" xmlns:dc="http://purl.org/dc/elements/1.1/" xmlns:bqbiol="http://biomodels.net/biology-qualifiers/" xmlns:bqmodel="http://biomodels.net/model-qualifiers/" xmlns:vCard="http://www.w3.org/2001/vcard-rdf/3.0#">
            <rdf:Description rdf:about="#M_btn_c_meta">
              <bqbiol:is>
                <rdf:Bag>
                  <rdf:li rdf:resource="http://identifiers.org/cas/58-85-5"/>
                  <rdf:li rdf:resource="http://identifiers.org/3dmet/B01165"/>
                  <rdf:li rdf:resource="http://identifiers.org/obo.chebi/CHEBI%3A15956"/>
                  <rdf:li rdf:resource="http://identifiers.org/kegg.compound/C00120"/>
                  <rdf:li rdf:resource="http://identifiers.org/pubchem.substance/3420"/>
                </rdf:Bag>
              </bqbiol:is>
            </rdf:Description>
          </rdf:RDF>
        </annotation>
      </species>
      <species metaid="M_btamp_c_meta" id="M_btamp_c" name="Biotinyl-5&apos;-AMP" compartment="c">
        <notes>
          <html xmlns="http://www.w3.org/1999/xhtml">
            <p>FORMULA: C20H27N7O9PS</p>
          </html>
        </notes>
        <annotation>
          <rdf:RDF xmlns:dcterms="http://purl.org/dc/terms/" xmlns:rdf="http://www.w3.org/1999/02/22-rdf-syntax-ns#" xmlns:dc="http://purl.org/dc/elements/1.1/" xmlns:bqbiol="http://biomodels.net/biology-qualifiers/" xmlns:bqmodel="http://biomodels.net/model-qualifiers/" xmlns:vCard="http://www.w3.org/2001/vcard-rdf/3.0#">
            <rdf:Description rdf:about="#M_btamp_c_meta">
              <bqbiol:is>
                <rdf:Bag>
                  <rdf:li rdf:resource="http://identifiers.org/3dmet/B05138"/>
                  <rdf:li rdf:resource="http://identifiers.org/kegg.compound/C05921"/>
                  <rdf:li rdf:resource="http://identifiers.org/obo.chebi/CHEBI%3A3110"/>
                  <rdf:li rdf:resource="http://identifiers.org/pubchem.substance/8209"/>
                </rdf:Bag>
              </bqbiol:is>
            </rdf:Description>
          </rdf:RDF>
        </annotation>
      </species>
      <species id="M_moco_c" name="molybdenum cofactor" compartment="c">
        <notes>
          <html xmlns="http://www.w3.org/1999/xhtml">
            <p>FORMULA: C10H10N5O8PS2Mo</p>
          </html>
        </notes>
      </species>
      <species metaid="M_mptamp_c_meta" id="M_mptamp_c" name="adenylated molybdopterin" compartment="c">
        <notes>
          <html xmlns="http://www.w3.org/1999/xhtml">
            <p>FORMULA: C20H22N10O12P2S2Cu</p>
          </html>
        </notes>
        <annotation>
          <rdf:RDF xmlns:dcterms="http://purl.org/dc/terms/" xmlns:rdf="http://www.w3.org/1999/02/22-rdf-syntax-ns#" xmlns:dc="http://purl.org/dc/elements/1.1/" xmlns:bqbiol="http://biomodels.net/biology-qualifiers/" xmlns:bqmodel="http://biomodels.net/model-qualifiers/" xmlns:vCard="http://www.w3.org/2001/vcard-rdf/3.0#">
            <rdf:Description rdf:about="#M_mptamp_c_meta">
              <bqbiol:is>
                <rdf:Bag>
                  <rdf:li rdf:resource="http://identifiers.org/obo.chebi/CHEBI%3A62728"/>
                </rdf:Bag>
              </bqbiol:is>
            </rdf:Description>
          </rdf:RDF>
        </annotation>
      </species>
      <species id="M_bmoco_c" name="bis-molybdenum cofactor" compartment="c">
        <notes>
          <html xmlns="http://www.w3.org/1999/xhtml">
            <p>FORMULA: C20H20N10O13P2S4Mo</p>
          </html>
        </notes>
      </species>
      <species id="M_cu2_c" name="Cu2+" compartment="c">
        <notes>
          <html xmlns="http://www.w3.org/1999/xhtml">
            <p>FORMULA: Cu</p>
          </html>
        </notes>
      </species>
      <species id="M_bmoco1gdp_c" name="bis-molybdopterin mono-guanine dinucleotide" compartment="c">
        <notes>
          <html xmlns="http://www.w3.org/1999/xhtml">
            <p>FORMULA: C30H32N15O20P3S4Mo</p>
          </html>
        </notes>
      </species>
      <species id="M_bmocogdp_c" name="bis-molybdopterin guanine dinucleotide" compartment="c">
        <notes>
          <html xmlns="http://www.w3.org/1999/xhtml">
            <p>FORMULA: C40H44N20O27P4S4Mo</p>
          </html>
        </notes>
      </species>
      <species id="M_2fe2s_c" name="[2Fe-2S] iron-sulfur cluster" compartment="c">
        <notes>
          <html xmlns="http://www.w3.org/1999/xhtml">
            <p>FORMULA: S2Fe2</p>
          </html>
        </notes>
      </species>
      <species metaid="M_dtbt_c_meta" id="M_dtbt_c" name="Dethiobiotin" compartment="c">
        <notes>
          <html xmlns="http://www.w3.org/1999/xhtml">
            <p>FORMULA: C10H17N2O3</p>
          </html>
        </notes>
        <annotation>
          <rdf:RDF xmlns:dcterms="http://purl.org/dc/terms/" xmlns:rdf="http://www.w3.org/1999/02/22-rdf-syntax-ns#" xmlns:dc="http://purl.org/dc/elements/1.1/" xmlns:bqbiol="http://biomodels.net/biology-qualifiers/" xmlns:bqmodel="http://biomodels.net/model-qualifiers/" xmlns:vCard="http://www.w3.org/2001/vcard-rdf/3.0#">
            <rdf:Description rdf:about="#M_dtbt_c_meta">
              <bqbiol:is>
                <rdf:Bag>
                  <rdf:li rdf:resource="http://identifiers.org/3dmet/B04822"/>
                  <rdf:li rdf:resource="http://identifiers.org/obo.chebi/CHEBI%3A16691"/>
                  <rdf:li rdf:resource="http://identifiers.org/kegg.compound/C01909"/>
                  <rdf:li rdf:resource="http://identifiers.org/pubchem.substance/5017"/>
                </rdf:Bag>
              </bqbiol:is>
            </rdf:Description>
          </rdf:RDF>
        </annotation>
      </species>
      <species id="M_2fe1s_c" name="[2Fe-1S] desulfurated iron-sulfur cluster" compartment="c">
        <notes>
          <html xmlns="http://www.w3.org/1999/xhtml">
            <p>FORMULA: SFe2</p>
          </html>
        </notes>
      </species>
      <species metaid="M_met_DASH_L_c_meta" id="M_met_DASH_L_c" name="L-Methionine" compartment="c">
        <notes>
          <html xmlns="http://www.w3.org/1999/xhtml">
            <p>FORMULA: C5H11NO2S</p>
          </html>
        </notes>
        <annotation>
          <rdf:RDF xmlns:dcterms="http://purl.org/dc/terms/" xmlns:rdf="http://www.w3.org/1999/02/22-rdf-syntax-ns#" xmlns:dc="http://purl.org/dc/elements/1.1/" xmlns:bqbiol="http://biomodels.net/biology-qualifiers/" xmlns:bqmodel="http://biomodels.net/model-qualifiers/" xmlns:vCard="http://www.w3.org/2001/vcard-rdf/3.0#">
            <rdf:Description rdf:about="#M_met_DASH_L_c_meta">
              <bqbiol:is>
                <rdf:Bag>
                  <rdf:li rdf:resource="http://identifiers.org/cas/63-68-3"/>
                  <rdf:li rdf:resource="http://identifiers.org/3dmet/B01148"/>
                  <rdf:li rdf:resource="http://identifiers.org/obo.chebi/CHEBI%3A16643"/>
                  <rdf:li rdf:resource="http://identifiers.org/kegg.compound/C00073"/>
                  <rdf:li rdf:resource="http://identifiers.org/pubchem.substance/3373"/>
                </rdf:Bag>
              </bqbiol:is>
            </rdf:Description>
          </rdf:RDF>
        </annotation>
      </species>
      <species id="M_bwco_c" name="tungsten bispterin cofactor" compartment="c">
        <notes>
          <html xmlns="http://www.w3.org/1999/xhtml">
            <p>FORMULA: C20H20N10O13P2S4W</p>
          </html>
        </notes>
      </species>
      <species id="M_bwco1gdp_c" name="tungsten bispterin cofactor mono-guanine dinucleotide" compartment="c">
        <notes>
          <html xmlns="http://www.w3.org/1999/xhtml">
            <p>FORMULA: C30H32N15O20P3S4W</p>
          </html>
        </notes>
      </species>
      <species id="M_bwcogdp_c" name="tungsten bispterin cofactor guanine dinucleotide" compartment="c">
        <notes>
          <html xmlns="http://www.w3.org/1999/xhtml">
            <p>FORMULA: C40H44N20O27P4S4W</p>
          </html>
        </notes>
      </species>
      <species id="M_wco_c" name="tungsten binding cofactor" compartment="c">
        <notes>
          <html xmlns="http://www.w3.org/1999/xhtml">
            <p>FORMULA: C10H10N5O8PS2W</p>
          </html>
        </notes>
      </species>
      <species metaid="M_cbi_c_meta" id="M_cbi_c" name="Cobinamide" compartment="c">
        <notes>
          <html xmlns="http://www.w3.org/1999/xhtml">
            <p>FORMULA: C48H72CoN11O8</p>
          </html>
        </notes>
        <annotation>
          <rdf:RDF xmlns:dcterms="http://purl.org/dc/terms/" xmlns:rdf="http://www.w3.org/1999/02/22-rdf-syntax-ns#" xmlns:dc="http://purl.org/dc/elements/1.1/" xmlns:bqbiol="http://biomodels.net/biology-qualifiers/" xmlns:bqmodel="http://biomodels.net/model-qualifiers/" xmlns:vCard="http://www.w3.org/2001/vcard-rdf/3.0#">
            <rdf:Description rdf:about="#M_cbi_c_meta">
              <bqbiol:is>
                <rdf:Bag>
                  <rdf:li rdf:resource="http://identifiers.org/cas/13497-85-3"/>
                  <rdf:li rdf:resource="http://identifiers.org/obo.chebi/CHEBI%3A28956"/>
                  <rdf:li rdf:resource="http://identifiers.org/kegg.compound/C05774"/>
                  <rdf:li rdf:resource="http://identifiers.org/pubchem.substance/8069"/>
                </rdf:Bag>
              </bqbiol:is>
            </rdf:Description>
          </rdf:RDF>
        </annotation>
      </species>
      <species id="M_pppi_c" name="Inorganic triphosphate" compartment="c">
        <notes>
          <html xmlns="http://www.w3.org/1999/xhtml">
            <p>FORMULA: HO10P3</p>
          </html>
        </notes>
      </species>
      <species metaid="M_cbl1_c_meta" id="M_cbl1_c" name="Cob(I)alamin" compartment="c">
        <notes>
          <html xmlns="http://www.w3.org/1999/xhtml">
            <p>FORMULA: C62H88CoN13O14P</p>
          </html>
        </notes>
        <annotation>
          <rdf:RDF xmlns:dcterms="http://purl.org/dc/terms/" xmlns:rdf="http://www.w3.org/1999/02/22-rdf-syntax-ns#" xmlns:dc="http://purl.org/dc/elements/1.1/" xmlns:bqbiol="http://biomodels.net/biology-qualifiers/" xmlns:bqmodel="http://biomodels.net/model-qualifiers/" xmlns:vCard="http://www.w3.org/2001/vcard-rdf/3.0#">
            <rdf:Description rdf:about="#M_cbl1_c_meta">
              <bqbiol:is>
                <rdf:Bag>
                  <rdf:li rdf:resource="http://identifiers.org/cas/18534-66-2"/>
                  <rdf:li rdf:resource="http://identifiers.org/obo.chebi/CHEBI%3A15982"/>
                  <rdf:li rdf:resource="http://identifiers.org/kegg.compound/C00853"/>
                  <rdf:li rdf:resource="http://identifiers.org/pubchem.substance/4110"/>
                </rdf:Bag>
              </bqbiol:is>
            </rdf:Description>
          </rdf:RDF>
        </annotation>
      </species>
      <species metaid="M_4c2me_c_meta" id="M_4c2me_c" name="4-(cytidine 5&apos;-diphospho)-2-C-methyl-D-erythritol" compartment="c">
        <notes>
          <html xmlns="http://www.w3.org/1999/xhtml">
            <p>FORMULA: C14H23N3O14P2</p>
          </html>
        </notes>
        <annotation>
          <rdf:RDF xmlns:dcterms="http://purl.org/dc/terms/" xmlns:rdf="http://www.w3.org/1999/02/22-rdf-syntax-ns#" xmlns:dc="http://purl.org/dc/elements/1.1/" xmlns:bqbiol="http://biomodels.net/biology-qualifiers/" xmlns:bqmodel="http://biomodels.net/model-qualifiers/" xmlns:vCard="http://www.w3.org/2001/vcard-rdf/3.0#">
            <rdf:Description rdf:about="#M_4c2me_c_meta">
              <bqbiol:is>
                <rdf:Bag>
                  <rdf:li rdf:resource="http://identifiers.org/3dmet/B04263"/>
                  <rdf:li rdf:resource="http://identifiers.org/obo.chebi/CHEBI%3A16578"/>
                  <rdf:li rdf:resource="http://identifiers.org/kegg.compound/C11435"/>
                  <rdf:li rdf:resource="http://identifiers.org/pubchem.substance/13607"/>
                </rdf:Bag>
              </bqbiol:is>
            </rdf:Description>
          </rdf:RDF>
        </annotation>
      </species>
      <species metaid="M_2p4c2me_c_meta" id="M_2p4c2me_c" name="2-phospho-4-(cytidine 5&apos;-diphospho)-2-C-methyl-D-erythritol" compartment="c">
        <notes>
          <html xmlns="http://www.w3.org/1999/xhtml">
            <p>FORMULA: C14H22N3O17P3</p>
          </html>
        </notes>
        <annotation>
          <rdf:RDF xmlns:dcterms="http://purl.org/dc/terms/" xmlns:rdf="http://www.w3.org/1999/02/22-rdf-syntax-ns#" xmlns:dc="http://purl.org/dc/elements/1.1/" xmlns:bqbiol="http://biomodels.net/biology-qualifiers/" xmlns:bqmodel="http://biomodels.net/model-qualifiers/" xmlns:vCard="http://www.w3.org/2001/vcard-rdf/3.0#">
            <rdf:Description rdf:about="#M_2p4c2me_c_meta">
              <bqbiol:is>
                <rdf:Bag>
                  <rdf:li rdf:resource="http://identifiers.org/3dmet/B04264"/>
                  <rdf:li rdf:resource="http://identifiers.org/obo.chebi/CHEBI%3A16840"/>
                  <rdf:li rdf:resource="http://identifiers.org/kegg.compound/C11436"/>
                  <rdf:li rdf:resource="http://identifiers.org/pubchem.substance/13608"/>
                </rdf:Bag>
              </bqbiol:is>
            </rdf:Description>
          </rdf:RDF>
        </annotation>
      </species>
      <species metaid="M_ins_c_meta" id="M_ins_c" name="Inosine" compartment="c">
        <notes>
          <html xmlns="http://www.w3.org/1999/xhtml">
            <p>FORMULA: C10H12N4O5</p>
          </html>
        </notes>
        <annotation>
          <rdf:RDF xmlns:dcterms="http://purl.org/dc/terms/" xmlns:rdf="http://www.w3.org/1999/02/22-rdf-syntax-ns#" xmlns:dc="http://purl.org/dc/elements/1.1/" xmlns:bqbiol="http://biomodels.net/biology-qualifiers/" xmlns:bqmodel="http://biomodels.net/model-qualifiers/" xmlns:vCard="http://www.w3.org/2001/vcard-rdf/3.0#">
            <rdf:Description rdf:about="#M_ins_c_meta">
              <bqbiol:is>
                <rdf:Bag>
                  <rdf:li rdf:resource="http://identifiers.org/cas/58-63-9"/>
                  <rdf:li rdf:resource="http://identifiers.org/3dmet/B01208"/>
                  <rdf:li rdf:resource="http://identifiers.org/obo.chebi/CHEBI%3A17596"/>
                  <rdf:li rdf:resource="http://identifiers.org/kegg.compound/C00294"/>
                  <rdf:li rdf:resource="http://identifiers.org/pubchem.substance/3588"/>
                </rdf:Bag>
              </bqbiol:is>
            </rdf:Description>
          </rdf:RDF>
        </annotation>
      </species>
      <species id="M_fut_c" name="futalosine" compartment="c">
        <notes>
          <html xmlns="http://www.w3.org/1999/xhtml">
            <p>FORMULA: C19H17N4O7</p>
            <p>KEGG: C16999</p>
          </html>
        </notes>
      </species>
      <species metaid="M_cys_DASH_L_c_meta" id="M_cys_DASH_L_c" name="L-Cysteine" compartment="c">
        <notes>
          <html xmlns="http://www.w3.org/1999/xhtml">
            <p>FORMULA: C3H7NO2S</p>
          </html>
        </notes>
        <annotation>
          <rdf:RDF xmlns:dcterms="http://purl.org/dc/terms/" xmlns:rdf="http://www.w3.org/1999/02/22-rdf-syntax-ns#" xmlns:dc="http://purl.org/dc/elements/1.1/" xmlns:bqbiol="http://biomodels.net/biology-qualifiers/" xmlns:bqmodel="http://biomodels.net/model-qualifiers/" xmlns:vCard="http://www.w3.org/2001/vcard-rdf/3.0#">
            <rdf:Description rdf:about="#M_cys_DASH_L_c_meta">
              <bqbiol:is>
                <rdf:Bag>
                  <rdf:li rdf:resource="http://identifiers.org/cas/52-90-4"/>
                  <rdf:li rdf:resource="http://identifiers.org/3dmet/B01159"/>
                  <rdf:li rdf:resource="http://identifiers.org/obo.chebi/CHEBI%3A17561"/>
                  <rdf:li rdf:resource="http://identifiers.org/kegg.compound/C00097"/>
                  <rdf:li rdf:resource="http://identifiers.org/pubchem.substance/3397"/>
                </rdf:Bag>
              </bqbiol:is>
            </rdf:Description>
          </rdf:RDF>
        </annotation>
      </species>
      <species id="M_igam_c" name="1D-myo-inositol 2-deoxy-D-glucopyranoside" compartment="c">
        <notes>
          <html xmlns="http://www.w3.org/1999/xhtml">
            <p>FORMULA: C12H24NO10</p>
          </html>
        </notes>
      </species>
      <species id="M_cigam_c" name="cys-1D-myo-inositol 2-deoxy-D-glucopyranoside" compartment="c">
        <notes>
          <html xmlns="http://www.w3.org/1999/xhtml">
            <p>FORMULA: C15H28N2O11S</p>
          </html>
        </notes>
      </species>
      <species id="M_cobalt2_c" name="Co2+" compartment="c">
        <notes>
          <html xmlns="http://www.w3.org/1999/xhtml">
            <p>FORMULA: Co</p>
          </html>
        </notes>
      </species>
      <species metaid="M_hgbam_c_meta" id="M_hgbam_c" name="Hydrogenobyrinate a,c diamide" compartment="c">
        <notes>
          <html xmlns="http://www.w3.org/1999/xhtml">
            <p>FORMULA: C45H57N6O12</p>
          </html>
        </notes>
        <annotation>
          <rdf:RDF xmlns:dcterms="http://purl.org/dc/terms/" xmlns:rdf="http://www.w3.org/1999/02/22-rdf-syntax-ns#" xmlns:dc="http://purl.org/dc/elements/1.1/" xmlns:bqbiol="http://biomodels.net/biology-qualifiers/" xmlns:bqmodel="http://biomodels.net/model-qualifiers/" xmlns:vCard="http://www.w3.org/2001/vcard-rdf/3.0#">
            <rdf:Description rdf:about="#M_hgbam_c_meta">
              <bqbiol:is>
                <rdf:Bag>
                  <rdf:li rdf:resource="http://identifiers.org/3dmet/B05208"/>
                  <rdf:li rdf:resource="http://identifiers.org/obo.chebi/CHEBI%3A27914"/>
                  <rdf:li rdf:resource="http://identifiers.org/kegg.compound/C06503"/>
                  <rdf:li rdf:resource="http://identifiers.org/pubchem.substance/8734"/>
                </rdf:Bag>
              </bqbiol:is>
            </rdf:Description>
          </rdf:RDF>
        </annotation>
      </species>
      <species metaid="M_co2dam_c_meta" id="M_co2dam_c" name="Cob(II)yrinate a,c diamide" compartment="c">
        <notes>
          <html xmlns="http://www.w3.org/1999/xhtml">
            <p>FORMULA: C45H56CoN6O12</p>
          </html>
        </notes>
        <annotation>
          <rdf:RDF xmlns:dcterms="http://purl.org/dc/terms/" xmlns:rdf="http://www.w3.org/1999/02/22-rdf-syntax-ns#" xmlns:dc="http://purl.org/dc/elements/1.1/" xmlns:bqbiol="http://biomodels.net/biology-qualifiers/" xmlns:bqmodel="http://biomodels.net/model-qualifiers/" xmlns:vCard="http://www.w3.org/2001/vcard-rdf/3.0#">
            <rdf:Description rdf:about="#M_co2dam_c_meta">
              <bqbiol:is>
                <rdf:Bag>
                  <rdf:li rdf:resource="http://identifiers.org/3dmet/B02038"/>
                  <rdf:li rdf:resource="http://identifiers.org/kegg.compound/C06504"/>
                  <rdf:li rdf:resource="http://identifiers.org/obo.chebi/CHEBI%3A27937"/>
                  <rdf:li rdf:resource="http://identifiers.org/pubchem.substance/8735"/>
                </rdf:Bag>
              </bqbiol:is>
            </rdf:Description>
          </rdf:RDF>
        </annotation>
      </species>
      <species metaid="M_copre2_c_meta" id="M_copre2_c" name="cobalt-precorrin 2" compartment="c">
        <notes>
          <html xmlns="http://www.w3.org/1999/xhtml">
            <p>FORMULA: C42H38N4O16Co</p>
          </html>
        </notes>
        <annotation>
          <rdf:RDF xmlns:dcterms="http://purl.org/dc/terms/" xmlns:rdf="http://www.w3.org/1999/02/22-rdf-syntax-ns#" xmlns:dc="http://purl.org/dc/elements/1.1/" xmlns:bqbiol="http://biomodels.net/biology-qualifiers/" xmlns:bqmodel="http://biomodels.net/model-qualifiers/" xmlns:vCard="http://www.w3.org/2001/vcard-rdf/3.0#">
            <rdf:Description rdf:about="#M_copre2_c_meta">
              <bqbiol:is>
                <rdf:Bag>
                  <rdf:li rdf:resource="http://identifiers.org/3dmet/B05535"/>
                  <rdf:li rdf:resource="http://identifiers.org/kegg.compound/C11538"/>
                  <rdf:li rdf:resource="http://identifiers.org/obo.chebi/CHEBI%3A3790"/>
                  <rdf:li rdf:resource="http://identifiers.org/pubchem.substance/13705"/>
                </rdf:Bag>
              </bqbiol:is>
            </rdf:Description>
          </rdf:RDF>
        </annotation>
      </species>
      <species metaid="M_copre3_c_meta" id="M_copre3_c" name="cobalt-precorrin 3" compartment="c">
        <notes>
          <html xmlns="http://www.w3.org/1999/xhtml">
            <p>FORMULA: C43H40N4O16Co</p>
          </html>
        </notes>
        <annotation>
          <rdf:RDF xmlns:dcterms="http://purl.org/dc/terms/" xmlns:rdf="http://www.w3.org/1999/02/22-rdf-syntax-ns#" xmlns:dc="http://purl.org/dc/elements/1.1/" xmlns:bqbiol="http://biomodels.net/biology-qualifiers/" xmlns:bqmodel="http://biomodels.net/model-qualifiers/" xmlns:vCard="http://www.w3.org/2001/vcard-rdf/3.0#">
            <rdf:Description rdf:about="#M_copre3_c_meta">
              <bqbiol:is>
                <rdf:Bag>
                  <rdf:li rdf:resource="http://identifiers.org/3dmet/B05536"/>
                  <rdf:li rdf:resource="http://identifiers.org/kegg.compound/C11539"/>
                  <rdf:li rdf:resource="http://identifiers.org/obo.chebi/CHEBI%3A3791"/>
                  <rdf:li rdf:resource="http://identifiers.org/pubchem.substance/13706"/>
                </rdf:Bag>
              </bqbiol:is>
            </rdf:Description>
          </rdf:RDF>
        </annotation>
      </species>
      <species metaid="M_copre4_c_meta" id="M_copre4_c" name="cobalt-precorrin 4" compartment="c">
        <notes>
          <html xmlns="http://www.w3.org/1999/xhtml">
            <p>FORMULA: C44H43N4O16Co</p>
          </html>
        </notes>
        <annotation>
          <rdf:RDF xmlns:dcterms="http://purl.org/dc/terms/" xmlns:rdf="http://www.w3.org/1999/02/22-rdf-syntax-ns#" xmlns:dc="http://purl.org/dc/elements/1.1/" xmlns:bqbiol="http://biomodels.net/biology-qualifiers/" xmlns:bqmodel="http://biomodels.net/model-qualifiers/" xmlns:vCard="http://www.w3.org/2001/vcard-rdf/3.0#">
            <rdf:Description rdf:about="#M_copre4_c_meta">
              <bqbiol:is>
                <rdf:Bag>
                  <rdf:li rdf:resource="http://identifiers.org/3dmet/B05537"/>
                  <rdf:li rdf:resource="http://identifiers.org/kegg.compound/C11540"/>
                  <rdf:li rdf:resource="http://identifiers.org/obo.chebi/CHEBI%3A3792"/>
                  <rdf:li rdf:resource="http://identifiers.org/pubchem.substance/13707"/>
                </rdf:Bag>
              </bqbiol:is>
            </rdf:Description>
          </rdf:RDF>
        </annotation>
      </species>
      <species metaid="M_copre5_c_meta" id="M_copre5_c" name="cobalt-precorrin 5" compartment="c">
        <notes>
          <html xmlns="http://www.w3.org/1999/xhtml">
            <p>FORMULA: C45H45N4O16Co</p>
          </html>
        </notes>
        <annotation>
          <rdf:RDF xmlns:dcterms="http://purl.org/dc/terms/" xmlns:rdf="http://www.w3.org/1999/02/22-rdf-syntax-ns#" xmlns:dc="http://purl.org/dc/elements/1.1/" xmlns:bqbiol="http://biomodels.net/biology-qualifiers/" xmlns:bqmodel="http://biomodels.net/model-qualifiers/" xmlns:vCard="http://www.w3.org/2001/vcard-rdf/3.0#">
            <rdf:Description rdf:about="#M_copre5_c_meta">
              <bqbiol:is>
                <rdf:Bag>
                  <rdf:li rdf:resource="http://identifiers.org/kegg.compound/C11541"/>
                  <rdf:li rdf:resource="http://identifiers.org/obo.chebi/CHEBI%3A3793"/>
                  <rdf:li rdf:resource="http://identifiers.org/pubchem.substance/13708"/>
                </rdf:Bag>
              </bqbiol:is>
            </rdf:Description>
          </rdf:RDF>
        </annotation>
      </species>
      <species metaid="M_copre6_c_meta" id="M_copre6_c" name="cobalt-precorrin 6" compartment="c">
        <notes>
          <html xmlns="http://www.w3.org/1999/xhtml">
            <p>FORMULA: C44H45N4O16Co</p>
          </html>
        </notes>
        <annotation>
          <rdf:RDF xmlns:dcterms="http://purl.org/dc/terms/" xmlns:rdf="http://www.w3.org/1999/02/22-rdf-syntax-ns#" xmlns:dc="http://purl.org/dc/elements/1.1/" xmlns:bqbiol="http://biomodels.net/biology-qualifiers/" xmlns:bqmodel="http://biomodels.net/model-qualifiers/" xmlns:vCard="http://www.w3.org/2001/vcard-rdf/3.0#">
            <rdf:Description rdf:about="#M_copre6_c_meta">
              <bqbiol:is>
                <rdf:Bag>
                  <rdf:li rdf:resource="http://identifiers.org/3dmet/B04272"/>
                  <rdf:li rdf:resource="http://identifiers.org/kegg.compound/C11542"/>
                  <rdf:li rdf:resource="http://identifiers.org/obo.chebi/CHEBI%3A3794"/>
                  <rdf:li rdf:resource="http://identifiers.org/pubchem.substance/13709"/>
                </rdf:Bag>
              </bqbiol:is>
            </rdf:Description>
          </rdf:RDF>
        </annotation>
      </species>
      <species metaid="M_codhpre6_c_meta" id="M_codhpre6_c" name="cobalt-dihydro-precorrin 6" compartment="c">
        <notes>
          <html xmlns="http://www.w3.org/1999/xhtml">
            <p>FORMULA: C44H47N4O16Co</p>
          </html>
        </notes>
        <annotation>
          <rdf:RDF xmlns:dcterms="http://purl.org/dc/terms/" xmlns:rdf="http://www.w3.org/1999/02/22-rdf-syntax-ns#" xmlns:dc="http://purl.org/dc/elements/1.1/" xmlns:bqbiol="http://biomodels.net/biology-qualifiers/" xmlns:bqmodel="http://biomodels.net/model-qualifiers/" xmlns:vCard="http://www.w3.org/2001/vcard-rdf/3.0#">
            <rdf:Description rdf:about="#M_codhpre6_c_meta">
              <bqbiol:is>
                <rdf:Bag>
                  <rdf:li rdf:resource="http://identifiers.org/3dmet/B04273"/>
                  <rdf:li rdf:resource="http://identifiers.org/kegg.compound/C11543"/>
                  <rdf:li rdf:resource="http://identifiers.org/obo.chebi/CHEBI%3A3789"/>
                  <rdf:li rdf:resource="http://identifiers.org/pubchem.substance/13710"/>
                </rdf:Bag>
              </bqbiol:is>
            </rdf:Description>
          </rdf:RDF>
        </annotation>
      </species>
      <species metaid="M_copre8_c_meta" id="M_copre8_c" name="cobalt-precorrin 8" compartment="c">
        <notes>
          <html xmlns="http://www.w3.org/1999/xhtml">
            <p>FORMULA: C45H52N4O14Co</p>
          </html>
        </notes>
        <annotation>
          <rdf:RDF xmlns:dcterms="http://purl.org/dc/terms/" xmlns:rdf="http://www.w3.org/1999/02/22-rdf-syntax-ns#" xmlns:dc="http://purl.org/dc/elements/1.1/" xmlns:bqbiol="http://biomodels.net/biology-qualifiers/" xmlns:bqmodel="http://biomodels.net/model-qualifiers/" xmlns:vCard="http://www.w3.org/2001/vcard-rdf/3.0#">
            <rdf:Description rdf:about="#M_copre8_c_meta">
              <bqbiol:is>
                <rdf:Bag>
                  <rdf:li rdf:resource="http://identifiers.org/3dmet/B05538"/>
                  <rdf:li rdf:resource="http://identifiers.org/kegg.compound/C11545"/>
                  <rdf:li rdf:resource="http://identifiers.org/obo.chebi/CHEBI%3A3795"/>
                  <rdf:li rdf:resource="http://identifiers.org/pubchem.substance/13712"/>
                </rdf:Bag>
              </bqbiol:is>
            </rdf:Description>
          </rdf:RDF>
        </annotation>
      </species>
      <species metaid="M_cobya_c_meta" id="M_cobya_c" name="Cobyrinic acid" compartment="c">
        <notes>
          <html xmlns="http://www.w3.org/1999/xhtml">
            <p>FORMULA: C45H52N4O14Co</p>
          </html>
        </notes>
        <annotation>
          <rdf:RDF xmlns:dcterms="http://purl.org/dc/terms/" xmlns:rdf="http://www.w3.org/1999/02/22-rdf-syntax-ns#" xmlns:dc="http://purl.org/dc/elements/1.1/" xmlns:bqbiol="http://biomodels.net/biology-qualifiers/" xmlns:bqmodel="http://biomodels.net/model-qualifiers/" xmlns:vCard="http://www.w3.org/2001/vcard-rdf/3.0#">
            <rdf:Description rdf:about="#M_cobya_c_meta">
              <bqbiol:is>
                <rdf:Bag>
                  <rdf:li rdf:resource="http://identifiers.org/obo.chebi/CHEBI%3A52500"/>
                </rdf:Bag>
              </bqbiol:is>
            </rdf:Description>
          </rdf:RDF>
        </annotation>
      </species>
      <species id="M_cpmp_c" name="cyclic pyranopterin monophosphate" compartment="c">
        <notes>
          <html xmlns="http://www.w3.org/1999/xhtml">
            <p>FORMULA: C10H13N5O8P</p>
          </html>
        </notes>
      </species>
      <species metaid="M_cpppg3_c_meta" id="M_cpppg3_c" name="Coproporphyrinogen III" compartment="c">
        <notes>
          <html xmlns="http://www.w3.org/1999/xhtml">
            <p>FORMULA: C36H40N4O8</p>
          </html>
        </notes>
        <annotation>
          <rdf:RDF xmlns:dcterms="http://purl.org/dc/terms/" xmlns:rdf="http://www.w3.org/1999/02/22-rdf-syntax-ns#" xmlns:dc="http://purl.org/dc/elements/1.1/" xmlns:bqbiol="http://biomodels.net/biology-qualifiers/" xmlns:bqmodel="http://biomodels.net/model-qualifiers/" xmlns:vCard="http://www.w3.org/2001/vcard-rdf/3.0#">
            <rdf:Description rdf:about="#M_cpppg3_c_meta">
              <bqbiol:is>
                <rdf:Bag>
                  <rdf:li rdf:resource="http://identifiers.org/cas/2624-63-7"/>
                  <rdf:li rdf:resource="http://identifiers.org/3dmet/B00571"/>
                  <rdf:li rdf:resource="http://identifiers.org/obo.chebi/CHEBI%3A15439"/>
                  <rdf:li rdf:resource="http://identifiers.org/kegg.compound/C03263"/>
                  <rdf:li rdf:resource="http://identifiers.org/pubchem.substance/6127"/>
                </rdf:Bag>
              </bqbiol:is>
            </rdf:Description>
          </rdf:RDF>
        </annotation>
      </species>
      <species metaid="M_pppg9_c_meta" id="M_pppg9_c" name="Protoporphyrinogen IX" compartment="c">
        <notes>
          <html xmlns="http://www.w3.org/1999/xhtml">
[truncated: 3,951,359 more chars]
