# Supplementary material for: Development and validation of an updated computational model of Streptomyces coelicolor primary and secondary metabolism
Source: BMC Genomics. 2018 Jul 4;19:519. doi: 10.1186/s12864-018-4905-5 (PMC6040156; doi:10.1186/s12864-018-4905-5)
Supplement: Supplementary file 6 — Table S2. Full detailed data used for the Fig. 4. (XLS 1690 kb) [file 12864_2018_4905_MOESM6_ESM.xls]

## Sheet: Predicted_Fluxes
Supplementary Table S2 Predicted fluxes across times matched to the genes corresponding to the reaction associated with the flux (details in the Method), with the gene expression (Nieselt et al., 2010) corresponding to the gene, and the proteomics data (Thomas et al., 2012) when available. Including the Spearman and Pearson correlation between predicted flux and gene expression.
				Metabolic fluxes prediction by pFBA (in mmol/gDW/h)																																		Gene expression data normalized (from Nieselt et al., 2010)
SCOID	RxnID	RxnName	Subsystem	T1	T2	T3	T4	T5	T7	T8	T9	T10	T11	T12	T13	T14	T15	T16	T17	T18	T19	T20	T21	T22	T23	T24	T25	T26	T27	T28	T29	T30	T31	T32	T33	Avg_flux	SD_flux	exp_T1	exp_T2	exp_T3	exp_T4	exp_T5	exp_T6	exp_T7	exp_T8	exp_T9	exp_T10	exp_T11	exp_T12
SCO0171	NAMNPP	nicotinic acid mononucleotide pyrophosphorylase	Cofactor and Prosthetic Group Biosynthesis	0.000242	0.00024	0.000238	0.000236	0.000232	0.000223	0.000216	0.000207	0.000196	0.00018	0.000165	0.000146	0.000118	8.08e-05	2.31e-05	2.19e-05	2.07e-05	1.95e-05	1.83e-05	1.7e-05	1.58e-05	1.45e-05	1.33e-05	1.2e-05	1.12e-05	1.04e-05	9.66e-06	9.66e-06	9.66e-06	9.66e-06	9.66e-06	9.66e-06	9.3e-05	9.65e-05	5.47139	5.78202	5.88434	6.20703	6.00484	6.75748	7.54415	7.12535	7.87448	7.45858	7.64836	7.33099
SCO0185	DMATT	dimethylallyltranstransferase	Cofactor and Prosthetic Group Biosynthesis	0.00229	0.00227	0.00226	0.00223	0.0022	0.00211	0.00204	0.00196	0.00185	0.0017	0.00157	0.00138	0.00111	0.000765	0.000219	0.000207	0.000196	0.000184	0.000173	0.000161	0.000149	0.000137	0.000125	0.000113	0.000106	9.88e-05	9.14e-05	9.14e-05	9.14e-05	9.14e-05	9.14e-05	9.14e-05	0.00088	0.000913	9.33929	8.92144	9.01771	8.64284	9.07424	7.50626	8.03914	7.95435	8.08947	7.71717	7.65402	7.67916
SCO0199	ALCD19	alcohol dehydrogenase (glycerol)	Alternate Carbon Metabolism	0.00115	0.00114	0.00113	0.00112	0.0011	0	0.00102	0.000982	0.000927	0	0	0.000693	0.000558	0	0	0	0	0	0	0	0	0	0	0	0	0	0	0	0	0	0	0	0.000307	0.000475	10.6283	10.8544	11.4976	11.1289	11.5637	11.3038	12.1761	12.0629	12.2828	12.3413	12.3189	12.3757
SCO0259	ALCD19	alcohol dehydrogenase (glycerol)	Alternate Carbon Metabolism	0.00115	0.00114	0.00113	0.00112	0.0011	0	0.00102	0.000982	0.000927	0	0	0.000693	0.000558	0	0	0	0	0	0	0	0	0	0	0	0	0	0	0	0	0	0	0	0.000307	0.000475	5.33458	5.24802	5.20601	5.35824	5.33009	5.37854	5.27651	5.25345	5.22837	5.35915	5.23848	5.16967
SCO0330	3OARi170	3-oxoacyl-[acyl-carrier-protein] reductase (iso-C17:0)	Cell Envelope Biosynthesis	0.00206	0.00205	0.00203	0.00201	0.00198	0.0019	0.00184	0.00176	0.00167	0.00153	0.00141	0.00124	0.001	0.000688	0.000197	0.000187	0.000176	0.000166	0.000156	0.000145	0.000134	0.000124	0.000113	0.000102	9.55e-05	8.89e-05	8.23e-05	8.23e-05	8.23e-05	8.23e-05	8.23e-05	8.23e-05	0.000792	0.000822	6.46961	6.39418	6.42619	6.30755	6.33057	6.38514	6.31863	6.31048	6.45289	6.39985	6.34399	6.64037
SCO0386	ASNS1	asparagine synthase (glutamine-hydrolysing)	Alanine and Aspartate Metabolism	0.0345	0.0343	0.034	0.0336	0.0331	0.0317	0.0308	0.0295	0.0279	0.0257	0.0236	0.0208	0.0168	0.0115	0.00329	0.00312	0.00295	0.00278	0.0026	0.00243	0.00225	0.00207	0.00189	0.00171	0.0016	0.00149	0.00138	0.00138	0.00138	0.00138	0.00138	0.00138	0.0133	0.0138	6.11475	6.61322	6.54495	6.79796	6.7758	6.75884	6.70621	6.7104	6.80944	6.82136	6.74266	6.70181
SCO0401	G1SAT	glutamate-1-semialdehyde aminotransferase	Cofactor and Prosthetic Group Biosynthesis	0.0175	0.0174	0.0173	0.0171	0.0168	0.0161	0.0156	0.015	0.0142	0.013	0.012	0.0106	0.00852	0.00585	0.00167	0.00159	0.0015	0.00141	0.00132	0.00123	0.00114	0.00105	0.00096	0.000867	0.000812	0.000756	0.000699	0.000699	0.000699	0.000699	0.000699	0.000699	0.00673	0.00699	6.39215	6.51071	6.41914	6.81362	6.68638	6.65955	6.67479	6.77422	6.78865	6.7996	6.71301	6.83161
SCO0420	HSDy	homoserine dehydrogenase (NADPH)	Threonine and Lysine Metabolism	0.138	0.137	0.136	0.135	0.133	0.127	0.123	0.118	0.112	0.103	0.0945	0.0834	0.0672	0.0461	0.0132	0.0125	0.0118	0.0111	0.0104	0.00972	0.00901	0.00829	0.00757	0.00684	0.0064	0.00596	0.00552	0.00552	0.00552	0.00552	0.00552	0.00552	0.0531	0.0551	7.96572	8.0095	7.82419	7.90097	7.76215	7.81327	7.79773	7.72	7.75527	7.81705	7.72244	7.7227
SCO0462	DPR	2-dehydropantoate 2-reductase	Cofactor and Prosthetic Group Biosynthesis	0.0005	0.000497	0.000493	0.000487	0.00048	0.00046	0.000446	0.000428	0.000404	0.000372	0.000342	0.000302	0.000243	0.000167	4.78e-05	4.53e-05	4.28e-05	4.03e-05	3.78e-05	3.52e-05	3.26e-05	3e-05	2.74e-05	2.48e-05	2.32e-05	2.16e-05	2e-05	2e-05	2e-05	2e-05	2e-05	2e-05	0.000192	0.0002	6.74267	6.95161	6.78815	6.85874	6.70362	7.01173	6.87086	6.79267	7.07336	6.95725	6.94849	6.5623
SCO0473	ZNabc	zinc (Zn+2) transport via ABC system	Inorganic Ion Transport and Metabolism	6.09e-05	6.05e-05	6e-05	5.94e-05	5.85e-05	5.61e-05	5.44e-05	5.22e-05	4.93e-05	4.53e-05	4.17e-05	3.68e-05	2.96e-05	2.04e-05	5.82e-06	5.52e-06	5.21e-06	4.91e-06	4.6e-06	4.29e-06	3.97e-06	3.66e-06	3.34e-06	3.02e-06	2.82e-06	2.63e-06	2.43e-06	2.43e-06	2.43e-06	2.43e-06	2.43e-06	2.43e-06	2.34e-05	2.43e-05	6.76404	7.20085	7.08081	7.29086	6.84729	7.07728	7.11048	7.15513	7.00892	7.21182	7.27808	7.37116
SCO0475	ZNabc	zinc (Zn+2) transport via ABC system	Inorganic Ion Transport and Metabolism	6.09e-05	6.05e-05	6e-05	5.94e-05	5.85e-05	5.61e-05	5.44e-05	5.22e-05	4.93e-05	4.53e-05	4.17e-05	3.68e-05	2.96e-05	2.04e-05	5.82e-06	5.52e-06	5.21e-06	4.91e-06	4.6e-06	4.29e-06	3.97e-06	3.66e-06	3.34e-06	3.02e-06	2.82e-06	2.63e-06	2.43e-06	2.43e-06	2.43e-06	2.43e-06	2.43e-06	2.43e-06	2.34e-05	2.43e-05	5.50857	5.33395	5.37521	5.4436	5.43217	5.47583	5.25936	5.50752	5.48791	5.48476	5.41075	5.60093
SCO0476	ZNabc	zinc (Zn+2) transport via ABC system	Inorganic Ion Transport and Metabolism	6.09e-05	6.05e-05	6e-05	5.94e-05	5.85e-05	5.61e-05	5.44e-05	5.22e-05	4.93e-05	4.53e-05	4.17e-05	3.68e-05	2.96e-05	2.04e-05	5.82e-06	5.52e-06	5.21e-06	4.91e-06	4.6e-06	4.29e-06	3.97e-06	3.66e-06	3.34e-06	3.02e-06	2.82e-06	2.63e-06	2.43e-06	2.43e-06	2.43e-06	2.43e-06	2.43e-06	2.43e-06	2.34e-05	2.43e-05	5.82676	5.85444	5.71621	6.19279	5.70966	5.87761	5.93302	5.86649	5.67427	5.84942	5.92197	6.06019
SCO0491	COELICHELINUt	coelichelin secretion	Inorganic Ion Transport and Metabolism	0	0	0	0	0	0	0	0	0	0	0	0	0	0	0	0	0	0	0	0	0	0	0	0	0	-2.88e-17	0	0	0	0	0	0	-9.01e-19	5.1e-18	7.00543	6.90476	6.79784	6.83551	7.41935	6.34484	7.15493	7.37433	6.45541	6.54473	6.90561	7.0066
SCO0493	COELICHELINUt	coelichelin secretion	Inorganic Ion Transport and Metabolism	0	0	0	0	0	0	0	0	0	0	0	0	0	0	0	0	0	0	0	0	0	0	0	0	0	-2.88e-17	0	0	0	0	0	0	-9.01e-19	5.1e-18	8.08647	7.16238	7.38442	7.32188	7.81241	6.24193	7.71038	7.61944	6.25967	6.20261	6.73959	7.14366
SCO0506	NADS1	NAD synthase (nh3)	Cofactor and Prosthetic Group Biosynthesis	0.00218	0.00217	0.00215	0.00213	0.0021	0.00201	0.00195	0.00187	0.00177	0.00162	0.00149	0.00132	0.00106	0.000729	0.000208	0.000198	0.000187	0.000176	0.000165	0.000154	0.000142	0.000131	0.00012	0.000108	0.000101	9.42e-05	8.72e-05	8.72e-05	8.72e-05	8.72e-05	8.72e-05	8.72e-05	0.000839	0.000871	7.73803	7.7588	7.68233	7.28181	7.78732	7.08524	7.54966	7.64392	7.63641	7.32452	7.16495	7.34859
SCO0524	GLNLASE	gluconolactonase	Pentose Phosphate Pathway	0.187	0.186	0.185	0.182	0.683	0.825	1.12	1.17	1.15	1.09	1.02	0.909	0.646	0.459	0.0249	0.0236	0.0223	0.021	0.0425	0.0429	0.0458	0.0478	0.0493	0.0563	0.0727	0.0672	0.0622	0.0643	0.066	0.0677	0.0698	0.0721	0.335	0.416	5.47347	5.53503	5.40873	5.5599	5.53478	5.51147	5.70876	5.54561	5.46183	5.49781	5.51624	5.46989
SCO0548	3OASi170	3-oxoacyl-[acyl-carrier-protein] synthase (iso-C17:0)	Cell Envelope Biosynthesis	0.00206	0.00205	0.00203	0.00201	0.00198	0.0019	0.00184	0.00176	0.00167	0.00153	0.00141	0.00124	0.001	0.000688	0.000197	0.000187	0.000176	0.000166	0.000156	0.000145	0.000134	0.000124	0.000113	0.000102	9.55e-05	8.89e-05	8.23e-05	8.23e-05	8.23e-05	8.23e-05	8.23e-05	8.23e-05	0.000792	0.000822	4.70429	4.75269	4.68755	4.88939	4.72874	4.68123	4.85672	4.72763	4.7972	4.76003	4.70882	4.63173
SCO0549	MCOATA	Malonyl-CoA-ACP transacylase	Membrane Lipid Metabolism	0.163	0.162	0.16	0.159	0.156	0.15	0.145	0.139	0.132	0.121	0.111	0.0983	0.0792	0.0544	0.0155	0.0147	0.0139	0.0131	0.0123	0.0115	0.0106	0.00978	0.00892	0.00807	0.00755	0.00703	0.0065	0.0065	0.0065	0.0065	0.0065	0.0065	0.0626	0.065	8.31379	8.04556	8.19754	7.87936	8.30042	8.17272	8.19747	7.84075	8.02644	7.85622	8.04598	8.17764
SCO0565	DMATT	dimethylallyltranstransferase	Cofactor and Prosthetic Group Biosynthesis	0.00229	0.00227	0.00226	0.00223	0.0022	0.00211	0.00204	0.00196	0.00185	0.0017	0.00157	0.00138	0.00111	0.000765	0.000219	0.000207	0.000196	0.000184	0.000173	0.000161	0.000149	0.000137	0.000125	0.000113	0.000106	9.88e-05	9.14e-05	9.14e-05	9.14e-05	9.14e-05	9.14e-05	9.14e-05	0.00088	0.000913	5.32831	5.34883	5.35862	5.44707	5.19257	5.41274	5.36285	5.45166	5.41808	5.45898	5.28812	5.48256
SCO0578	TPI	triose-phosphate isomerase	Glycolysis and Gluconeogenesis	0.1	0.0996	0.0987	0.0976	0.21	0.446	0.52	0.558	0.562	0.535	0.505	0.452	0.355	0.221	0.0084	0.00797	0.00753	0.00709	0.00901	0.0106	0.0139	0.0165	0.0189	0.0249	0.0366	0.0338	0.0313	0.0326	0.0338	0.0349	0.0363	0.0378	0.161	0.203	6.95684	6.64326	6.68949	6.71623	7.08121	6.94893	6.70225	6.63368	6.53646	6.59775	6.61073	6.90185
SCO0579	RPI	ribose-5-phosphate isomerase	Pentose Phosphate Pathway	-0.182	-0.181	-0.18	-0.178	-0.343	-0.451	-0.481	-0.491	-0.482	-0.452	-0.422	-0.375	-0.298	-0.193	-0.0197	-0.0187	-0.0177	-0.0166	-0.0232	-0.0227	-0.0231	-0.0231	-0.023	-0.0247	-0.0298	-0.0276	-0.0255	-0.0262	-0.0268	-0.0273	-0.0281	-0.0288	-0.161	0.179	6.40071	6.85164	6.87107	6.77662	6.81452	6.3726	6.48623	6.47006	6.24695	6.5237	6.46474	6.34253
SCO0681	AKGDH2	2-Oxogluterate dehydrogenase (NADP via ferredoxin)	Citric Acid Cycle	0.333	0.33	0.326	0.32	0.3	0	0.21	0.295	0.318	0.351	0.319	0.204	0	0	0	0	0	0	0	0	0	0	0	0	0	0	0	0	0	0	0	0	0.103	0.148	10.2928	9.37209	9.59352	9.27449	10.1789	8.68399	9.69154	9.54388	8.42724	7.91263	8.21428	8.23758
SCO0689	HXAND	hypoxanthine dehydrogenase	Nucleotide Salvage Pathway	0	0	0	0	0	0	0	0	0	0	0	0	0	0	0	0	0	0	0	0	0	0	0	0	0	0	-2.23e-16	0	0	0	0	0	-6.96e-18	3.94e-17	7.1444	7.24844	7.16589	7.21642	7.30417	7.09201	7.18673	7.28218	7.25864	7.17387	7.24304	7.18718
SCO0690	XAND	xanthine dehydrogenase	Nucleotide Salvage Pathway	0	0	0	0	0	0	0	0	0	0	0	0	0	0	0	0	0	0	0	0	0	0	0	0	0	-2.79e-16	-2.23e-16	0	2.64e-15	0	0	0	6.69e-17	4.74e-16	6.44489	6.59902	6.18962	6.4425	6.22308	6.30764	6.45632	6.32686	6.28922	6.28952	6.40901	6.42952
SCO0691	XAND	xanthine dehydrogenase	Nucleotide Salvage Pathway	0	0	0	0	0	0	0	0	0	0	0	0	0	0	0	0	0	0	0	0	0	0	0	0	0	-2.79e-16	-2.23e-16	0	2.64e-15	0	0	0	6.69e-17	4.74e-16	6.11086	5.9499	6.01389	6.17433	6.11693	6.00033	6.00081	5.86023	6.08466	6.09248	6.06874	6.09868
SCO0782	PRPPS	phosphoribosylpyrophosphate synthetase	Histidine Metabolism	0.14	0.139	0.138	0.136	0.134	0.129	0.125	0.12	0.113	0.104	0.0958	0.0846	0.0681	0.0468	0.0134	0.0127	0.012	0.0113	0.0106	0.00985	0.00913	0.00841	0.00767	0.00694	0.00649	0.00604	0.00559	0.00559	0.00559	0.00559	0.00559	0.00559	0.0538	0.0559	5.18177	5.21792	5.2318	5.17821	5.21585	5.0806	5.11594	4.93173	5.18609	5.16401	5.1392	5.12979
SCO0828	AKP1	alkaline phosphatase (Dihydroneopterin)	Cofactor and Prosthetic Group Biosynthesis	0.00334	0.00332	0.00329	0.00326	0.00321	0.00308	0.00298	0.00286	0.0027	0.00249	0.00229	0.00202	0.00163	0.00112	0.000319	0.000303	0.000286	0.000269	0.000252	0.000235	0.000218	0.000201	0.000183	0.000166	0.000155	0.000144	0.000133	0.000133	0.000133	0.000133	0.000133	0.000133	0.00129	0.00133	5.19828	5.2706	5.41602	5.47488	5.37071	5.45435	5.27118	5.45226	5.34735	5.48658	5.4463	5.48221
SCO0884	AKGDH	2-Oxogluterate dehydrogenase	Citric Acid Cycle	2.62	2.61	2.59	2.57	2.18	2	1.59	1.35	1.2	1.04	0.967	0.963	1.02	0.842	0.581	0.569	0.556	0.543	0.515	0.499	0.481	0.463	0.445	0.422	0.395	0.391	0.387	0.385	0.383	0.382	0.38	0.377	0.991	0.776	6.99554	7.06456	6.93559	7.00647	6.88447	7.05658	6.89033	7.00665	6.99182	6.88141	6.9969	6.77412
SCO0885	TRDR	thioredoxin reductase (NADPH)	Oxidative Phosphorylation	0.0872	0.0866	0.0859	0.0849	0.0837	0.0802	0.0778	0.0746	0.0705	0.0649	0.0596	0.0526	0.0424	0.0291	0.00832	0.00789	0.00746	0.00702	0.00658	0.00613	0.00569	0.00523	0.00478	0.00432	0.00404	0.00376	0.00348	0.00348	0.00348	0.00348	0.00348	0.00348	0.0335	0.0348	6.95624	7.08336	6.95882	6.88501	6.86834	7.8161	8.33236	8.03204	7.3125	7.08803	6.85098	6.4916
SCO0920	AGPATi160	1-hexadecanoyl-sn-glycerol 3-phosphate O-acyltransferase (iso-C16:0)	Glycerophospholipid Metabolism	0.00239	0.00238	0.00236	0.00233	0.0023	0.0022	0.00214	0.00205	0.00194	0.00178	0.00164	0.00145	0.00116	0.0008	0.000229	0.000217	0.000205	0.000193	0.000181	0.000168	0.000156	0.000144	0.000131	0.000119	0.000111	0.000103	9.56e-05	9.56e-05	9.56e-05	9.56e-05	9.56e-05	9.56e-05	0.00092	0.000955	7.00985	7.08385	6.97688	7.17527	7.04981	7.0465	6.93827	7.25163	6.93094	7.10138	7.16969	6.94541
SCO0961	GLGC	glucose-1-phosphate adenylyltransferase	Glycolysis and Gluconeogenesis	0.029	0.0288	0.0286	0.0282	0.0278	0.0267	0.0259	0.0248	0.0234	0.0216	0.0198	0.0175	0.0141	0.00968	0.00277	0.00262	0.00248	0.00233	0.00219	0.00204	0.00189	0.00174	0.00159	0.00144	0.00134	0.00125	0.00116	0.00116	0.00116	0.00116	0.00116	0.00116	0.0111	0.0116	6.49057	6.55379	6.50938	6.93084	6.54249	6.50704	6.47583	6.5553	6.56686	6.63031	6.46888	6.5007
SCO0962	GLCS1	glycogen synthase (ADPGlc)	Glycolysis and Gluconeogenesis	0.029	0.0288	0.0286	0.0282	0.0278	0.0267	0.0259	0.0248	0.0234	0.0216	0.0198	0.0175	0.0141	0.00968	0.00277	0.00262	0.00248	0.00233	0.00219	0.00204	0.00189	0.00174	0.00159	0.00144	0.00134	0.00125	0.00116	0.00116	0.00116	0.00116	0.00116	0.00116	0.0111	0.0116	5.00578	5.32666	5.0421	5.17386	4.83494	5.20099	5.12836	4.78566	5.30084	5.18446	5.09605	4.89654
SCO0975	GND2	phosphogluconate dehydrogenase (NAD)	Pentose Phosphate Pathway	0.187	0.186	0.185	0.182	0.683	1.02	1.12	1.17	1.15	1.09	1.02	0.909	0.72	0.459	0.0249	0.0236	0.0223	0.021	0.0425	0.0429	0.0458	0.0478	0.0493	0.0563	0.0727	0.0672	0.0622	0.0643	0.066	0.0677	0.0698	0.0721	0.344	0.427	6.89379	6.85098	6.89108	6.71109	6.61931	6.46855	6.81731	6.68629	6.68691	6.53708	6.53847	6.5253
SCO0978	ASP1DC	aspartate 1-decarboxylase	Cofactor and Prosthetic Group Biosynthesis	0.0005	0.000497	0.000493	0.000487	0.00048	0.00046	0.000446	0.000428	0.000404	0.000372	0.000342	0.000302	0.000243	0.000167	4.78e-05	4.53e-05	4.28e-05	4.03e-05	3.78e-05	3.52e-05	3.26e-05	3e-05	2.74e-05	2.48e-05	2.32e-05	2.16e-05	2e-05	2e-05	2e-05	2e-05	2e-05	2e-05	0.000192	0.0002	6.19981	6.26813	6.30741	6.38645	6.63705	6.09542	6.21365	5.82625	5.86576	6.13324	5.90163	5.77353
SCO0983	MALS	malate synthase	Anaplerotic Reactions	0.0039	0.00387	0.00384	0.00379	0.00374	0.00359	0.00348	0.00333	0.00315	0.0029	0.00266	0.00235	0.00189	0.0013	0.000372	0.000353	0.000333	0.000314	0.000294	0.000274	0.000254	0.000234	0.000213	0.000193	0.000181	0.000168	0.000156	0.000156	0.000156	0.000156	0.000156	0.000156	0.0015	0.00155	5.71314	5.69778	5.63657	5.88578	5.68508	5.75462	5.72493	5.82884	5.69851	5.8642	5.78581	5.67838
SCO0984	HACD2	3-hydroxyacyl-CoA dehydrogenase (3-oxohexanoyl-CoA)	Membrane Lipid Metabolism	0.00203	0.00202	0.002	0.00198	0.00195	0.00187	0.00181	0.00174	0.00164	0.00151	0.00139	0.00122	0.000987	0.000687	0.000196	0.000186	0.000176	0.000165	0.000157	0.000148	0.00014	0.000133	0.000127	0.000118	0.000131	0.000134	0.000132	0.000156	0.000169	0.000158	0.000183	0.00019	0.0008	0.000792	5.40622	5.42803	5.49276	5.43855	5.27812	5.46807	5.32122	5.47454	5.17517	5.20592	5.43895	5.44464
SCO1012	BDH	(R)-3-Hydroxybutanoate:NAD+ oxidoreductase	Butanoate Metabolism	0	0	0	0	0	0	0	0	0	0	0	0	0	0	0	0	0	0	2.71e-18	0	0	0	0	0	0	0	0	0	0	0	0	0	8.47e-20	4.79e-19	6.76007	6.93677	6.6926	6.82885	6.79047	6.73787	6.93023	6.65921	6.85319	6.6577	6.77048	7.03552
SCO1018	GLUR	glutamate racemase	Cell Envelope Biosynthesis	0.0226	0.0224	0.0222	0.022	0.0217	0.0208	0.0201	0.0193	0.0182	0.0168	0.0154	0.0136	0.011	0.00753	0.00215	0.00204	0.00193	0.00182	0.0017	0.00159	0.00147	0.00135	0.00124	0.00112	0.00105	0.000973	0.000901	0.000901	0.000901	0.000901	0.000901	0.000901	0.00867	0.009	8.69712	8.58626	8.56815	8.28635	8.58256	8.30797	8.61179	8.43238	8.29445	8.44724	8.41738	8.45723
SCO1077	HEX1	glucokinase (D-glucose:ATP)	Glycolysis and Gluconeogenesis	0.111	0.11	0.109	0.108	0.107	0.3	0.099	0.095	0.0897	0.0826	0.0759	0.067	0.127	0.0371	0.0106	0.01	0.00949	0.00894	0.00838	0.00781	0.00724	0.00666	0.00608	0.0055	0.00514	0.00479	0.00443	0.00443	0.00443	0.00443	0.00443	0.00443	0.0511	0.0643	7.70781	7.69944	7.69179	7.65029	7.5988	7.61409	7.63737	7.71844	7.59449	7.69612	7.55056	7.68901
SCO1085	AGPATi160	1-hexadecanoyl-sn-glycerol 3-phosphate O-acyltransferase (iso-C16:0)	Glycerophospholipid Metabolism	0.00239	0.00238	0.00236	0.00233	0.0023	0.0022	0.00214	0.00205	0.00194	0.00178	0.00164	0.00145	0.00116	0.0008	0.000229	0.000217	0.000205	0.000193	0.000181	0.000168	0.000156	0.000144	0.000131	0.000119	0.000111	0.000103	9.56e-05	9.56e-05	9.56e-05	9.56e-05	9.56e-05	9.56e-05	0.00092	0.000955	8.26141	8.25297	8.25056	8.23438	8.28647	7.88065	8.54797	8.18725	8.09594	8.08986	8.05261	7.925
SCO1132	HXAND	hypoxanthine dehydrogenase	Nucleotide Salvage Pathway	0	0	0	0	0	0	0	0	0	0	0	0	0	0	0	0	0	0	0	0	0	0	0	0	0	0	-2.23e-16	0	0	0	0	0	-6.96e-18	3.94e-17	6.20061	6.1464	6.20379	6.0808	6.14528	6.44089	6.06354	6.00153	6.22864	5.99033	5.78054	5.76488
SCO1133	HXAND	hypoxanthine dehydrogenase	Nucleotide Salvage Pathway	0	0	0	0	0	0	0	0	0	0	0	0	0	0	0	0	0	0	0	0	0	0	0	0	0	0	-2.23e-16	0	0	0	0	0	-6.96e-18	3.94e-17	8.03831	7.67482	7.8868	7.4047	7.52596	7.60898	7.91469	7.52605	7.66425	7.41132	7.27877	7.11869
SCO1134	HXAND	hypoxanthine dehydrogenase	Nucleotide Salvage Pathway	0	0	0	0	0	0	0	0	0	0	0	0	0	0	0	0	0	0	0	0	0	0	0	0	0	0	-2.23e-16	0	0	0	0	0	-6.96e-18	3.94e-17	7.71502	7.34265	7.49873	7.20931	7.67465	7.64887	7.42287	7.07659	7.57633	7.24372	7.05112	6.57555
SCO1153	FACOAE80	fatty-acid-CoA thioesterase (octanoate)	Cell Envelope Biosynthesis	0.00203	0.00202	0.002	0.00198	0.00195	0.00187	0.00181	0.00174	0.00164	0.00151	0.00139	0.00122	0.000987	0.000678	0.000194	0.000184	0.000174	0.000163	0.000153	0.000143	0.000132	0.000122	0.000111	0.0001	9.4e-05	8.75e-05	8.1e-05	8.1e-05	8.1e-05	8.1e-05	8.1e-05	8.1e-05	0.00078	0.000809	5.89553	5.75636	5.80013	5.7108	5.78293	5.97708	5.83792	5.90959	5.76193	5.81486	5.788	5.69398
SCO1169	XYLI2	xylose isomerase	Alternate Carbon Metabolism	0.231	0.23	0.228	0.225	0	0	0	0	0	0	0	0	0	0	0.0162	0.0154	0.0146	0.0137	0	0	0	0	0	0	0	0	0	0	0	0	0	0	0.0304	0.0762	7.04859	7.37464	7.27545	7.61246	7.11194	7.20991	7.34412	7.53965	7.28397	7.72397	7.33189	7.54372
SCO1176	DHAD1	dihydroxy-acid dehydratase (2_3-dihydroxy-3-methylbutanoate)	Valine Leucine and Isoleucine Metabolism	0.0888	0.0883	0.0875	0.0865	0.0853	0.0817	0.0792	0.076	0.0718	0.0661	0.0607	0.0536	0.0432	0.0297	0.00848	0.00804	0.0076	0.00715	0.00671	0.00625	0.0058	0.00534	0.00488	0.00442	0.00415	0.00388	0.0036	0.00362	0.00363	0.00362	0.00365	0.00365	0.0342	0.0354	6.01192	5.94637	5.89548	6.07993	5.66395	6.20779	6.14673	5.85348	6.1342	6.05117	6.22694	6.19871
SCO1214	PFK_3	phosphofructokinase (s7p)	Pentose Phosphate Pathway	0.0244	0.0243	0.0241	0.0238	0.191	0.306	0.34	0.356	0.354	0.334	0.314	0.28	0.221	0.14	0.00466	0.00442	0.00418	0.00393	0.0113	0.0116	0.0128	0.0136	0.0144	0.0169	0.0225	0.0208	0.0192	0.0199	0.0205	0.021	0.0218	0.0225	0.1	0.132	7.42577	7.64817	7.65849	7.07738	7.35458	6.95156	7.22698	7.16482	6.67894	6.96464	6.52746	6.64668
SCO1224	RPI	ribose-5-phosphate isomerase	Pentose Phosphate Pathway	-0.182	-0.181	-0.18	-0.178	-0.343	-0.451	-0.481	-0.491	-0.482	-0.452	-0.422	-0.375	-0.298	-0.193	-0.0197	-0.0187	-0.0177	-0.0166	-0.0232	-0.0227	-0.0231	-0.0231	-0.023	-0.0247	-0.0298	-0.0276	-0.0255	-0.0262	-0.0268	-0.0273	-0.0281	-0.0288	-0.161	0.179	7.50989	7.67782	7.7109	7.94914	7.9256	7.60867	7.85604	7.94212	7.60259	7.96819	7.63625	7.99723
SCO1228	AGPATi160	1-hexadecanoyl-sn-glycerol 3-phosphate O-acyltransferase (iso-C16:0)	Glycerophospholipid Metabolism	0.00239	0.00238	0.00236	0.00233	0.0023	0.0022	0.00214	0.00205	0.00194	0.00178	0.00164	0.00145	0.00116	0.0008	0.000229	0.000217	0.000205	0.000193	0.000181	0.000168	0.000156	0.000144	0.000131	0.000119	0.000111	0.000103	9.56e-05	9.56e-05	9.56e-05	9.56e-05	9.56e-05	9.56e-05	0.00092	0.000955	4.79983	4.80722	5.01912	4.95404	4.98521	4.94794	5.01284	4.89455	4.8487	5.07963	5.02272	4.89711
SCO1243	AOXSr2	8-amino-7-oxononanoate synthase	Cofactor and Prosthetic Group Biosynthesis	0.00157	0.00156	0.00155	0.00153	0.00151	0.00145	0.0014	0.00134	0.00127	0.00117	0.00107	0.000948	0.000764	0.000524	0.00015	0.000142	0.000134	0.000126	0.000118	0.00011	0.000102	9.43e-05	8.6e-05	7.78e-05	7.28e-05	6.77e-05	6.27e-05	6.27e-05	6.27e-05	6.27e-05	6.27e-05	6.27e-05	0.000603	0.000626	6.41321	6.18233	6.2176	6.59985	6.60672	6.08389	6.40855	6.10203	6.27407	6.26882	6.2825	6.38162
SCO1244	BTS5	Biotin synthase	Cofactor and Prosthetic Group Biosynthesis	0.00157	0.00156	0.00155	0.00153	0.00151	0.00145	0.0014	0.00134	0.00127	0.00117	0.00107	0.000948	0.000764	0.000524	0.00015	0.000142	0.000134	0.000126	0.000118	0.00011	0.000102	9.43e-05	8.6e-05	7.78e-05	7.28e-05	6.77e-05	6.27e-05	6.27e-05	6.27e-05	6.27e-05	6.27e-05	6.27e-05	0.000603	0.000626	9.43654	9.29341	9.6488	11.5558	12.2441	7.97151	8.02263	8.12304	8.18103	8.00849	8.0644	8.05115
SCO1245	AMAOTr	adenosylmethionine-8-amino-7-oxononanoate transaminase	Cofactor and Prosthetic Group Biosynthesis	0.00157	0.00156	0.00155	0.00153	0.00151	0.00145	0.0014	0.00134	0.00127	0.00117	0.00107	0.000948	0.000764	0.000524	0.00015	0.000142	0.000134	0.000126	0.000118	0.00011	0.000102	9.43e-05	8.6e-05	7.78e-05	7.28e-05	6.77e-05	6.27e-05	6.27e-05	6.27e-05	6.27e-05	6.27e-05	6.27e-05	0.000603	0.000626	7.75756	7.74571	7.86758	9.34118	10.0689	7.73852	7.48537	7.64907	7.62488	7.61661	7.71075	7.21649
SCO1246	DBTS	dethiobiotin synthase	Cofactor and Prosthetic Group Biosynthesis	0.00157	0.00156	0.00155	0.00153	0.00151	0.00145	0.0014	0.00134	0.00127	0.00117	0.00107	0.000948	0.000764	0.000524	0.00015	0.000142	0.000134	0.000126	0.000118	0.00011	0.000102	9.43e-05	8.6e-05	7.78e-05	7.28e-05	6.77e-05	6.27e-05	6.27e-05	6.27e-05	6.27e-05	6.27e-05	6.27e-05	0.000603	0.000626	8.12196	7.81295	8.26147	9.3833	10.1968	7.67656	7.39222	7.41643	7.81435	7.46194	7.26729	7.67728
SCO1254	ADSL2r	adenylosuccinate lyase	Purine and Pyrimidine Biosynthesis	0.0417	0.0415	0.0411	0.0406	0.0401	0.0384	0.0372	0.0357	0.0337	0.031	0.0285	0.0252	0.0203	0.0139	0.00398	0.00378	0.00357	0.00336	0.00315	0.00294	0.00272	0.0025	0.00229	0.00207	0.00193	0.0018	0.00167	0.00167	0.00167	0.00167	0.00167	0.00167	0.016	0.0166	9.26484	9.11395	9.14732	8.48646	8.51896	7.8378	8.54434	8.11945	8.23718	7.86147	8.10338	7.89796
SCO1266	3OASi170	3-oxoacyl-[acyl-carrier-protein] synthase (iso-C17:0)	Cell Envelope Biosynthesis	0.00206	0.00205	0.00203	0.00201	0.00198	0.0019	0.00184	0.00176	0.00167	0.00153	0.00141	0.00124	0.001	0.000688	0.000197	0.000187	0.000176	0.000166	0.000156	0.000145	0.000134	0.000124	0.000113	0.000102	9.55e-05	8.89e-05	8.23e-05	8.23e-05	8.23e-05	8.23e-05	8.23e-05	8.23e-05	0.000792	0.000822	7.32386	7.17206	7.11794	7.35465	7.24958	7.1593	7.0443	7.13242	7.16973	7.25506	7.21194	7.10634
SCO1267	MCOATA	Malonyl-CoA-ACP transacylase	Membrane Lipid Metabolism	0.163	0.162	0.16	0.159	0.156	0.15	0.145	0.139	0.132	0.121	0.111	0.0983	0.0792	0.0544	0.0155	0.0147	0.0139	0.0131	0.0123	0.0115	0.0106	0.00978	0.00892	0.00807	0.00755	0.00703	0.0065	0.0065	0.0065	0.0065	0.0065	0.0065	0.0626	0.065	5.56141	5.2835	5.17259	5.23517	5.20524	5.56371	5.31428	5.42537	5.21917	5.35968	5.52113	5.57519
SCO1268	PDH	pyruvate dehydrogenase	Glycolysis and Gluconeogenesis	1.17	1.16	1.16	1.15	1.14	1.21	1.22	1.2	1.16	1.09	1.02	0.921	0.771	0.574	0.262	0.257	0.252	0.247	0.246	0.237	0.234	0.23	0.226	0.224	0.226	0.223	0.221	0.224	0.227	0.23	0.233	0.237	0.599	0.437	4.91412	5.10314	5.02673	5.04076	4.79838	5.01106	5.00521	5.04955	4.91954	5.0419	5.23669	5.14891
SCO1269	PDH	pyruvate dehydrogenase	Glycolysis and Gluconeogenesis	1.17	1.16	1.16	1.15	1.14	1.21	1.22	1.2	1.16	1.09	1.02	0.921	0.771	0.574	0.262	0.257	0.252	0.247	0.246	0.237	0.234	0.23	0.226	0.224	0.226	0.223	0.221	0.224	0.227	0.23	0.233	0.237	0.599	0.437	4.93351	5.18094	4.94533	5.30969	4.86542	5.07506	4.99578	4.9149	4.88483	4.97629	5.08156	4.94879
SCO1270	PDH	pyruvate dehydrogenase	Glycolysis and Gluconeogenesis	1.17	1.16	1.16	1.15	1.14	1.21	1.22	1.2	1.16	1.09	1.02	0.921	0.771	0.574	0.262	0.257	0.252	0.247	0.246	0.237	0.234	0.23	0.226	0.224	0.226	0.223	0.221	0.224	0.227	0.23	0.233	0.237	0.599	0.437	6.58496	6.41127	6.47489	6.49146	6.50719	6.56476	6.54301	6.62344	6.54315	6.4082	6.39382	6.57161
SCO1271	2MBCOATA	2-Methyl-butanoyl-CoA-ACP transacylase	Membrane Lipid Metabolism	0.00925	0.00919	0.00911	0.00901	0.00888	0.00851	0.00825	0.00792	0.00748	0.00688	0.00633	0.00559	0.0045	0.00309	0.000883	0.000837	0.000791	0.000745	0.000698	0.000651	0.000603	0.000555	0.000507	0.000458	0.000429	0.000399	0.000369	0.000369	0.000369	0.000369	0.000369	0.000369	0.00356	0.00369	5.51975	5.52847	5.51764	5.51017	5.36429	5.22328	5.48784	5.40053	5.48035	5.3649	5.47352	5.3358
SCO1272	MCOATA	Malonyl-CoA-ACP transacylase	Membrane Lipid Metabolism	0.163	0.162	0.16	0.159	0.156	0.15	0.145	0.139	0.132	0.121	0.111	0.0983	0.0792	0.0544	0.0155	0.0147	0.0139	0.0131	0.0123	0.0115	0.0106	0.00978	0.00892	0.00807	0.00755	0.00703	0.0065	0.0065	0.0065	0.0065	0.0065	0.0065	0.0626	0.065	5.98765	5.81645	5.86935	5.9397	5.74901	5.73169	5.606	5.71162	5.72825	5.66958	5.6639	5.79989
SCO1290	AKP1	alkaline phosphatase (Dihydroneopterin)	Cofactor and Prosthetic Group Biosynthesis	0.00334	0.00332	0.00329	0.00326	0.00321	0.00308	0.00298	0.00286	0.0027	0.00249	0.00229	0.00202	0.00163	0.00112	0.000319	0.000303	0.000286	0.000269	0.000252	0.000235	0.000218	0.000201	0.000183	0.000166	0.000155	0.000144	0.000133	0.000133	0.000133	0.000133	0.000133	0.000133	0.00129	0.00133	5.84717	5.99446	6.0288	6.4756	6.28714	6.24094	5.84642	6.12547	6.17203	6.40922	5.99542	6.01323
SCO1294	SHSL4	O-succinylhomoserine lyase (elimination)	Methionine Metabolism	0.0226	0.0224	0.0223	0.022	0.0217	0.0208	0.0201	0.0193	0.0183	0.0168	0.0154	0.0136	0.011	0.00754	0.00216	0.00204	0.00193	0.00182	0.0017	0.00159	0.00147	0.00136	0.00124	0.00112	0.00105	0.000974	0.000902	0.000902	0.000902	0.000902	0.000902	0.000902	0.00868	0.00901	6.65635	6.63421	6.72254	6.54788	6.36738	6.61056	6.26443	6.55105	6.46681	6.57291	6.62332	6.4281
SCO1324	ACACT2r	acetyl-CoA C-acyltransferase (butanoyl-CoA) (r)	Membrane Lipid Metabolism	0.00203	0.00202	0.002	0.00198	0.00195	0.00187	0.00181	0.00174	0.00164	0.00151	0.00139	0.00122	0.000987	0.000687	0.000196	0.000186	0.000176	0.000165	0.000157	0.000148	0.00014	0.000133	0.000127	0.000118	0.000131	0.000134	0.000132	0.000156	0.000169	0.000158	0.000183	0.00019	0.0008	0.000792	6.70099	6.86003	6.51948	7.10516	6.31195	7.10918	7.05909	6.70891	7.05669	7.02723	7.0611	6.54656
SCO1326	UDCPDP	undecaprenyl-diphosphatase	Cell Envelope Biosynthesis	0.0226	0.0224	0.0222	0.022	0.0217	0.0208	0.0201	0.0193	0.0182	0.0168	0.0154	0.0136	0.011	0.00753	0.00215	0.00204	0.00193	0.00182	0.0017	0.00159	0.00147	0.00135	0.00124	0.00112	0.00105	0.000973	0.000901	0.000901	0.000901	0.000901	0.000901	0.000901	0.00867	0.009	5.36682	5.35356	5.48531	5.28867	5.3199	5.31569	5.21713	5.20781	5.12412	5.3366	5.07328	5.15001
SCO1335	G1DH	glucose 1-dehydrogenase	Pentose Phosphate Pathway	0.187	0.186	0.185	0.182	0.683	0.825	1.12	1.17	1.15	1.09	1.02	0.909	0.646	0.459	0.0249	0.0236	0.0223	0.021	0.0425	0.0429	0.0458	0.0478	0.0493	0.0563	0.0727	0.0672	0.0622	0.0643	0.066	0.0677	0.0698	0.0721	0.335	0.416	7.64232	7.76128	7.89148	7.69874	7.8267	8.03799	8.12474	8.05552	7.65564	7.9612	7.70911	7.89759
SCO1345	3OARi170	3-oxoacyl-[acyl-carrier-protein] reductase (iso-C17:0)	Cell Envelope Biosynthesis	0.00206	0.00205	0.00203	0.00201	0.00198	0.0019	0.00184	0.00176	0.00167	0.00153	0.00141	0.00124	0.001	0.000688	0.000197	0.000187	0.000176	0.000166	0.000156	0.000145	0.000134	0.000124	0.000113	0.000102	9.55e-05	8.89e-05	8.23e-05	8.23e-05	8.23e-05	8.23e-05	8.23e-05	8.23e-05	0.000792	0.000822	6.50781	6.67343	6.50928	6.49956	6.48965	6.39111	6.71296	6.48167	6.38827	6.48219	6.49908	6.5035
SCO1346	3OARi170	3-oxoacyl-[acyl-carrier-protein] reductase (iso-C17:0)	Cell Envelope Biosynthesis	0.00206	0.00205	0.00203	0.00201	0.00198	0.0019	0.00184	0.00176	0.00167	0.00153	0.00141	0.00124	0.001	0.000688	0.000197	0.000187	0.000176	0.000166	0.000156	0.000145	0.000134	0.000124	0.000113	0.000102	9.55e-05	8.89e-05	8.23e-05	8.23e-05	8.23e-05	8.23e-05	8.23e-05	8.23e-05	0.000792	0.000822	6.8042	6.73273	6.81259	6.80651	7.08392	6.54477	6.84747	6.65934	6.63603	6.65361	6.7324	6.68547
SCO1389	CLPNSII150	cardiolipin synthase II (n-C15:0)	Glycerophospholipid Metabolism	2.29e-05	2.28e-05	2.26e-05	2.24e-05	2.2e-05	2.11e-05	2.05e-05	1.96e-05	1.85e-05	1.71e-05	1.57e-05	1.39e-05	1.12e-05	7.66e-06	2.19e-06	2.08e-06	1.96e-06	1.85e-06	1.73e-06	1.61e-06	1.5e-06	1.38e-06	1.26e-06	1.14e-06	1.06e-06	9.9e-07	9.16e-07	9.16e-07	9.16e-07	9.16e-07	9.16e-07	9.16e-07	8.82e-06	9.15e-06	7.01603	7.29015	6.93683	7.14328	7.00834	6.73534	7.09754	6.84757	6.72697	6.85737	6.91434	6.59638
SCO1438	ATPPRT	ATP phosphoribosyltransferase	Histidine Metabolism	0.015	0.0149	0.0148	0.0146	0.0144	0.0138	0.0134	0.0129	0.0121	0.0112	0.0103	0.00907	0.00731	0.00502	0.00143	0.00136	0.00129	0.00121	0.00113	0.00106	0.00098	0.000902	0.000824	0.000744	0.000696	0.000648	0.0006	0.0006	0.0006	0.0006	0.0006	0.0006	0.00578	0.006	8.40635	8.12975	8.21602	7.95712	8.31615	8.22299	7.72921	7.37813	7.69593	7.60054	7.68423	7.59906
SCO1439	PRATPP	phosphoribosyl-ATP pyrophosphatase	Histidine Metabolism	0.015	0.0149	0.0148	0.0146	0.0144	0.0138	0.0134	0.0129	0.0121	0.0112	0.0103	0.00907	0.00731	0.00502	0.00143	0.00136	0.00129	0.00121	0.00113	0.00106	0.00098	0.000902	0.000824	0.000744	0.000696	0.000648	0.0006	0.0006	0.0006	0.0006	0.0006	0.0006	0.00578	0.006	10.1549	10.0202	10.309	9.50217	9.88141	9.80172	9.43263	8.98065	8.83919	9.05678	9.29582	9.07781
SCO1440	RBFSa	riboflavin synthase	Cofactor and Prosthetic Group Biosynthesis	0.00349	0.00347	0.00344	0.0034	0.00335	0.00321	0.00311	0.00299	0.00282	0.0026	0.00239	0.00211	0.0017	0.00117	0.000333	0.000316	0.000298	0.000281	0.000263	0.000245	0.000228	0.000209	0.000191	0.000173	0.000162	0.00015	0.000139	0.000139	0.000139	0.000139	0.000139	0.000139	0.00134	0.00139	7.87283	6.73593	7.39799	6.89725	7.24938	8.80985	5.60063	5.6107	5.9626	5.85033	6.04281	6.38945
SCO1441	GTPCII2	GTP cyclohydrolase II (25drapp)	Cofactor and Prosthetic Group Biosynthesis	0.00174	0.00173	0.00172	0.0017	0.00167	0.00161	0.00156	0.00149	0.00141	0.0013	0.00119	0.00105	0.000848	0.000583	0.000167	0.000158	0.000149	0.00014	0.000132	0.000123	0.000114	0.000105	9.56e-05	8.64e-05	8.08e-05	7.52e-05	6.96e-05	6.96e-05	6.96e-05	6.96e-05	6.96e-05	6.96e-05	0.00067	0.000696	8.23989	7.01074	8.02137	6.84074	7.58151	9.10409	6.17575	5.9689	6.33305	6.26498	6.38561	6.42906
SCO1443	RBFSb	riboflavin synthase	Cofactor and Prosthetic Group Biosynthesis	0.00174	0.00173	0.00172	0.0017	0.00167	0.00161	0.00156	0.00149	0.00141	0.0013	0.00119	0.00105	0.000848	0.000583	0.000167	0.000158	0.000149	0.00014	0.000132	0.000123	0.000114	0.000105	9.56e-05	8.64e-05	8.08e-05	7.52e-05	6.96e-05	6.96e-05	6.96e-05	6.96e-05	6.96e-05	6.96e-05	0.00067	0.000696	7.20627	6.8744	7.32146	6.70158	7.13607	8.37711	6.02209	6.28772	6.02972	6.25774	6.42064	6.68814
SCO1461	IMPD	IMP dehydrogenase	Purine and Pyrimidine Biosynthesis	0.0289	0.0287	0.0284	0.0281	0.0277	0.0266	0.0258	0.0247	0.0233	0.0215	0.0197	0.0174	0.014	0.00964	0.00276	0.00261	0.00247	0.00232	0.00218	0.00203	0.00188	0.00173	0.00158	0.00143	0.00134	0.00125	0.00115	0.00115	0.00115	0.00115	0.00115	0.00115	0.0111	0.0115	7.01498	7.26728	7.07653	7.1115	6.90959	6.9821	7.13121	6.97061	6.97466	6.86287	6.95467	6.51008
SCO1464	RPE	ribulose 5-phosphate 3-epimerase	Pentose Phosphate Pathway	0	0	0	0	0.336	0.567	0.637	0.67	0.668	0.632	0.595	0.531	0.419	0.264	0.00466	0.00442	0.00418	0.00393	0.0189	0.0198	0.0224	0.0243	0.026	0.0314	0.0427	0.0394	0.0365	0.0379	0.039	0.0401	0.0416	0.0431	0.181	0.253	6.27908	6.06158	6.27256	6.25812	6.34573	5.98744	6.49014	6.05418	6.08685	6.02301	5.96838	5.84084
SCO1476	METAT	methionine adenosyltransferase	Methionine Metabolism	0.0252	0.025	0.0248	0.0245	0.0242	0.0232	0.0224	0.0215	0.0203	0.0187	0.0172	0.0152	0.0122	0.00841	0.0024	0.00228	0.00215	0.00203	0.0019	0.00178	0.00165	0.00152	0.0014	0.00126	0.0012	0.00113	0.00106	0.00108	0.00109	0.00108	0.00111	0.00111	0.00969	0.01	9.86465	9.63667	9.60045	9.03306	9.26124	8.73404	8.89314	8.34902	8.60936	8.69414	8.6042	8.23474
SCO1477	PPCDC	phosphopantothenoylcysteine decarboxylase	Cofactor and Prosthetic Group Biosynthesis	0.0005	0.000497	0.000493	0.000487	0.00048	0.00046	0.000446	0.000428	0.000404	0.000372	0.000342	0.000302	0.000243	0.000167	4.78e-05	4.53e-05	4.28e-05	4.03e-05	3.78e-05	3.52e-05	3.26e-05	3e-05	2.74e-05	2.48e-05	2.32e-05	2.16e-05	2e-05	2e-05	2e-05	2e-05	2e-05	2e-05	0.000192	0.0002	7.7549	8.03784	7.67701	7.75676	7.50669	7.63881	7.98764	7.16572	7.54213	7.59186	7.87255	7.11068
SCO1479	GK1i	guanylate kinase (GMP:ATP_ irreversible)	Nucleotide Salvage Pathway	0.0291	0.0289	0.0287	0.0284	0.028	0.0268	0.026	0.0249	0.0235	0.0217	0.0199	0.0176	0.0142	0.00972	0.00278	0.00264	0.00249	0.00234	0.0022	0.00205	0.0019	0.00175	0.0016	0.00144	0.00135	0.00126	0.00116	0.00116	0.00116	0.00116	0.00116	0.00116	0.0112	0.0116	10.3946	10.3759	10.1286	9.71404	10.276	9.7917	10.1407	10.0757	10.0104	9.9292	9.83821	10.0546
SCO1481	OMPDC	orotidine-5'-phosphate decarboxylase	Purine and Pyrimidine Biosynthesis	0.0738	0.0733	0.0727	0.0719	0.0709	0.0679	0.0658	0.0632	0.0597	0.0549	0.0505	0.0446	0.0359	0.0247	0.00705	0.00668	0.00631	0.00594	0.00557	0.00519	0.00481	0.00443	0.00404	0.00366	0.00342	0.00318	0.00295	0.00295	0.00295	0.00295	0.00295	0.00295	0.0284	0.0294	6.72206	6.28221	6.41749	6.22853	6.22484	5.88872	5.74562	5.92194	6.21661	5.83424	6.08105	5.95733
SCO1482	DHORD5	dihydroorotic acid (menaquinone-9)	Purine and Pyrimidine Biosynthesis	0.0738	0.0733	0.0727	0.0719	0.0709	0.0679	0.0658	0.0632	0.0597	0.0549	0.0505	0.0446	0.0359	0.0247	0.00705	0.00668	0.00631	0.00594	0.00557	0.00519	0.00481	0.00443	0.00404	0.00366	0.00342	0.00318	0.00295	0.00295	0.00295	0.00295	0.00295	0.00295	0.0284	0.0294	7.08264	6.62627	6.42801	6.29417	6.57831	5.65583	5.80873	5.80412	5.90272	5.81454	5.79166	5.69707
SCO1483	CBPS	carbamoyl-phosphate synthase (glutamine-hydrolysing)	Arginine and Proline Metabolism	0.093	0.0924	0.0916	0.0906	0.0893	0.0856	0.083	0.0796	0.0752	0.0692	0.0636	0.0561	0.0452	0.0311	0.00888	0.00842	0.00795	0.00749	0.00702	0.00654	0.00606	0.00558	0.0051	0.00461	0.00431	0.00401	0.00371	0.00371	0.00371	0.00371	0.00371	0.00371	0.0357	0.0371	8.80475	8.02479	7.89992	7.14896	8.24573	6.77814	6.58411	6.92047	7.41125	6.71321	7.02448	6.84919
SCO1484	CBPS	carbamoyl-phosphate synthase (glutamine-hydrolysing)	Arginine and Proline Metabolism	0.093	0.0924	0.0916	0.0906	0.0893	0.0856	0.083	0.0796	0.0752	0.0692	0.0636	0.0561	0.0452	0.0311	0.00888	0.00842	0.00795	0.00749	0.00702	0.00654	0.00606	0.00558	0.0051	0.00461	0.00431	0.00401	0.00371	0.00371	0.00371	0.00371	0.00371	0.00371	0.0357	0.0371	9.32082	8.62877	8.31605	7.28779	8.5158	7.27035	6.99889	7.57248	7.56867	7.21342	7.31725	6.98111
SCO1486	DHORTS	dihydroorotase	Purine and Pyrimidine Biosynthesis	0.0738	0.0733	0.0727	0.0719	0.0709	0.0679	0.0658	0.0632	0.0597	0.0549	0.0505	0.0446	0.0359	0.0247	0.00705	0.00668	0.00631	0.00594	0.00557	0.00519	0.00481	0.00443	0.00404	0.00366	0.00342	0.00318	0.00295	0.00295	0.00295	0.00295	0.00295	0.00295	0.0284	0.0294	9.18745	8.68801	8.4517	7.89697	8.27853	7.55737	7.08495	7.59894	7.57597	7.295	7.53064	7.18392
SCO1487	ASPCT	aspartate carbamoyltransferase	Purine and Pyrimidine Biosynthesis	0.0738	0.0733	0.0727	0.0719	0.0709	0.0679	0.0658	0.0632	0.0597	0.0549	0.0505	0.0446	0.0359	0.0247	0.00705	0.00668	0.00631	0.00594	0.00557	0.00519	0.00481	0.00443	0.00404	0.00366	0.00342	0.00318	0.00295	0.00295	0.00295	0.00295	0.00295	0.00295	0.0284	0.0294	9.08418	8.2512	7.86575	7.22664	7.9711	7.27095	6.84588	7.44195	7.41678	7.12147	7.25814	7.00023
SCO1488	UPPRT	uracil phosphoribosyltransferase	Nucleotide Salvage Pathway	0	0	0	0	0	8.79e-16	5.42e-15	1.99e-14	1.89e-15	8.91e-16	3.83e-15	-6.94e-15	1.04e-14	9.58e-15	0	0	0	0	-1.76e-15	0	0	0	0	0	0	0	-9.76e-19	0	0	0	1.51e-15	0	1.42e-15	4.52e-15	8.77475	7.97966	7.88393	6.99548	8.23604	7.2517	7.05952	7.20803	7.21261	7.03666	7.08948	6.77545
SCO1494	DHQS	3-dehydroquinate synthase	Tyrosine Tryptophan and Phenylalanine Metabolism	0.0491	0.0488	0.0484	0.0478	0.0471	0.0452	0.0438	0.042	0.0397	0.0365	0.0336	0.0296	0.0239	0.0164	0.00469	0.00444	0.0042	0.00395	0.00371	0.00345	0.0032	0.00295	0.00269	0.00243	0.00228	0.00212	0.00196	0.00196	0.00196	0.00196	0.00196	0.00196	0.0189	0.0196	9.38292	9.29963	9.30106	8.6096	8.64946	7.90938	8.13175	7.85714	8.20412	7.76378	7.86988	7.53814
SCO1495	SHKK	shikimate kinase	Tyrosine Tryptophan and Phenylalanine Metabolism	0.0491	0.0488	0.0484	0.0478	0.0471	0.0452	0.0438	0.042	0.0397	0.0365	0.0336	0.0296	0.0239	0.0164	0.00469	0.00444	0.0042	0.00395	0.00371	0.00345	0.0032	0.00295	0.00269	0.00243	0.00228	0.00212	0.00196	0.00196	0.00196	0.00196	0.00196	0.00196	0.0189	0.0196	10.0464	10.0189	10.1749	9.38864	9.44675	9.12066	9.02569	9.09257	9.03421	8.72453	8.67946	8.79001
SCO1496	CHORS	chorismate synthase	Tyrosine Tryptophan and Phenylalanine Metabolism	0.0491	0.0488	0.0484	0.0478	0.0471	0.0452	0.0438	0.042	0.0397	0.0365	0.0336	0.0296	0.0239	0.0164	0.00469	0.00444	0.0042	0.00395	0.00371	0.00345	0.0032	0.00295	0.00269	0.00243	0.00228	0.00212	0.00196	0.00196	0.00196	0.00196	0.00196	0.00196	0.0189	0.0196	10.1902	10.025	10.1495	9.50236	9.52043	9.06498	9.19548	9.09976	9.25086	8.85175	8.91763	8.60243
SCO1498	SHK3Dr	shikimate dehydrogenase	Tyrosine Tryptophan and Phenylalanine Metabolism	0.0491	0.0488	0.0484	0.0478	0.0471	0.0452	0.0438	0.042	0.0397	0.0365	0.0336	0.0296	0.0239	0.0164	0.00469	0.00444	0.0042	0.00395	0.00371	0.00345	0.0032	0.00295	0.00269	0.00243	0.00228	0.00212	0.00196	0.00196	0.00196	0.00196	0.00196	0.00196	0.0189	0.0196	7.45683	7.40257	7.28397	7.24935	7.20991	7.06882	7.11563	6.98777	7.15979	7.0471	7.00045	7.05351
SCO1522	PYDXPS	Pyridoxal 5-phosphate synthase	Cofactor and Prosthetic Group Biosynthesis	0.00156	0.00155	0.00154	0.00152	0.0015	0.00143	0.00139	0.00133	0.00126	0.00116	0.00107	0.000941	0.000758	0.000521	0.000149	0.000141	0.000133	0.000125	0.000118	0.00011	0.000102	9.36e-05	8.54e-05	7.72e-05	7.22e-05	6.72e-05	6.22e-05	6.22e-05	6.22e-05	6.22e-05	6.22e-05	6.22e-05	0.000599	0.000622	8.89248	8.43134	8.34955	8.33231	8.93319	8.00477	8.5123	8.13769	7.96353	7.98236	8.18703	8.23384
SCO1523	PYDXPS	Pyridoxal 5-phosphate synthase	Cofactor and Prosthetic Group Biosynthesis	0.00156	0.00155	0.00154	0.00152	0.0015	0.00143	0.00139	0.00133	0.00126	0.00116	0.00107	0.000941	0.000758	0.000521	0.000149	0.000141	0.000133	0.000125	0.000118	0.00011	0.000102	9.36e-05	8.54e-05	7.72e-05	7.22e-05	6.72e-05	6.22e-05	6.22e-05	6.22e-05	6.22e-05	6.22e-05	6.22e-05	0.000599	0.000622	9.50627	8.99172	9.07852	8.42759	9.72954	7.89097	8.68777	7.95116	8.33877	7.84811	7.80145	7.77131
SCO1527	PINOSi170	Phosphatidylinositol synthase (iso-C17:0)	Glycerophospholipid Metabolism	2.35e-05	2.34e-05	2.32e-05	2.29e-05	2.26e-05	2.16e-05	2.1e-05	2.01e-05	1.9e-05	1.75e-05	1.61e-05	1.42e-05	1.14e-05	7.85e-06	2.24e-06	2.13e-06	2.01e-06	1.89e-06	1.77e-06	1.65e-06	1.53e-06	1.41e-06	1.29e-06	1.16e-06	1.09e-06	1.01e-06	9.39e-07	9.39e-07	9.39e-07	9.39e-07	9.39e-07	9.39e-07	9.03e-06	9.38e-06	5.33114	5.41278	5.51775	5.18135	5.31926	5.04129	5.5194	5.18598	5.1576	5.20593	5.27186	5.33276
SCO1546	LEUTA	leucine transaminase	Valine Leucine and Isoleucine Metabolism	0.0263	0.0261	0.0259	0.0256	0.0252	0.0242	0.0235	0.0225	0.0213	0.0196	0.018	0.0159	0.0128	0.00878	0.00251	0.00238	0.00225	0.00212	0.00198	0.00185	0.00171	0.00158	0.00144	0.0013	0.00122	0.00113	0.00105	0.00105	0.00105	0.00105	0.00105	0.00105	0.0101	0.0105	8.53638	8.45057	8.45918	8.24888	8.4263	8.06484	8.56579	8.49163	8.38534	8.52018	8.35485	8.48419
SCO1553	UPP3MT	uroporphyrinogen methyltransferase	Cofactor and Prosthetic Group Biosynthesis	0.000662	0.000658	0.000653	0.000645	0.000636	0.00061	0.000591	0.000567	0.000535	0.000493	0.000453	0.0004	0.000322	0.000221	6.32e-05	6e-05	5.67e-05	5.33e-05	5e-05	4.66e-05	4.32e-05	3.98e-05	3.63e-05	3.28e-05	3.07e-05	2.86e-05	2.64e-05	2.64e-05	2.64e-05	2.64e-05	2.64e-05	2.64e-05	0.000255	0.000264	7.35219	7.24726	7.24046	6.61684	6.87448	6.19024	6.47496	6.32046	6.28845	6.29258	6.20441	6.28438
SCO1554	NNDMBRT	Nicotinate-nucleotide dimethylbenzimidazole phosphoribosyltransferase	Cofactor and Prosthetic Group Biosynthesis	0.000242	0.00024	0.000238	0.000236	0.000232	0.000223	0.000216	0.000207	0.000196	0.00018	0.000165	0.000146	0.000118	8.08e-05	2.31e-05	2.19e-05	2.07e-05	1.95e-05	1.83e-05	1.7e-05	1.58e-05	1.45e-05	1.33e-05	1.2e-05	1.12e-05	1.04e-05	9.66e-06	9.66e-06	9.66e-06	9.66e-06	9.66e-06	9.66e-06	9.3e-05	9.65e-05	8.62526	8.35018	8.2671	7.92923	8.24835	7.4999	7.87226	7.73454	7.74745	7.55416	7.63511	7.38481
SCO1555	PC6YM	precorrin-6Y C5_15-methyltransferase (decarboxylating)	Cofactor and Prosthetic Group Biosynthesis	0.000242	0.00024	0.000238	0.000236	0.000232	0.000223	0.000216	0.000207	0.000196	0.00018	0.000165	0.000146	0.000118	8.08e-05	2.31e-05	2.19e-05	2.07e-05	1.95e-05	1.83e-05	1.7e-05	1.58e-05	1.45e-05	1.33e-05	1.2e-05	1.12e-05	1.04e-05	9.66e-06	9.66e-06	9.66e-06	9.66e-06	9.66e-06	9.66e-06	9.3e-05	9.65e-05	6.68939	6.68043	6.59118	6.63126	6.62392	6.79465	6.72274	6.63806	6.57943	6.69271	6.64827	6.81074
SCO1566	AGPATi160	1-hexadecanoyl-sn-glycerol 3-phosphate O-acyltransferase (iso-C16:0)	Glycerophospholipid Metabolism	0.00239	0.00238	0.00236	0.00233	0.0023	0.0022	0.00214	0.00205	0.00194	0.00178	0.00164	0.00145	0.00116	0.0008	0.000229	0.000217	0.000205	0.000193	0.000181	0.000168	0.000156	0.000144	0.000131	0.000119	0.000111	0.000103	9.56e-05	9.56e-05	9.56e-05	9.56e-05	9.56e-05	9.56e-05	0.00092	0.000955	7.62067	7.28338	7.33384	6.98106	6.90579	6.85614	6.85181	6.96462	6.58842	6.69381	6.88331	6.81291
SCO1570	ARGSL	argininosuccinate lyase	Arginine and Proline Metabolism	0.0192	0.0191	0.0189	0.0187	0.0184	0.0176	0.0171	0.0164	0.0155	0.0143	0.0131	0.0116	0.00933	0.0064	0.00183	0.00174	0.00164	0.00154	0.00145	0.00135	0.00125	0.00115	0.00105	0.00095	0.000889	0.000827	0.000765	0.000765	0.000765	0.000765	0.000765	0.000765	0.00737	0.00765	9.52017	9.13916	9.8114	9.30188	9.54833	9.02355	9.03039	8.53052	8.44369	8.76194	8.96045	8.69046
SCO1577	SDPTA	succinyldiaminopimelate transaminase	Threonine and Lysine Metabolism	-0.0395	-0.0393	-0.039	-0.0385	-0.038	-0.0364	-0.0353	-0.0338	-0.032	-0.0294	-0.027	-0.0239	-0.0192	-0.0132	-0.00377	-0.00358	-0.00338	-0.00318	-0.00298	-0.00278	-0.00258	-0.00237	-0.00217	-0.00196	-0.00183	-0.00171	-0.00158	-0.00158	-0.00158	-0.00158	-0.00158	-0.00158	-0.0152	0.0158	9.28792	8.70226	8.98506	8.88032	8.68787	8.61344	8.77172	8.27739	8.03107	8.15271	8.90101	8.35873
SCO1578	ACGK	acetylglutamate kinase	Arginine and Proline Metabolism	0.0278	0.0277	0.0274	0.0271	0.0267	0.0256	0.0248	0.0238	0.0225	0.0207	0.019	0.0168	0.0135	0.0093	0.00266	0.00252	0.00238	0.00224	0.0021	0.00196	0.00182	0.00167	0.00153	0.00138	0.00129	0.0012	0.00111	0.00111	0.00111	0.00111	0.00111	0.00111	0.0107	0.0111	8.72898	8.2126	8.33436	8.2849	8.43862	8.58746	8.30467	7.65337	7.86475	7.97883	8.24433	7.85252
SCO1579	ORNTAC	ornithine transacetylase	Arginine and Proline Metabolism	0.0278	0.0277	0.0274	0.0271	0.0267	0.0256	0.0248	0.0238	0.0225	0.0207	0.019	0.0168	0.0135	0.0093	0.00266	0.00252	0.00238	0.00224	0.0021	0.00196	0.00182	0.00167	0.00153	0.00138	0.00129	0.0012	0.00111	0.00111	0.00111	0.00111	0.00111	0.00111	0.0107	0.0111	7.32644	6.72063	7.06854	6.79122	6.82941	6.94955	6.6003	6.40879	6.50794	6.57875	6.59906	6.68794
SCO1580	AGPR	N-acetyl-g-glutamyl-phosphate reductase	Arginine and Proline Metabolism	-0.0278	-0.0277	-0.0274	-0.0271	-0.0267	-0.0256	-0.0248	-0.0238	-0.0225	-0.0207	-0.019	-0.0168	-0.0135	-0.0093	-0.00266	-0.00252	-0.00238	-0.00224	-0.0021	-0.00196	-0.00182	-0.00167	-0.00153	-0.00138	-0.00129	-0.0012	-0.00111	-0.00111	-0.00111	-0.00111	-0.00111	-0.00111	-0.0107	0.0111	8.09372	7.61894	7.81602	7.55494	7.80891	7.81037	7.29873	6.67472	6.83306	6.87441	7.4707	7.27792
SCO1657	METS	methionine synthase	Methionine Metabolism	0.0363	0.0361	0.0358	0.0354	0.0349	0.0334	0.0324	0.0311	0.0294	0.027	0.0248	0.0219	0.0177	0.0121	0.00347	0.00329	0.00311	0.00293	0.00274	0.00256	0.00238	0.00219	0.00201	0.00182	0.00172	0.00161	0.0015	0.00152	0.00154	0.00153	0.00155	0.00156	0.014	0.0145	10.0752	9.86162	9.89436	9.37217	9.60341	8.86668	9.16749	9.32595	9.13839	9.31174	9.36546	9.26189
SCO1663	CIGAMS	cys-1L-myo-inositol 2-deoxy-D-glucopyranoside synthase	Cofactor and Prosthetic Group Biosynthesis	0.000787	0.000782	0.000775	0.000767	0.000756	0.000724	0.000702	0.000674	0.000636	0.000585	0.000538	0.000475	0.000383	0.000263	7.51e-05	7.12e-05	6.73e-05	6.34e-05	5.94e-05	5.54e-05	5.13e-05	4.72e-05	4.31e-05	3.9e-05	3.65e-05	3.4e-05	3.14e-05	3.14e-05	3.14e-05	3.14e-05	3.14e-05	3.14e-05	0.000302	0.000314	7.64261	7.47188	7.18129	7.15536	7.76419	7.58889	8.19757	7.96603	7.9272	7.76942	7.51459	7.47415
SCO1667	COBALT2t	cobalt transport in via permease (no H+)	Inorganic Ion Transport and Metabolism	0.000246	0.000245	0.000243	0.00024	0.000237	0.000227	0.00022	0.000211	0.000199	0.000183	0.000168	0.000149	0.00012	8.23e-05	2.35e-05	2.23e-05	2.11e-05	1.98e-05	1.86e-05	1.73e-05	1.61e-05	1.48e-05	1.35e-05	1.22e-05	1.14e-05	1.06e-05	9.84e-06	9.84e-06	9.84e-06	9.84e-06	9.84e-06	9.84e-06	9.47e-05	9.83e-05	6.60519	6.42387	6.59418	6.5931	6.47137	6.37964	6.51769	6.40117	6.68907	6.60208	6.66475	6.57454
SCO1679	GNK	gluconokinase	Alternate Carbon Metabolism	0.187	0.186	0.185	0.182	0.683	0.825	1.12	1.17	1.15	1.09	1.02	0.909	0.646	0.459	0.0249	0.0236	0.0223	0.021	0.0425	0.0429	0.0458	0.0478	0.0493	0.0563	0.0727	0.0672	0.0622	0.0643	0.066	0.0677	0.0698	0.0721	0.335	0.416	6.1473	5.93798	6.17647	6.06309	6.22419	6.14701	6.68827	6.19836	5.71123	6.09306	6.0191	6.04924
SCO1690	ACOAD1f	acyl-CoA dehydrogenase (butanoyl-CoA)	Membrane Lipid Metabolism	0	0	0	0	0	0	0	0	0	0	0	0	0	0	0	0	0	0	0	0	0	0	0	0	0	0	2.77e-17	0	0	0	0	0	8.64e-19	4.89e-18	7.2816	7.3015	7.44486	7.44235	7.19	7.16356	7.19033	7.06303	7.18804	7.33435	7.27734	7.01976
SCO1715	HGNTOR	Homogentisate:oxygen 1_2-oxidoreductase (decyclizing)	Tyrosine Tryptophan and Phenylalanine Metabolism	0	0	0	0	0	0	0	0	0	0	0	0	0	0	0	0	0	0	0	0	0	0	0	0	0	1.34e-16	0	0	0	0	0	0	4.19e-18	2.37e-17	6.16065	6.26555	6.26144	6.24902	6.06917	6.27325	6.28043	6.2772	6.09878	6.21992	6.30415	6.2921
SCO1750	GLUTCOADHc	glutaryl-CoA dehydrogenase (citosol)	Threonine and Lysine Metabolism	9.86e-32	9.86e-32	6.16e-33	-2.47e-32	0	0	0	0	0	0	0	0	0	0	0	0	0	0	0	0	0	0	0	0	0	0	9.76e-17	0	0	0	0	0	3.05e-18	1.73e-17	6.14514	6.08358	6.24819	6.29756	5.87111	6.25723	6.2587	6.10695	6.01958	6.07394	6.14887	6.16012
SCO1759	AGPATi160	1-hexadecanoyl-sn-glycerol 3-phosphate O-acyltransferase (iso-C16:0)	Glycerophospholipid Metabolism	0.00239	0.00238	0.00236	0.00233	0.0023	0.0022	0.00214	0.00205	0.00194	0.00178	0.00164	0.00145	0.00116	0.0008	0.000229	0.000217	0.000205	0.000193	0.000181	0.000168	0.000156	0.000144	0.000131	0.000119	0.000111	0.000103	9.56e-05	9.56e-05	9.56e-05	9.56e-05	9.56e-05	9.56e-05	0.00092	0.000955	8.46051	8.2877	8.50668	7.68946	7.88109	7.48262	7.62754	7.29299	7.53362	7.32159	7.0527	7.56991
SCO1760	UMPK	UMP kinase	Nucleotide Salvage Pathway	0.0984	0.0977	0.0969	0.0958	0.0944	0.0905	0.0878	0.0842	0.0795	0.0732	0.0673	0.0594	0.0478	0.0329	0.00939	0.0089	0.00841	0.00792	0.00742	0.00692	0.00641	0.0059	0.00539	0.00487	0.00456	0.00424	0.00393	0.00393	0.00393	0.00393	0.00393	0.00393	0.0378	0.0392	8.16842	8.26904	7.9462	7.45273	7.91027	7.31435	7.32745	6.94841	7.40512	7.04821	7.12252	6.87804
SCO1761	PPND	prephenate dehydrogenase	Tyrosine Tryptophan and Phenylalanine Metabolism	0.0132	0.0131	0.013	0.0129	0.0127	0.0122	0.0118	0.0113	0.0107	0.00982	0.00903	0.00797	0.00642	0.00441	0.00126	0.0012	0.00113	0.00106	0.000996	0.000929	0.000861	0.000793	0.000723	0.000654	0.000612	0.00057	0.000527	0.000527	0.000527	0.000527	0.000527	0.000527	0.00507	0.00527	6.49419	6.79316	6.48487	6.47756	6.35048	6.29455	6.49938	6.2026	6.53235	6.48112	6.417	6.32001
SCO1762	CHORM	chorismate mutase	Tyrosine Tryptophan and Phenylalanine Metabolism	0.0386	0.0384	0.0381	0.0376	0.0371	0.0356	0.0345	0.0331	0.0312	0.0287	0.0264	0.0233	0.0188	0.0129	0.00369	0.0035	0.0033	0.00311	0.00292	0.00272	0.00252	0.00232	0.00212	0.00191	0.00179	0.00167	0.00154	0.00154	0.00154	0.00154	0.00154	0.00154	0.0148	0.0154	7.58066	7.50123	7.89418	7.15326	7.71052	6.9931	7.07498	6.67926	6.90508	7.04511	6.92677	7.00403
SCO1776	CTPS1	CTP synthase (NH3)	Purine and Pyrimidine Biosynthesis	0.0328	0.0326	0.0323	0.032	0.0315	0.0302	0.0293	0.0281	0.0265	0.0244	0.0225	0.0198	0.016	0.011	0.00313	0.00297	0.00281	0.00264	0.00248	0.00231	0.00214	0.00197	0.0018	0.00163	0.00152	0.00142	0.00131	0.00131	0.00131	0.00131	0.00131	0.00131	0.0126	0.0131	8.49771	8.19325	8.2934	7.26143	8.14938	7.17858	7.17186	7.19098	7.67727	7.26797	6.98092	6.84933
SCO1781	NADK	NAD kinase	Cofactor and Prosthetic Group Biosynthesis	0.00103	0.00102	0.00102	0.001	0.00099	0.000949	0.00092	0.000883	0.000834	0.000767	0.000705	0.000623	0.000502	0.000344	9.84e-05	9.34e-05	8.82e-05	8.3e-05	7.78e-05	7.26e-05	6.73e-05	6.19e-05	5.65e-05	5.11e-05	4.78e-05	4.45e-05	4.12e-05	4.12e-05	4.12e-05	4.12e-05	4.12e-05	4.12e-05	0.000396	0.000411	5.7068	5.72887	5.89279	5.56764	5.62412	5.46278	5.99215	5.57276	5.63914	5.65523	5.59271	5.76668
SCO1808	PSP_L	phosphoserine phosphatase (L-serine)	Glycine and Serine Metabolism	0.231	0.229	0.227	0.225	0.222	0.212	0.206	0.197	0.187	0.172	0.158	0.139	0.112	0.0771	0.022	0.0209	0.0197	0.0186	0.0174	0.0162	0.0151	0.0139	0.0127	0.0115	0.0108	0.01	0.00931	0.00936	0.00939	0.00937	0.00941	0.00943	0.0887	0.092	8.29808	8.76744	8.43669	8.0493	8.27112	7.73148	8.09073	7.96391	7.7224	7.67806	7.7811	7.66828
SCO1814	EAR150x	enoyl-[acyl-carrier-protein] reductase (NADH) (n-C15:0)	Cell Envelope Biosynthesis	0.000278	0.000276	0.000274	0.000271	0.000267	0.000256	0.000248	0.000238	0.000225	0.000207	0.00019	0.000168	0.000135	0	0	0	0	0	0	0	0	0	0	0	0	0	0	0	0	0	0	0	9.48e-05	0.00012	10.0466	10.102	10.2459	9.78705	9.73248	8.34401	8.52753	9.02675	9.03677	8.71395	8.68353	8.75654
SCO1815	3OARi170	3-oxoacyl-[acyl-carrier-protein] reductase (iso-C17:0)	Cell Envelope Biosynthesis	0.00206	0.00205	0.00203	0.00201	0.00198	0.0019	0.00184	0.00176	0.00167	0.00153	0.00141	0.00124	0.001	0.000688	0.000197	0.000187	0.000176	0.000166	0.000156	0.000145	0.000134	0.000124	0.000113	0.000102	9.55e-05	8.89e-05	8.23e-05	8.23e-05	8.23e-05	8.23e-05	8.23e-05	8.23e-05	0.000792	0.000822	10.109	9.71831	9.85713	9.02776	9.71421	7.69195	8.19215	8.11078	8.64868	8.27145	8.25619	7.92301
SCO1821	CPMPS	cyclic pyranopterin monophosphate synthase	Cofactor and Prosthetic Group Biosynthesis	0.000924	0.000918	0.00091	0.0009	0.000887	0.000851	0.000824	0.000791	0.000747	0.000687	0.000632	0.000558	0.000449	0.000309	8.82e-05	8.37e-05	7.91e-05	7.44e-05	6.97e-05	6.5e-05	6.03e-05	5.55e-05	5.06e-05	4.58e-05	4.28e-05	3.99e-05	3.69e-05	3.69e-05	3.69e-05	3.69e-05	3.69e-05	3.69e-05	0.000355	0.000369	5.48072	5.30726	5.8047	5.36441	5.72128	5.34629	5.47297	5.24878	5.57105	5.46805	5.37244	5.16839
SCO1831	3OARi170	3-oxoacyl-[acyl-carrier-protein] reductase (iso-C17:0)	Cell Envelope Biosynthesis	0.00206	0.00205	0.00203	0.00201	0.00198	0.0019	0.00184	0.00176	0.00167	0.00153	0.00141	0.00124	0.001	0.000688	0.000197	0.000187	0.000176	0.000166	0.000156	0.000145	0.000134	0.000124	0.000113	0.000102	9.55e-05	8.89e-05	8.23e-05	8.23e-05	8.23e-05	8.23e-05	8.23e-05	8.23e-05	0.000792	0.000822	8.67436	8.37925	8.32003	8.55141	8.4609	8.45863	8.67342	8.77548	8.36887	8.40138	8.17983	8.07825
SCO1845	PIt2r	phosphate reversible transport via symport	Inorganic Ion Transport and Metabolism	0.14	0.139	0.138	0.137	0.135	0.129	0.125	0.12	0.113	0.104	0.096	0.0847	0.0683	0.0469	0.0134	0.0127	0.012	0.0113	0.0106	0.00988	0.00915	0.00843	0.00769	0.00695	0.0065	0.00605	0.0056	0.0056	0.0056	0.0056	0.0056	0.0056	0.0539	0.056	7.29798	7.08921	7.12839	6.66722	7.09551	6.013	6.30294	6.36809	6.33554	6.65197	6.35245	6.29511
SCO1847	ADCPS2	adenosylcobinamide-phosphate synthase	Cofactor and Prosthetic Group Biosynthesis	0.000242	0.00024	0.000238	0.000236	0.000232	0.000223	0.000216	0.000207	0.000196	0.00018	0.000165	0.000146	0.000118	8.08e-05	2.31e-05	2.19e-05	2.07e-05	1.95e-05	1.83e-05	1.7e-05	1.58e-05	1.45e-05	1.33e-05	1.2e-05	1.12e-05	1.04e-05	9.66e-06	9.66e-06	9.66e-06	9.66e-06	9.66e-06	9.66e-06	9.3e-05	9.65e-05	7.82916	7.67502	7.60222	7.52949	7.52051	7.16613	7.42722	7.44368	7.20275	7.33595	7.35702	7.24493
SCO1848	ADCYRS	adenosylcobyric acid synthase (glutamine-hydrolysing)	Cofactor and Prosthetic Group Biosynthesis	0.000242	0.00024	0.000238	0.000236	0.000232	0.000223	0.000216	0.000207	0.000196	0.00018	0.000165	0.000146	0.000118	8.08e-05	2.31e-05	2.19e-05	2.07e-05	1.95e-05	1.83e-05	1.7e-05	1.58e-05	1.45e-05	1.33e-05	1.2e-05	1.12e-05	1.04e-05	9.66e-06	9.66e-06	9.66e-06	9.66e-06	9.66e-06	9.66e-06	9.3e-05	9.65e-05	7.68632	7.6404	7.36047	7.72096	7.56521	7.25143	7.19027	7.21819	7.52305	7.25454	7.21039	7.24425
SCO1849	COCHL	cobaltochelatase	Cofactor and Prosthetic Group Biosynthesis	0.000242	0.00024	0.000238	0.000236	0.000232	0.000223	0.000216	0.000207	0.000196	0.00018	0.000165	0.000146	0.000118	8.08e-05	2.31e-05	2.19e-05	2.07e-05	1.95e-05	1.83e-05	1.7e-05	1.58e-05	1.45e-05	1.33e-05	1.2e-05	1.12e-05	1.04e-05	9.66e-06	9.66e-06	9.66e-06	9.66e-06	9.66e-06	9.66e-06	9.3e-05	9.65e-05	7.78959	7.47389	7.35231	6.97135	6.9962	6.63719	7.16874	6.80112	6.87824	6.75098	6.82816	6.45013
SCO1851	CYRDAAT	cob(I)yrinic acid a_c-diamide adenosyltransferase	Cofactor and Prosthetic Group Biosynthesis	0.000242	0.00024	0.000238	0.000236	0.000232	0.000223	0.000216	0.000207	0.000196	0.00018	0.000165	0.000146	0.000118	8.08e-05	2.31e-05	2.19e-05	2.07e-05	1.95e-05	1.83e-05	1.7e-05	1.58e-05	1.45e-05	1.33e-05	1.2e-05	1.12e-05	1.04e-05	9.66e-06	9.66e-06	9.66e-06	9.66e-06	9.66e-06	9.66e-06	9.3e-05	9.65e-05	7.81567	7.79507	7.74209	7.87982	7.51285	7.43614	7.76756	7.33379	7.66158	7.52504	7.40185	7.16566
SCO1852	HBADAS	hydrogenobyrinic acid a_c-diamide synthase (glutamine-hydrolysing)	Cofactor and Prosthetic Group Biosynthesis	0.000242	0.00024	0.000238	0.000236	0.000232	0.000223	0.000216	0.000207	0.000196	0.00018	0.000165	0.000146	0.000118	8.08e-05	2.31e-05	2.19e-05	2.07e-05	1.95e-05	1.83e-05	1.7e-05	1.58e-05	1.45e-05	1.33e-05	1.2e-05	1.12e-05	1.04e-05	9.66e-06	9.66e-06	9.66e-06	9.66e-06	9.66e-06	9.66e-06	9.3e-05	9.65e-05	7.84726	7.89891	7.87786	7.70871	7.82749	7.51336	7.78409	7.68037	7.7384	7.42791	7.49349	7.35669
SCO1853	PC20M	precorrin-2 C20-methyltransferase	Cofactor and Prosthetic Group Biosynthesis	0.000242	0.00024	0.000238	0.000236	0.000232	0.000223	0.000216	0.000207	0.000196	0.00018	0.000165	0.000146	0.000118	8.08e-05	2.31e-05	2.19e-05	2.07e-05	1.95e-05	1.83e-05	1.7e-05	1.58e-05	1.45e-05	1.33e-05	1.2e-05	1.12e-05	1.04e-05	9.66e-06	9.66e-06	9.66e-06	9.66e-06	9.66e-06	9.66e-06	9.3e-05	9.65e-05	6.92761	6.84995	6.80963	6.8801	6.9549	6.31531	6.46788	6.45114	6.56072	6.35984	6.29091	6.17926
SCO1855	PC11M	precorrin-4 C11-methyltransferase	Cofactor and Prosthetic Group Biosynthesis	0.000242	0.00024	0.000238	0.000236	0.000232	0.000223	0.000216	0.000207	0.000196	0.00018	0.000165	0.000146	0.000118	8.08e-05	2.31e-05	2.19e-05	2.07e-05	1.95e-05	1.83e-05	1.7e-05	1.58e-05	1.45e-05	1.33e-05	1.2e-05	1.12e-05	1.04e-05	9.66e-06	9.66e-06	9.66e-06	9.66e-06	9.66e-06	9.66e-06	9.3e-05	9.65e-05	9.07638	8.47416	8.45805	7.95425	8.14889	7.5017	7.6431	7.95826	7.71483	7.47265	7.56075	7.5183
SCO1856	PC6YM	precorrin-6Y C5_15-methyltransferase (decarboxylating)	Cofactor and Prosthetic Group Biosynthesis	0.000242	0.00024	0.000238	0.000236	0.000232	0.000223	0.000216	0.000207	0.000196	0.00018	0.000165	0.000146	0.000118	8.08e-05	2.31e-05	2.19e-05	2.07e-05	1.95e-05	1.83e-05	1.7e-05	1.58e-05	1.45e-05	1.33e-05	1.2e-05	1.12e-05	1.04e-05	9.66e-06	9.66e-06	9.66e-06	9.66e-06	9.66e-06	9.66e-06	9.3e-05	9.65e-05	8.58841	8.26481	8.45539	7.48834	7.92821	7.31868	7.58495	7.4665	7.83918	7.21602	7.27457	7.47905
SCO1857	PC17M	precorrin-3B C17-methyltransferase	Cofactor and Prosthetic Group Biosynthesis	0.000242	0.00024	0.000238	0.000236	0.000232	0.000223	0.000216	0.000207	0.000196	0.00018	0.000165	0.000146	0.000118	8.08e-05	2.31e-05	2.19e-05	2.07e-05	1.95e-05	1.83e-05	1.7e-05	1.58e-05	1.45e-05	1.33e-05	1.2e-05	1.12e-05	1.04e-05	9.66e-06	9.66e-06	9.66e-06	9.66e-06	9.66e-06	9.66e-06	9.3e-05	9.65e-05	9.9849	9.77466	9.67458	9.33967	8.92045	8.5064	8.98096	9.09875	8.93127	8.7153	8.84558	8.5645
SCO1859	HSTPT	histidinol-phosphate transaminase	Histidine Metabolism	0.015	0.0149	0.0148	0.0146	0.0144	0.0138	0.0134	0.0129	0.0121	0.0112	0.0103	0.00907	0.00731	0.00502	0.00143	0.00136	0.00129	0.00121	0.00113	0.00106	0.00098	0.000902	0.000824	0.000744	0.000696	0.000648	0.0006	0.0006	0.0006	0.0006	0.0006	0.0006	0.00578	0.006	7.16703	7.32968	7.03124	6.73513	6.85372	6.30499	6.68939	6.88713	6.72176	6.49822	6.56038	6.80229
SCO1888	DHAD1	dihydroxy-acid dehydratase (2_3-dihydroxy-3-methylbutanoate)	Valine Leucine and Isoleucine Metabolism	0.0888	0.0883	0.0875	0.0865	0.0853	0.0817	0.0792	0.076	0.0718	0.0661	0.0607	0.0536	0.0432	0.0297	0.00848	0.00804	0.0076	0.00715	0.00671	0.00625	0.0058	0.00534	0.00488	0.00442	0.00415	0.00388	0.0036	0.00362	0.00363	0.00362	0.00365	0.00365	0.0342	0.0354	5.11263	5.27681	5.14217	5.30334	5.06504	5.21621	5.1434	5.32567	5.05712	5.23837	5.23308	5.18834
SCO1889	DHDPS	dihydrodipicolinate synthase	Threonine and Lysine Metabolism	0.0395	0.0393	0.039	0.0385	0.038	0.0364	0.0353	0.0338	0.032	0.0294	0.027	0.0239	0.0192	0.0132	0.00377	0.00358	0.00338	0.00318	0.00298	0.00278	0.00258	0.00237	0.00217	0.00196	0.00183	0.00171	0.00158	0.00158	0.00158	0.00158	0.00158	0.00158	0.0152	0.0158	7.08732	7.33968	6.86632	7.36408	6.86819	7.18435	7.03858	6.89788	7.02677	7.12095	7.27619	6.86973
SCO1912	DHDPS	dihydrodipicolinate synthase	Threonine and Lysine Metabolism	0.0395	0.0393	0.039	0.0385	0.038	0.0364	0.0353	0.0338	0.032	0.0294	0.027	0.0239	0.0192	0.0132	0.00377	0.00358	0.00338	0.00318	0.00298	0.00278	0.00258	0.00237	0.00217	0.00196	0.00183	0.00171	0.00158	0.00158	0.00158	0.00158	0.00158	0.00158	0.0152	0.0158	6.62942	6.64892	6.43742	6.72363	6.42794	6.76285	6.55644	6.35664	6.50794	6.64346	6.66075	6.5135
SCO1916	THDPS	tetrahydrodipicolinate succinylase	Threonine and Lysine Metabolism	0.0395	0.0393	0.039	0.0385	0.038	0.0364	0.0353	0.0338	0.032	0.0294	0.027	0.0239	0.0192	0.0132	0.00377	0.00358	0.00338	0.00318	0.00298	0.00278	0.00258	0.00237	0.00217	0.00196	0.00183	0.00171	0.00158	0.00158	0.00158	0.00158	0.00158	0.00158	0.0152	0.0158	9.73762	8.99513	9.33667	8.17157	8.93329	7.75924	8.25611	8.14452	7.84511	7.94387	7.98072	8.09008
SCO1921	S2FE2SR	SUF [2Fe-2S] regeneration	Cofactor and Prosthetic Group Biosynthesis	0.00157	0.00156	0.00155	0.00153	0.00151	0.00145	0.0014	0.00134	0.00127	0.00117	0.00107	0.000948	0.000764	0.000524	0.00015	0.000142	0.000134	0.000126	0.000118	0.00011	0.000102	9.43e-05	8.6e-05	7.78e-05	7.28e-05	6.77e-05	6.27e-05	6.27e-05	6.27e-05	6.27e-05	6.27e-05	6.27e-05	0.000603	0.000626	10.2601	9.77732	9.83104	8.99221	10.0215	9.93311	9.89705	9.35892	9.45658	8.78711	8.76084	8.73252
SCO1922	S2FE2ST	SUF [2Fe-2S] Transfer	Cofactor and Prosthetic Group Biosynthesis	0.00174	0.00173	0.00172	0.0017	0.00167	0.0016	0.00155	0.00149	0.00141	0.0013	0.00119	0.00105	0.000847	0.000582	0.000166	0.000158	0.000149	0.00014	0.000131	0.000123	0.000114	0.000105	9.54e-05	8.63e-05	8.07e-05	7.51e-05	6.95e-05	6.95e-05	6.95e-05	6.95e-05	6.95e-05	6.95e-05	0.000669	0.000695	10.1478	9.32353	9.40219	8.51358	9.6753	9.61514	9.41084	8.50289	9.27694	8.34725	7.9039	8.10229
SCO1924	S2FE2ST	SUF [2Fe-2S] Transfer	Cofactor and Prosthetic Group Biosynthesis	0.00174	0.00173	0.00172	0.0017	0.00167	0.0016	0.00155	0.00149	0.00141	0.0013	0.00119	0.00105	0.000847	0.000582	0.000166	0.000158	0.000149	0.00014	0.000131	0.000123	0.000114	0.000105	9.54e-05	8.63e-05	8.07e-05	7.51e-05	6.95e-05	6.95e-05	6.95e-05	6.95e-05	6.95e-05	6.95e-05	0.000669	0.000695	9.99559	9.56018	9.54384	8.78774	9.65408	9.34811	9.65842	9.1883	9.23699	8.72757	8.71027	8.50716
SCO1925	S2FE2ST	SUF [2Fe-2S] Transfer	Cofactor and Prosthetic Group Biosynthesis	0.00174	0.00173	0.00172	0.0017	0.00167	0.0016	0.00155	0.00149	0.00141	0.0013	0.00119	0.00105	0.000847	0.000582	0.000166	0.000158	0.000149	0.00014	0.000131	0.000123	0.000114	0.000105	9.54e-05	8.63e-05	8.07e-05	7.51e-05	6.95e-05	6.95e-05	6.95e-05	6.95e-05	6.95e-05	6.95e-05	0.000669	0.000695	9.89245	9.31417	9.1072	8.52994	9.4223	9.92148	9.62277	9.06191	9.5596	8.71737	8.53069	8.44082
SCO1930	HEMEAS	Heme A synthase	Cofactor and Prosthetic Group Biosynthesis	0.000449	0.000446	0.000442	0.000437	0.000431	0.000413	0.0004	0.000384	0.000363	0.000334	0.000307	0.000271	0.000218	0.00015	4.29e-05	4.06e-05	3.84e-05	3.61e-05	3.39e-05	3.16e-05	2.93e-05	2.69e-05	2.46e-05	2.22e-05	2.08e-05	1.94e-05	1.79e-05	1.79e-05	1.79e-05	1.79e-05	1.79e-05	1.79e-05	0.000173	0.000179	7.95547	7.81779	7.88138	7.81856	7.87586	7.8046	7.95719	7.56604	7.9207	7.84774	7.8372	7.67728
SCO1934	CYOO	cytochrome o oxidase (menaquinol-9: 2 protons)	Oxidative Phosphorylation	7.27	7.23	7.17	7.1	7.39	7.52	7.46	7.3	7	6.55	6.12	5.53	4.64	3.46	1.59	1.56	1.53	1.5	1.48	1.45	1.42	1.4	1.37	1.34	1.34	1.32	1.29	1.29	1.3	1.3	1.3	1.3	3.65	2.72	8.88224	8.53394	8.65977	8.03321	8.72854	7.99466	8.36874	7.95193	8.13501	7.96878	7.90476	7.89155
SCO1935	TKT1	transketolase	Pentose Phosphate Pathway	0.0244	0.0243	0.0241	0.0238	0.191	0.306	0.34	0.356	0.354	0.334	0.314	0.28	0.221	0.14	0.00466	0.00442	0.00418	0.00393	0.0113	0.0116	0.0128	0.0136	0.0144	0.0169	0.0225	0.0208	0.0192	0.0199	0.0205	0.021	0.0218	0.0225	0.1	0.132	11.0204	10.7935	11.1214	9.99131	10.3729	10.0262	10.5734	10.4248	10.4455	10.0355	10.0649	10.0118
SCO1937	G6PDH2	glucose 6-phosphate dehydrogenase	Pentose Phosphate Pathway	0	0	0	0	0	0.198	0	0	0	0	0	0	0.0732	0	0	0	0	0	0	0	0	0	0	0	0	0	0	0	0	0	0	0	0.00847	0.0369	10.1657	9.74554	9.99449	8.68169	9.53726	9.43733	9.83801	9.58375	9.73425	9.23519	8.94705	9.00018
SCO1939	PGL	6-phosphogluconolactonase	Pentose Phosphate Pathway	0	0	0	0	0	0.198	0	0	0	0	0	0	0.0732	0	0	0	0	0	0	0	0	0	0	0	0	0	0	0	0	0	0	0	0.00847	0.0369	9.20693	8.67716	9.09822	8.15962	8.18771	8.66591	8.69134	8.19061	8.67284	8.16016	8.15795	8.14883
SCO1945	TPI	triose-phosphate isomerase	Glycolysis and Gluconeogenesis	0.1	0.0996	0.0987	0.0976	0.21	0.446	0.52	0.558	0.562	0.535	0.505	0.452	0.355	0.221	0.0084	0.00797	0.00753	0.00709	0.00901	0.0106	0.0139	0.0165	0.0189	0.0249	0.0366	0.0338	0.0313	0.0326	0.0338	0.0349	0.0363	0.0378	0.161	0.203	9.58532	9.52247	9.76673	8.75828	9.17612	8.55132	9.18722	8.97888	8.78196	8.59911	8.32113	8.45261
SCO1946	PGK	phosphoglycerate kinase	Glycolysis and Gluconeogenesis	-0.231	-0.229	-0.227	-0.225	-0.616	-1.2	-1.38	-1.48	-1.48	-1.41	-1.33	-1.19	-0.935	-0.584	-0.022	-0.0209	-0.0197	-0.0186	-0.0297	-0.0333	-0.0409	-0.0469	-0.0524	-0.0669	-0.096	-0.0886	-0.082	-0.0854	-0.0884	-0.0911	-0.0947	-0.0984	-0.425	0.539	10.3175	10.2141	10.5622	9.50971	9.68648	9.2198	9.78543	9.57895	9.31288	9.16568	9.15209	9.01559
SCO1947	GAPD	glyceraldehyde-3-phosphate dehydrogenase	Glycolysis and Gluconeogenesis	0.231	0.229	0.227	0.225	0.616	1.2	1.38	1.48	1.48	1.41	1.33	1.19	0.935	0.584	0.022	0.0209	0.0197	0.0186	0.0297	0.0333	0.0409	0.0469	0.0524	0.0669	0.096	0.0886	0.082	0.0854	0.0884	0.0911	0.0947	0.0984	0.425	0.539	12.0826	11.8333	12.0455	11.3267	11.7584	10.99	11.5144	11.1212	11.2581	10.7327	10.5305	10.0739
SCO1957	HEX7	hexokinase (D-fructose:ATP)	Alternate Carbon Metabolism	0.231	0.23	0.228	0.225	0	0	0	0	0	0	0	0	0	0	0.0162	0.0154	0.0146	0.0137	0	0	0	0	0	0	0	0	0	0	0	0	0	0	0.0304	0.0762	6.86258	6.99687	7.03142	7.15691	6.77276	6.97593	6.981	7.12634	6.99695	7.00538	7.09258	7.069
SCO1961	DHQTi	3-dehydroquinate dehydratase_ irreversible	Tyrosine Tryptophan and Phenylalanine Metabolism	0.0491	0.0488	0.0484	0.0478	0.0471	0.0452	0.0438	0.042	0.0397	0.0365	0.0336	0.0296	0.0239	0.0164	0.00469	0.00444	0.0042	0.00395	0.00371	0.00345	0.0032	0.00295	0.00269	0.00243	0.00228	0.00212	0.00196	0.00196	0.00196	0.00196	0.00196	0.00196	0.0189	0.0196	7.37888	7.53913	7.64307	7.67345	7.52947	7.48471	7.68163	7.67403	7.47415	7.58694	7.5837	7.55307
SCO1996	DPCOAK	dephospho-CoA kinase	Cofactor and Prosthetic Group Biosynthesis	0.0005	0.000497	0.000493	0.000487	0.00048	0.00046	0.000446	0.000428	0.000404	0.000372	0.000342	0.000302	0.000243	0.000167	4.78e-05	4.53e-05	4.28e-05	4.03e-05	3.78e-05	3.52e-05	3.26e-05	3e-05	2.74e-05	2.48e-05	2.32e-05	2.16e-05	2e-05	2e-05	2e-05	2e-05	2e-05	2e-05	0.000192	0.0002	6.70569	6.68054	6.77925	6.38092	6.5552	6.98644	7.40515	6.69686	6.76797	6.65617	6.93716	6.54694
SCO2014	PYK	pyruvate kinase	Glycolysis and Gluconeogenesis	0	0	0	0	0.279	0.88	1.07	1.18	1.2	1.15	1.09	0.974	0.764	0.466	0	0	0	0	0.00321	0.00852	0.0179	0.0258	0.0331	0.0495	0.0796	0.0734	0.0679	0.0712	0.0741	0.0769	0.0804	0.0842	0.306	0.445	9.70965	9.87231	9.72706	9.27294	9.37538	8.80053	9.21228	9.21372	9.23705	9.04969	9.20415	8.89888
SCO2015	23PDE4e	2'_3'-cyclic-nucleotide phosphodiesterase (CMP)	Nucleotide Salvage Pathway	0	0	0	0	0	0	0	0	0	0	0	0	0	0	0	0	0	0	-1.76e-15	0	0	0	0	0	0	0	0	0	0	0	1.51e-15	2.97e-15	8.5e-17	6.71e-16	6.2171	6.13105	6.09547	6.65531	5.74359	6.58049	6.50419	6.55347	6.25557	6.59042	6.35314	5.94862
SCO2019	CHORM	chorismate mutase	Tyrosine Tryptophan and Phenylalanine Metabolism	0.0386	0.0384	0.0381	0.0376	0.0371	0.0356	0.0345	0.0331	0.0312	0.0287	0.0264	0.0233	0.0188	0.0129	0.00369	0.0035	0.0033	0.00311	0.00292	0.00272	0.00252	0.00232	0.00212	0.00191	0.00179	0.00167	0.00154	0.00154	0.00154	0.00154	0.00154	0.00154	0.0148	0.0154	7.87188	7.28643	7.41321	6.56332	7.24753	6.58511	6.79671	6.63696	6.74832	6.75567	6.18432	6.41861
SCO2036	TRPS1	tryptophan synthase (indoleglycerol phosphate)	Tyrosine Tryptophan and Phenylalanine Metabolism	0.00616	0.00612	0.00607	0.006	0.00591	0.00567	0.00549	0.00527	0.00498	0.00458	0.00421	0.00372	0.003	0.00206	0.000588	0.000558	0.000527	0.000496	0.000465	0.000433	0.000402	0.00037	0.000338	0.000305	0.000285	0.000266	0.000246	0.000246	0.000246	0.000246	0.000246	0.000246	0.00237	0.00246	7.24131	7.17568	7.28574	7.03301	7.18922	6.92734	6.83928	6.93692	6.97015	6.74388	6.69579	6.88198
SCO2037	TRPS1	tryptophan synthase (indoleglycerol phosphate)	Tyrosine Tryptophan and Phenylalanine Metabolism	0.00616	0.00612	0.00607	0.006	0.00591	0.00567	0.00549	0.00527	0.00498	0.00458	0.00421	0.00372	0.003	0.00206	0.000588	0.000558	0.000527	0.000496	0.000465	0.000433	0.000402	0.00037	0.000338	0.000305	0.000285	0.000266	0.000246	0.000246	0.000246	0.000246	0.000246	0.000246	0.00237	0.00246	8.31759	7.99637	8.46566	7.62208	7.78492	7.35683	6.95974	6.60362	7.1388	6.63526	6.831	6.48918
SCO2039	IGPS	indole-3-glycerol-phosphate synthase	Tyrosine Tryptophan and Phenylalanine Metabolism	0.00616	0.00612	0.00607	0.006	0.00591	0.00567	0.00549	0.00527	0.00498	0.00458	0.00421	0.00372	0.003	0.00206	0.000588	0.000558	0.000527	0.000496	0.000465	0.000433	0.000402	0.00037	0.000338	0.000305	0.000285	0.000266	0.000246	0.000246	0.000246	0.000246	0.000246	0.000246	0.00237	0.00246	8.07024	7.86923	7.9325	7.0187	7.76721	7.04202	7.50854	7.00246	7.27857	7.06797	7.16424	7.25804
SCO2043	ANS	anthranilate synthase	Tyrosine Tryptophan and Phenylalanine Metabolism	0.00616	0.00612	0.00607	0.006	0.00591	0.00567	0.00549	0.00527	0.00498	0.00458	0.00421	0.00372	0.003	0.00206	0.000588	0.000558	0.000527	0.000496	0.000465	0.000433	0.000402	0.00037	0.000338	0.000305	0.000285	0.000266	0.000246	0.000246	0.000246	0.000246	0.000246	0.000246	0.00237	0.00246	5.77634	5.61902	5.68374	5.27973	5.5069	5.11059	5.25264	5.22605	5.35554	5.2557	5.2856	5.35889
SCO2044	PRAMPC	phosphoribosyl-AMP cyclohydrolase	Histidine Metabolism	0.015	0.0149	0.0148	0.0146	0.0144	0.0138	0.0134	0.0129	0.0121	0.0112	0.0103	0.00907	0.00731	0.00502	0.00143	0.00136	0.00129	0.00121	0.00113	0.00106	0.00098	0.000902	0.000824	0.000744	0.000696	0.000648	0.0006	0.0006	0.0006	0.0006	0.0006	0.0006	0.00578	0.006	8.74039	8.54515	8.61706	8.45293	8.50778	8.24257	8.27574	7.97471	8.25742	8.25497	8.08747	8.14457
SCO2048	IG3PS	Imidazole-glycerol-3-phosphate synthase	Histidine Metabolism	0.015	0.0149	0.0148	0.0146	0.0144	0.0138	0.0134	0.0129	0.0121	0.0112	0.0103	0.00907	0.00731	0.00502	0.00143	0.00136	0.00129	0.00121	0.00113	0.00106	0.00098	0.000902	0.000824	0.000744	0.000696	0.000648	0.0006	0.0006	0.0006	0.0006	0.0006	0.0006	0.00578	0.006	9.4124	9.23327	9.15506	9.04459	8.74717	8.75669	8.65139	8.20577	8.6474	8.40848	8.36668	8.23897
SCO2050	PRMICIi	1-(5-phosphoribosyl)-5-[(5-phosphoribosylamino)methylideneamino)imidazole-4-carboxamide isomerase (irreversible)	Histidine Metabolism	0.015	0.0149	0.0148	0.0146	0.0144	0.0138	0.0134	0.0129	0.0121	0.0112	0.0103	0.00907	0.00731	0.00502	0.00143	0.00136	0.00129	0.00121	0.00113	0.00106	0.00098	0.000902	0.000824	0.000744	0.000696	0.000648	0.0006	0.0006	0.0006	0.0006	0.0006	0.0006	0.00578	0.006	9.07663	9.29557	9.12049	8.81266	8.9721	8.51748	8.34275	8.58897	8.36206	8.24763	8.21717	8.14509
SCO2051	IG3PS	Imidazole-glycerol-3-phosphate synthase	Histidine Metabolism	0.015	0.0149	0.0148	0.0146	0.0144	0.0138	0.0134	0.0129	0.0121	0.0112	0.0103	0.00907	0.00731	0.00502	0.00143	0.00136	0.00129	0.00121	0.00113	0.00106	0.00098	0.000902	0.000824	0.000744	0.000696	0.000648	0.0006	0.0006	0.0006	0.0006	0.0006	0.0006	0.00578	0.006	9.32639	9.04369	9.12115	8.46773	9.23099	8.15018	8.44569	8.44057	8.13193	8.42224	8.46933	8.34358
SCO2052	IGPDH	imidazoleglycerol-phosphate dehydratase	Histidine Metabolism	0.015	0.0149	0.0148	0.0146	0.0144	0.0138	0.0134	0.0129	0.0121	0.0112	0.0103	0.00907	0.00731	0.00502	0.00143	0.00136	0.00129	0.00121	0.00113	0.00106	0.00098	0.000902	0.000824	0.000744	0.000696	0.000648	0.0006	0.0006	0.0006	0.0006	0.0006	0.0006	0.00578	0.006	8.36692	8.45893	8.18702	7.97477	8.21687	7.63	7.77718	7.68114	7.65243	7.649	7.58707	7.44839
SCO2053	HSTPT	histidinol-phosphate transaminase	Histidine Metabolism	0.015	0.0149	0.0148	0.0146	0.0144	0.0138	0.0134	0.0129	0.0121	0.0112	0.0103	0.00907	0.00731	0.00502	0.00143	0.00136	0.00129	0.00121	0.00113	0.00106	0.00098	0.000902	0.000824	0.000744	0.000696	0.000648	0.0006	0.0006	0.0006	0.0006	0.0006	0.0006	0.00578	0.006	8.93166	8.59413	8.90157	8.06168	8.20984	7.8727	8.03236	7.83326	7.75575	7.72655	7.73586	7.73816
SCO2054	HISTD	histidinol dehydrogenase	Histidine Metabolism	0.015	0.0149	0.0148	0.0146	0.0144	0.0138	0.0134	0.0129	0.0121	0.0112	0.0103	0.00907	0.00731	0.00502	0.00143	0.00136	0.00129	0.00121	0.00113	0.00106	0.00098	0.000902	0.000824	0.000744	0.000696	0.000648	0.0006	0.0006	0.0006	0.0006	0.0006	0.0006	0.00578	0.006	8.275	8.22441	8.34642	7.597	7.95106	7.45471	7.52685	7.28703	7.4684	7.2541	7.35579	7.33119
SCO2068	AKP1	alkaline phosphatase (Dihydroneopterin)	Cofactor and Prosthetic Group Biosynthesis	0.00334	0.00332	0.00329	0.00326	0.00321	0.00308	0.00298	0.00286	0.0027	0.00249	0.00229	0.00202	0.00163	0.00112	0.000319	0.000303	0.000286	0.000269	0.000252	0.000235	0.000218	0.000201	0.000183	0.000166	0.000155	0.000144	0.000133	0.000133	0.000133	0.000133	0.000133	0.000133	0.00129	0.00133	7.11473	6.879	7.06956	6.79908	7.14504	6.90944	7.11712	6.97272	7.00992	6.92653	6.7255	6.81892
SCO2084	UAGPT3	UDP-N-acetylglucosamine-N-acetylmuramyl-(pentapeptide)pyrophosphoryl-undecaprenol N-acetylglucosamine transferase	Cell Envelope Biosynthesis	0.0226	0.0224	0.0222	0.022	0.0217	0.0208	0.0201	0.0193	0.0182	0.0168	0.0154	0.0136	0.011	0.00753	0.00215	0.00204	0.00193	0.00182	0.0017	0.00159	0.00147	0.00135	0.00124	0.00112	0.00105	0.000973	0.000901	0.000901	0.000901	0.000901	0.000901	0.000901	0.00867	0.009	9.29015	8.94979	9.01394	8.37977	8.61821	7.94933	8.44693	7.93306	8.33141	8.29946	8.19724	8.24236
SCO2086	UAMAGS	UDP-N-acetylmuramoyl-L-alanyl-D-glutamate synthetase	Cell Envelope Biosynthesis	0.0226	0.0224	0.0222	0.022	0.0217	0.0208	0.0201	0.0193	0.0182	0.0168	0.0154	0.0136	0.011	0.00753	0.00215	0.00204	0.00193	0.00182	0.0017	0.00159	0.00147	0.00135	0.00124	0.00112	0.00105	0.000973	0.000901	0.000901	0.000901	0.000901	0.000901	0.000901	0.00867	0.009	6.6739	6.47795	6.31538	5.92991	6.22452	5.97271	6.23985	5.927	6.01766	5.9376	6.1436	5.85268
SCO2087	PAPPT3	phospho-N-acetylmuramoyl-pentapeptide-transferase (meso-2_6-diaminopimelate)	Cell Envelope Biosynthesis	0.0226	0.0224	0.0222	0.022	0.0217	0.0208	0.0201	0.0193	0.0182	0.0168	0.0154	0.0136	0.011	0.00753	0.00215	0.00204	0.00193	0.00182	0.0017	0.00159	0.00147	0.00135	0.00124	0.00112	0.00105	0.000973	0.000901	0.000901	0.000901	0.000901	0.000901	0.000901	0.00867	0.009	8.02445	8.03851	7.63178	7.16837	7.47187	6.7786	7.40668	7.08169	7.23586	6.95311	7.04676	6.89457
SCO2088	UGMDDS	UDP-N-acetylmuramoyl-L-alanyl-D-glutamyl-meso-2_6-diaminopimeloyl-D-alanyl-D-alanine synthetase	Cell Envelope Biosynthesis	0.0226	0.0224	0.0222	0.022	0.0217	0.0208	0.0201	0.0193	0.0182	0.0168	0.0154	0.0136	0.011	0.00753	0.00215	0.00204	0.00193	0.00182	0.0017	0.00159	0.00147	0.00135	0.00124	0.00112	0.00105	0.000973	0.000901	0.000901	0.000901	0.000901	0.000901	0.000901	0.00867	0.009	8.78745	8.73924	8.70033	8.24508	7.87605	7.85869	8.55429	8.03522	8.16174	8.09127	8.20947	8.00008
SCO2089	UAAGDS	UDP-N-acetylmuramoyl-L-alanyl-D-glutamyl-meso-2_6-diaminopimelate synthetase	Cell Envelope Biosynthesis	0.0226	0.0224	0.0222	0.022	0.0217	0.0208	0.0201	0.0193	0.0182	0.0168	0.0154	0.0136	0.011	0.00753	0.00215	0.00204	0.00193	0.00182	0.0017	0.00159	0.00147	0.00135	0.00124	0.00112	0.00105	0.000973	0.000901	0.000901	0.000901	0.000901	0.000901	0.000901	0.00867	0.009	8.82604	8.5478	8.45353	8.21767	8.06219	8.08206	8.39651	8.15373	8.37267	8.10721	8.33232	8.19307
SCO2090	MCTP1A	murein crosslinking transpeptidase 1A:(A2pm->D-ala)	Murein Biosynthesis	0.00567	0.00563	0.00558	0.00552	0.00544	0.00522	0.00506	0.00485	0.00458	0.00422	0.00388	0.00342	0.00276	0.00189	0.000541	0.000513	0.000485	0.000456	0.000428	0.000399	0.00037	0.00034	0.000311	0.000281	0.000263	0.000244	0.000226	0.000226	0.000226	0.000226	0.000226	0.000226	0.00218	0.00226	7.28899	7.04204	6.76566	6.71534	6.68868	6.39742	6.65443	6.42079	6.61428	6.62272	6.66851	6.38217
SCO2093	HCO3E	HCO3 equilibration reaction	Unassigned	0.255	0.253	0.251	0.248	0.245	0.235	0.227	0.218	0.206	0.19	0.174	0.154	0.124	0.09	0.0256	0.0243	0.0229	0.0216	0.0289	0.0188	0.0174	0.0161	0.0147	0.0133	0.0127	0.0136	0.0156	0.0201	0.0241	0.0281	0.0328	0.0379	0.102	0.0986	8.78147	8.76712	8.66471	8.26777	9.16376	7.72939	8.20245	7.88538	8.09509	7.76776	7.59288	7.7104
SCO2103	MTHFR2	5_10-methylenetetrahydrofolate reductase (NADH)	Folate Metabolism	0.0371	0.0369	0.0366	0.0362	0.0357	0.0342	0.0331	0.0318	0.03	0.0276	0.0254	0.0224	0.0181	0.0124	0.00355	0.00336	0.00318	0.00299	0.00281	0.00262	0.00243	0.00224	0.00205	0.00186	0.00176	0.00165	0.00153	0.00156	0.00157	0.00156	0.00158	0.00159	0.0143	0.0148	8.15299	7.87683	7.99858	7.31813	7.83957	7.13813	7.50155	7.20782	7.19412	7.07571	6.99966	6.99043
SCO2104	TMPPP	thiamine-phosphate diphosphorylase	Cofactor and Prosthetic Group Biosynthesis	0.000905	0.000899	0.000891	0.000881	0.000869	0.000833	0.000807	0.000774	0.000731	0.000673	0.000619	0.000546	0.00044	0.000302	8.63e-05	8.19e-05	7.74e-05	7.28e-05	6.83e-05	6.36e-05	5.9e-05	5.43e-05	4.96e-05	4.48e-05	4.19e-05	3.9e-05	3.61e-05	3.61e-05	3.61e-05	3.61e-05	3.61e-05	3.61e-05	0.000348	0.000361	8.95359	8.89006	8.83734	8.66155	8.71165	8.58059	8.79673	8.85334	8.85105	8.65975	8.77532	8.65839
SCO2108	THZPSN3	thiazole phosphate synthesis	Cofactor and Prosthetic Group Biosynthesis	0.000905	0.000899	0.000891	0.000881	0.000869	0.000833	0.000807	0.000774	0.000731	0.000673	0.000619	0.000546	0.00044	0.000302	8.63e-05	8.19e-05	7.74e-05	7.28e-05	6.83e-05	6.36e-05	5.9e-05	5.43e-05	4.96e-05	4.48e-05	4.19e-05	3.9e-05	3.61e-05	3.61e-05	3.61e-05	3.61e-05	3.61e-05	3.61e-05	0.000348	0.000361	7.12872	6.99307	7.05117	7.03332	7.56707	7.0056	7.06581	6.91293	6.79692	6.75237	6.65202	6.65655
SCO2109	TYRL	tyrosine lyase	Cofactor and Prosthetic Group Biosynthesis	0.000905	0.000899	0.000891	0.000881	0.000869	0.000833	0.000807	0.000774	0.000731	0.000673	0.000619	0.000546	0.00044	0.000302	8.63e-05	8.19e-05	7.74e-05	7.28e-05	6.83e-05	6.36e-05	5.9e-05	5.43e-05	4.96e-05	4.48e-05	4.19e-05	3.9e-05	3.61e-05	3.61e-05	3.61e-05	3.61e-05	3.61e-05	3.61e-05	0.000348	0.000361	5.86479	5.65959	5.72975	5.62688	5.49962	5.735	5.89428	5.52004	5.44321	5.50169	5.24465	5.44895
SCO2115	DDPA	3-deoxy-D-arabino-heptulosonate 7-phosphate synthetase	Tyrosine Tryptophan and Phenylalanine Metabolism	0.0491	0.0488	0.0484	0.0478	0.0471	0.0452	0.0438	0.042	0.0397	0.0365	0.0336	0.0296	0.0239	0.0164	0.00469	0.00444	0.0042	0.00395	0.00371	0.00345	0.0032	0.00295	0.00269	0.00243	0.00228	0.00212	0.00196	0.00196	0.00196	0.00196	0.00196	0.00196	0.0189	0.0196	8.22552	7.94671	7.74383	7.4905	8.25557	7.5892	7.8076	7.55914	7.50083	7.43998	7.13367	7.38208
SCO2117	ANS	anthranilate synthase	Tyrosine Tryptophan and Phenylalanine Metabolism	0.00616	0.00612	0.00607	0.006	0.00591	0.00567	0.00549	0.00527	0.00498	0.00458	0.00421	0.00372	0.003	0.00206	0.000588	0.000558	0.000527	0.000496	0.000465	0.000433	0.000402	0.00037	0.000338	0.000305	0.000285	0.000266	0.000246	0.000246	0.000246	0.000246	0.000246	0.000246	0.00237	0.00246	5.6202	5.46775	5.42416	5.54228	5.42421	5.43278	5.21226	5.25569	5.4205	5.36039	5.51481	5.33058
SCO2119	PFK_3	phosphofructokinase (s7p)	Pentose Phosphate Pathway	0.0244	0.0243	0.0241	0.0238	0.191	0.306	0.34	0.356	0.354	0.334	0.314	0.28	0.221	0.14	0.00466	0.00442	0.00418	0.00393	0.0113	0.0116	0.0128	0.0136	0.0144	0.0169	0.0225	0.0208	0.0192	0.0199	0.0205	0.021	0.0218	0.0225	0.1	0.132	6.59098	6.45904	6.49013	6.56686	6.60149	6.1498	6.34533	6.21329	6.29647	6.43582	6.36247	6.34602
SCO2122	AGPATi160	1-hexadecanoyl-sn-glycerol 3-phosphate O-acyltransferase (iso-C16:0)	Glycerophospholipid Metabolism	0.00239	0.00238	0.00236	0.00233	0.0023	0.0022	0.00214	0.00205	0.00194	0.00178	0.00164	0.00145	0.00116	0.0008	0.000229	0.000217	0.000205	0.000193	0.000181	0.000168	0.000156	0.000144	0.000131	0.000119	0.000111	0.000103	9.56e-05	9.56e-05	9.56e-05	9.56e-05	9.56e-05	9.56e-05	0.00092	0.000955	7.89365	7.898	7.9761	7.73912	7.88961	7.50621	7.82115	7.74652	7.46841	7.64047	7.70256	7.75254
SCO2126	HEX1	glucokinase (D-glucose:ATP)	Glycolysis and Gluconeogenesis	0.111	0.11	0.109	0.108	0.107	0.3	0.099	0.095	0.0897	0.0826	0.0759	0.067	0.127	0.0371	0.0106	0.01	0.00949	0.00894	0.00838	0.00781	0.00724	0.00666	0.00608	0.0055	0.00514	0.00479	0.00443	0.00443	0.00443	0.00443	0.00443	0.00443	0.0511	0.0643	9.15247	8.69387	8.80604	8.43897	8.58073	8.07212	8.52808	8.33605	8.24249	8.10853	8.0745	7.84152
SCO2147	ANPRT	anthranilate phosphoribosyltransferase	Tyrosine Tryptophan and Phenylalanine Metabolism	0.00616	0.00612	0.00607	0.006	0.00591	0.00567	0.00549	0.00527	0.00498	0.00458	0.00421	0.00372	0.003	0.00206	0.000588	0.000558	0.000527	0.000496	0.000465	0.000433	0.000402	0.00037	0.000338	0.000305	0.000285	0.000266	0.000246	0.000246	0.000246	0.000246	0.000246	0.000246	0.00237	0.00246	7.90272	7.69589	7.98811	7.61387	7.82155	7.445	7.47457	7.1875	7.37858	7.33343	7.17835	7.41898
SCO2148	CYO2a	cytochrome bc1 oxidoreductase complex (reductase_ menaquinol: 2 protons) Complex III	Oxidative Phosphorylation	4.41	4.38	4.35	4.3	3.82	3.15	2.87	2.65	2.45	2.26	2.09	1.89	1.64	1.34	0.881	0.862	0.843	0.823	0.793	0.765	0.737	0.711	0.685	0.651	0.613	0.608	0.602	0.602	0.601	0.601	0.6	0.6	1.69	1.35	11.0806	10.5824	10.6681	9.91596	10.6205	10.0232	9.69323	9.23971	10.0306	9.37472	9.1868	9.17444
SCO2149	CYO2a	cytochrome bc1 oxidoreductase complex (reductase_ menaquinol: 2 protons) Complex III	Oxidative Phosphorylation	4.41	4.38	4.35	4.3	3.82	3.15	2.87	2.65	2.45	2.26	2.09	1.89	1.64	1.34	0.881	0.862	0.843	0.823	0.793	0.765	0.737	0.711	0.685	0.651	0.613	0.608	0.602	0.602	0.601	0.601	0.6	0.6	1.69	1.35	11.2144	10.5291	10.864	10.0071	10.758	9.90525	9.88285	9.52921	9.96015	9.47795	9.4058	9.49005
SCO2150	CYO2a	cytochrome bc1 oxidoreductase complex (reductase_ menaquinol: 2 protons) Complex III	Oxidative Phosphorylation	4.41	4.38	4.35	4.3	3.82	3.15	2.87	2.65	2.45	2.26	2.09	1.89	1.64	1.34	0.881	0.862	0.843	0.823	0.793	0.765	0.737	0.711	0.685	0.651	0.613	0.608	0.602	0.602	0.601	0.601	0.6	0.6	1.69	1.35	12.8157	12.4679	12.657	12.0141	12.4146	11.7237	11.8576	11.6986	11.8989	11.5446	11.4083	11.7058
SCO2151	CYO2b	cytochrome aa3 oxidase (menaquinol: 2 protons) Complex IV	Oxidative Phosphorylation	4.41	4.38	4.35	4.3	3.82	3.15	2.87	2.65	2.45	2.26	2.09	1.89	1.64	1.34	0.881	0.862	0.843	0.823	0.793	0.765	0.737	0.711	0.685	0.651	0.613	0.608	0.602	0.602	0.601	0.601	0.6	0.6	1.69	1.35	11.9114	11.4874	11.4265	10.9989	11.4749	10.934	11.1778	10.7926	10.9774	10.7401	10.73	10.6575
SCO2154	CYO2b	cytochrome aa3 oxidase (menaquinol: 2 protons) Complex IV	Oxidative Phosphorylation	4.41	4.38	4.35	4.3	3.82	3.15	2.87	2.65	2.45	2.26	2.09	1.89	1.64	1.34	0.881	0.862	0.843	0.823	0.793	0.765	0.737	0.711	0.685	0.651	0.613	0.608	0.602	0.602	0.601	0.601	0.6	0.6	1.69	1.35	9.41649	9.21605	9.36855	8.39234	8.91443	8.14198	8.48212	8.21681	8.30134	7.90215	7.6952	8.08264
SCO2155	CYO2b	cytochrome aa3 oxidase (menaquinol: 2 protons) Complex IV	Oxidative Phosphorylation	4.41	4.38	4.35	4.3	3.82	3.15	2.87	2.65	2.45	2.26	2.09	1.89	1.64	1.34	0.881	0.862	0.843	0.823	0.793	0.765	0.737	0.711	0.685	0.651	0.613	0.608	0.602	0.602	0.601	0.601	0.6	0.6	1.69	1.35	11.2814	11.2366	11.1905	10.7332	11.2214	10.2919	10.6615	10.5016	10.3937	10.2234	10.21	10.4781
SCO2156	CYO2b	cytochrome aa3 oxidase (menaquinol: 2 protons) Complex IV	Oxidative Phosphorylation	4.41	4.38	4.35	4.3	3.82	3.15	2.87	2.65	2.45	2.26	2.09	1.89	1.64	1.34	0.881	0.862	0.843	0.823	0.793	0.765	0.737	0.711	0.685	0.651	0.613	0.608	0.602	0.602	0.601	0.601	0.6	0.6	1.69	1.35	12.6141	12.0971	12.372	11.4643	12.3827	11.4882	11.7076	11.3733	11.5523	11.4523	11.1154	11.5097
SCO2158	ADNK1	adenosine kinase	Nucleotide Salvage Pathway	0.0226	0.0225	0.0223	0.0221	0.0217	0.0208	0.0202	0.0194	0.0183	0.0168	0.0155	0.0137	0.011	0.00757	0.00216	0.00205	0.00194	0.00182	0.00171	0.0016	0.00148	0.00137	0.00126	0.00114	0.00109	0.00102	0.000955	0.000979	0.000992	0.000981	0.00101	0.00101	0.00872	0.00901	5.46434	5.15832	5.2082	5.05103	5.00648	4.78799	4.90665	4.8346	5.03744	4.92349	4.75572	4.66664
SCO2162	QULNS	quinolinate synthase	Cofactor and Prosthetic Group Biosynthesis	0.00218	0.00217	0.00215	0.00213	0.0021	0.00201	0.00195	0.00187	0.00177	0.00162	0.00149	0.00132	0.00106	0.000729	0.000208	0.000198	0.000187	0.000176	0.000165	0.000154	0.000142	0.000131	0.00012	0.000108	0.000101	9.42e-05	8.72e-05	8.72e-05	8.72e-05	8.72e-05	8.72e-05	8.72e-05	0.000839	0.000871	7.51102	7.52821	7.32084	7.58109	7.98111	7.75821	8.14121	7.77479	8.06854	7.93624	7.93083	7.65083
SCO2173	ACBIPGT	Adenosyl cobinamide phosphate guanyltransferase	Cofactor and Prosthetic Group Biosynthesis	0.000242	0.00024	0.000238	0.000236	0.000232	0.000223	0.000216	0.000207	0.000196	0.00018	0.000165	0.000146	0.000118	8.08e-05	2.31e-05	2.19e-05	2.07e-05	1.95e-05	1.83e-05	1.7e-05	1.58e-05	1.45e-05	1.33e-05	1.2e-05	1.12e-05	1.04e-05	9.66e-06	9.66e-06	9.66e-06	9.66e-06	9.66e-06	9.66e-06	9.3e-05	9.65e-05	8.5433	8.6506	8.37815	8.47648	8.59394	8.58182	8.49036	8.47675	8.64351	8.3939	8.53437	8.50312
SCO2175	NNDMBRT	Nicotinate-nucleotide dimethylbenzimidazole phosphoribosyltransferase	Cofactor and Prosthetic Group Biosynthesis	0.000242	0.00024	0.000238	0.000236	0.000232	0.000223	0.000216	0.000207	0.000196	0.00018	0.000165	0.000146	0.000118	8.08e-05	2.31e-05	2.19e-05	2.07e-05	1.95e-05	1.83e-05	1.7e-05	1.58e-05	1.45e-05	1.33e-05	1.2e-05	1.12e-05	1.04e-05	9.66e-06	9.66e-06	9.66e-06	9.66e-06	9.66e-06	9.66e-06	9.3e-05	9.65e-05	8.10094	8.04264	7.97937	8.09605	7.86686	7.66858	7.80842	7.70136	7.71744	7.65998	7.78564	7.74334
SCO2177	ADOCBLS	Adenosylcobalamin 5'-phosphate synthase	Cofactor and Prosthetic Group Biosynthesis	0.000242	0.00024	0.000238	0.000236	0.000232	0.000223	0.000216	0.000207	0.000196	0.00018	0.000165	0.000146	0.000118	8.08e-05	2.31e-05	2.19e-05	2.07e-05	1.95e-05	1.83e-05	1.7e-05	1.58e-05	1.45e-05	1.33e-05	1.2e-05	1.12e-05	1.04e-05	9.66e-06	9.66e-06	9.66e-06	9.66e-06	9.66e-06	9.66e-06	9.3e-05	9.65e-05	6.89599	7.09274	6.79031	7.12465	6.86159	6.61172	6.83533	7.10037	6.80197	6.85259	6.99791	7.21225
SCO2180	AKGDH	2-Oxogluterate dehydrogenase	Citric Acid Cycle	2.62	2.61	2.59	2.57	2.18	2	1.59	1.35	1.2	1.04	0.967	0.963	1.02	0.842	0.581	0.569	0.556	0.543	0.515	0.499	0.481	0.463	0.445	0.422	0.395	0.391	0.387	0.385	0.383	0.382	0.38	0.377	0.991	0.776	11.3013	11.0088	11.1267	10.2797	11.2932	10.6688	11.0665	10.6388	10.9643	10.5597	10.3602	10.6268
SCO2181	AKGDH	2-Oxogluterate dehydrogenase	Citric Acid Cycle	2.62	2.61	2.59	2.57	2.18	2	1.59	1.35	1.2	1.04	0.967	0.963	1.02	0.842	0.581	0.569	0.556	0.543	0.515	0.499	0.481	0.463	0.445	0.422	0.395	0.391	0.387	0.385	0.383	0.382	0.38	0.377	0.991	0.776	10.8616	10.2572	10.3955	9.54129	10.3809	10.0363	9.98788	9.44933	10.2629	9.31017	9.12002	9.2986
SCO2183	PDH	pyruvate dehydrogenase	Glycolysis and Gluconeogenesis	1.17	1.16	1.16	1.15	1.14	1.21	1.22	1.2	1.16	1.09	1.02	0.921	0.771	0.574	0.262	0.257	0.252	0.247	0.246	0.237	0.234	0.23	0.226	0.224	0.226	0.223	0.221	0.224	0.227	0.23	0.233	0.237	0.599	0.437	10.3724	9.79524	9.78217	9.42018	9.96456	10.4879	10.3825	9.9208	9.66577	9.45854	9.58314	9.47991
SCO2194	LIPOS	Lipoate synthase	Cofactor and Prosthetic Group Biosynthesis	0.00203	0.00202	0.002	0.00198	0.00195	0.00187	0.00181	0.00174	0.00164	0.00151	0.00139	0.00122	0.000987	0.000678	0.000194	0.000184	0.000174	0.000163	0.000153	0.000143	0.000132	0.000122	0.000111	0.0001	9.4e-05	8.75e-05	8.1e-05	8.1e-05	8.1e-05	8.1e-05	8.1e-05	8.1e-05	0.00078	0.000809	9.74988	9.57114	9.82196	9.13409	9.60903	10.4222	10.3046	9.79529	9.7727	9.57432	9.62742	9.38342
SCO2198	GLNS	glutamine synthetase	Glutamate Metabolism	0.361	0.359	0.356	0.352	0.347	0.333	0.322	0.309	0.292	0.269	0.247	0.218	0.176	0.121	0.0345	0.0327	0.0309	0.0291	0.0273	0.0254	0.0236	0.0217	0.0198	0.0179	0.0167	0.0156	0.0144	0.0144	0.0144	0.0144	0.0144	0.0144	0.139	0.144	11.27	11.1061	11.0675	10.5929	10.9656	8.19525	8.2404	10.2674	11.6866	10.4056	8.43759	7.41887
SCO2210	GLNS	glutamine synthetase	Glutamate Metabolism	0.361	0.359	0.356	0.352	0.347	0.333	0.322	0.309	0.292	0.269	0.247	0.218	0.176	0.121	0.0345	0.0327	0.0309	0.0291	0.0273	0.0254	0.0236	0.0217	0.0198	0.0179	0.0167	0.0156	0.0144	0.0144	0.0144	0.0144	0.0144	0.0144	0.139	0.144	11.6019	11.3394	11.4539	11.0094	11.5515	6.25657	6.19597	6.60041	9.17043	7.04002	6.39635	6.18849
SCO2256	MOHMT	3-methyl-2-oxobutanoate hydroxymethyltransferase	Cofactor and Prosthetic Group Biosynthesis	0.0005	0.000497	0.000493	0.000487	0.00048	0.00046	0.000446	0.000428	0.000404	0.000372	0.000342	0.000302	0.000243	0.000167	4.78e-05	4.53e-05	4.28e-05	4.03e-05	3.78e-05	3.52e-05	3.26e-05	3e-05	2.74e-05	2.48e-05	2.32e-05	2.16e-05	2e-05	2e-05	2e-05	2e-05	2e-05	2e-05	0.000192	0.0002	5.59479	5.23428	5.26458	5.30533	5.4684	5.16777	5.02698	4.97585	5.03824	4.84332	5.01999	4.98845
SCO2286	AKP1	alkaline phosphatase (Dihydroneopterin)	Cofactor and Prosthetic Group Biosynthesis	0.00334	0.00332	0.00329	0.00326	0.00321	0.00308	0.00298	0.00286	0.0027	0.00249	0.00229	0.00202	0.00163	0.00112	0.000319	0.000303	0.000286	0.000269	0.000252	0.000235	0.000218	0.000201	0.000183	0.000166	0.000155	0.000144	0.000133	0.000133	0.000133	0.000133	0.000133	0.000133	0.00129	0.00133	6.39811	6.315	6.18251	6.60837	6.36894	6.46187	6.45952	6.44862	6.47838	6.40977	6.3662	6.18201
SCO2371	PDH	pyruvate dehydrogenase	Glycolysis and Gluconeogenesis	1.17	1.16	1.16	1.15	1.14	1.21	1.22	1.2	1.16	1.09	1.02	0.921	0.771	0.574	0.262	0.257	0.252	0.247	0.246	0.237	0.234	0.23	0.226	0.224	0.226	0.223	0.221	0.224	0.227	0.23	0.233	0.237	0.599	0.437	7.04818	6.92705	7.25196	7.07728	7.15044	7.1312	7.68676	7.57086	8.28141	8.07608	8.24258	8.09028
SCO2387	MCOATA	Malonyl-CoA-ACP transacylase	Membrane Lipid Metabolism	0.163	0.162	0.16	0.159	0.156	0.15	0.145	0.139	0.132	0.121	0.111	0.0983	0.0792	0.0544	0.0155	0.0147	0.0139	0.0131	0.0123	0.0115	0.0106	0.00978	0.00892	0.00807	0.00755	0.00703	0.0065	0.0065	0.0065	0.0065	0.0065	0.0065	0.0626	0.065	8.17999	8.17826	8.02054	7.63006	7.79535	6.49796	6.94683	6.8621	7.06442	6.883	6.96675	6.84223
SCO2388	2MBCOATA	2-Methyl-butanoyl-CoA-ACP transacylase	Membrane Lipid Metabolism	0.00925	0.00919	0.00911	0.00901	0.00888	0.00851	0.00825	0.00792	0.00748	0.00688	0.00633	0.00559	0.0045	0.00309	0.000883	0.000837	0.000791	0.000745	0.000698	0.000651	0.000603	0.000555	0.000507	0.000458	0.000429	0.000399	0.000369	0.000369	0.000369	0.000369	0.000369	0.000369	0.00356	0.00369	10.4216	10.2761	10.3783	9.78931	9.88929	8.41324	9.11851	9.06287	9.29078	8.96454	9.14005	8.88786
SCO2389	MCOATA	Malonyl-CoA-ACP transacylase	Membrane Lipid Metabolism	0.163	0.162	0.16	0.159	0.156	0.15	0.145	0.139	0.132	0.121	0.111	0.0983	0.0792	0.0544	0.0155	0.0147	0.0139	0.0131	0.0123	0.0115	0.0106	0.00978	0.00892	0.00807	0.00755	0.00703	0.0065	0.0065	0.0065	0.0065	0.0065	0.0065	0.0626	0.065	11.4881	11.4067	11.3238	10.7716	11.4903	9.34237	10.7991	10.1385	10.192	10.4602	10.6935	10.1994
SCO2390	3OASi170	3-oxoacyl-[acyl-carrier-protein] synthase (iso-C17:0)	Cell Envelope Biosynthesis	0.00206	0.00205	0.00203	0.00201	0.00198	0.0019	0.00184	0.00176	0.00167	0.00153	0.00141	0.00124	0.001	0.000688	0.000197	0.000187	0.000176	0.000166	0.000156	0.000145	0.000134	0.000124	0.000113	0.000102	9.55e-05	8.89e-05	8.23e-05	8.23e-05	8.23e-05	8.23e-05	8.23e-05	8.23e-05	0.000792	0.000822	9.56598	9.60136	9.41263	8.97998	9.54348	8.34692	8.55403	8.42396	8.80807	8.58221	8.40651	8.33163
SCO2445	ACCOAC	acetyl-CoA carboxylase	Membrane Lipid Metabolism	0.163	0.162	0.16	0.159	0.156	0.15	0.145	0.139	0.132	0.121	0.111	0.0983	0.0792	0.0593	0.0169	0.016	0.0151	0.0142	0.022	0.0124	0.0114	0.0105	0.00963	0.0087	0.00845	0.00964	0.012	0.0165	0.0205	0.0244	0.0291	0.0343	0.0665	0.062	5.45695	5.3618	5.23953	5.33955	5.15894	5.36958	5.49255	5.37164	5.30918	4.94392	5.23147	5.38881
SCO2455	SPRMS	spermine synthase	Methionine Metabolism	0.00185	0.00184	0.00182	0.0018	0.00178	0.0017	0.00165	0.00158	0.0015	0.00138	0.00127	0.00112	0.0009	0.000618	0.000177	0.000168	0.000158	0.000149	0.00014	0.00013	0.000121	0.000111	0.000101	9.17e-05	8.58e-05	7.98e-05	7.39e-05	7.39e-05	7.39e-05	7.39e-05	7.39e-05	7.39e-05	0.000711	0.000738	7.36581	7.4242	7.1993	7.34898	7.08883	7.22507	7.18593	6.97957	6.76202	7.14813	7.39952	7.04703
SCO2505	ZNabc	zinc (Zn+2) transport via ABC system	Inorganic Ion Transport and Metabolism	6.09e-05	6.05e-05	6e-05	5.94e-05	5.85e-05	5.61e-05	5.44e-05	5.22e-05	4.93e-05	4.53e-05	4.17e-05	3.68e-05	2.96e-05	2.04e-05	5.82e-06	5.52e-06	5.21e-06	4.91e-06	4.6e-06	4.29e-06	3.97e-06	3.66e-06	3.34e-06	3.02e-06	2.82e-06	2.63e-06	2.43e-06	2.43e-06	2.43e-06	2.43e-06	2.43e-06	2.43e-06	2.34e-05	2.43e-05	7.50083	7.237	7.32233	7.21676	7.32666	7.57972	7.05832	6.95343	7.35356	7.36439	7.10314	7.08378
SCO2506	ZNabc	zinc (Zn+2) transport via ABC system	Inorganic Ion Transport and Metabolism	6.09e-05	6.05e-05	6e-05	5.94e-05	5.85e-05	5.61e-05	5.44e-05	5.22e-05	4.93e-05	4.53e-05	4.17e-05	3.68e-05	2.96e-05	2.04e-05	5.82e-06	5.52e-06	5.21e-06	4.91e-06	4.6e-06	4.29e-06	3.97e-06	3.66e-06	3.34e-06	3.02e-06	2.82e-06	2.63e-06	2.43e-06	2.43e-06	2.43e-06	2.43e-06	2.43e-06	2.43e-06	2.34e-05	2.43e-05	8.10405	7.96413	7.9705	8.24989	7.89232	8.02684	8.02787	7.73852	7.90358	7.99166	8.01519	7.96328
SCO2507	ZNabc	zinc (Zn+2) transport via ABC system	Inorganic Ion Transport and Metabolism	6.09e-05	6.05e-05	6e-05	5.94e-05	5.85e-05	5.61e-05	5.44e-05	5.22e-05	4.93e-05	4.53e-05	4.17e-05	3.68e-05	2.96e-05	2.04e-05	5.82e-06	5.52e-06	5.21e-06	4.91e-06	4.6e-06	4.29e-06	3.97e-06	3.66e-06	3.34e-06	3.02e-06	2.82e-06	2.63e-06	2.43e-06	2.43e-06	2.43e-06	2.43e-06	2.43e-06	2.43e-06	2.34e-05	2.43e-05	6.68753	6.86838	6.72953	6.85166	6.73867	6.89572	6.81194	6.60891	6.63977	6.78474	6.78444	6.61267
SCO2509	UDCPDPS	Undecaprenyl diphosphate synthase	Cofactor and Prosthetic Group Biosynthesis	0.000413	0.000411	0.000407	0.000403	0.000397	0.00038	0.000369	0.000354	0.000334	0.000308	0.000283	0.00025	0.000201	0.000138	3.95e-05	3.74e-05	3.54e-05	3.33e-05	3.12e-05	2.91e-05	2.7e-05	2.48e-05	2.27e-05	2.05e-05	1.92e-05	1.78e-05	1.65e-05	1.65e-05	1.65e-05	1.65e-05	1.65e-05	1.65e-05	0.000159	0.000165	8.06411	8.03932	7.89461	7.7526	7.82617	7.87936	8.01754	8.07372	7.7602	7.80305	8.01484	7.98625
SCO2528	IPPS	2-isopropylmalate synthase	Valine Leucine and Isoleucine Metabolism	0.0311	0.0309	0.0307	0.0303	0.0299	0.0287	0.0278	0.0267	0.0252	0.0232	0.0213	0.0188	0.0151	0.0104	0.00297	0.00282	0.00266	0.00251	0.00235	0.00219	0.00203	0.00187	0.00171	0.00154	0.00144	0.00134	0.00124	0.00124	0.00124	0.00124	0.00124	0.00124	0.012	0.0124	10.1622	9.9013	9.83774	9.69273	9.68623	8.9793	9.2168	8.83911	9.29901	8.89128	9.00113	8.69672
SCO2541	GLYCAt2r	D-glycerate transport via proton symport_ reversible	Transport and Membrane	-2.17e-19	-1.08e-19	-2.17e-19	0	1.08e-19	0	-1.08e-19	1.08e-19	1.08e-19	1.08e-19	0	0	0	0	0	-1.36e-20	0	0	5.15e-19	1.36e-20	-1.36e-20	0	-6.78e-21	0	-6.78e-21	4.17e-18	1.14e-16	0	0	3.13e-17	0	0	4.68e-18	2.07e-17	4.82741	4.64074	4.84701	4.814	4.70248	4.94994	4.78172	4.63518	4.67933	4.84145	4.80563	4.8528
SCO2546	DADA	Deoxyadenosine deaminase	Nucleotide Salvage Pathway	0	0	0	0	0	0	0	0	0	0	0	0	0	0	0	0	0	0	1.84e-16	0	0	0	0	0	0	0	0	0	0	0	0	0	5.75e-18	3.25e-17	7.07099	6.7888	6.93494	6.70452	7.05779	6.90374	6.74551	6.74417	6.63345	6.76125	6.84155	6.64195
SCO2559	CPPPGO2	Oxygen Independent coproporphyrinogen-III oxidase	Cofactor and Prosthetic Group Biosynthesis	0.00153	0.00152	0.0015	0.00149	0.00147	0.00141	0.00136	0.00131	0.00123	0.00114	0.00104	0.000922	0.000743	0.00051	0.000146	0.000138	0.000131	0.000123	0.000115	0.000107	9.96e-05	9.17e-05	8.37e-05	7.56e-05	7.08e-05	6.59e-05	6.1e-05	6.1e-05	6.1e-05	6.1e-05	6.1e-05	6.1e-05	0.000587	0.000609	7.67565	7.59972	7.49738	7.43486	7.42496	7.2517	7.48261	7.42837	7.41061	7.39451	7.4596	7.81446
SCO2576	PGM	phosphoglycerate mutase	Glycolysis and Gluconeogenesis	-3.89e-16	7.77e-16	4.72e-16	-6.38e-16	0.395	0.991	1.18	1.28	1.3	1.24	1.17	1.05	0.823	0.507	0	0	0	0	0.0123	0.017	0.0258	0.0331	0.0397	0.0555	0.0852	0.0786	0.0727	0.076	0.079	0.0817	0.0853	0.089	0.336	0.483	7.90166	7.62666	7.75068	7.42785	7.56973	7.16576	7.35731	7.26844	7.1793	7.33003	7.12094	7.19863
SCO2579	NNAT	nicotinate-nucleotide adenylyltransferase	Nucleotide Salvage Pathway	0.00218	0.00217	0.00215	0.00213	0.0021	0.00201	0.00195	0.00187	0.00177	0.00162	0.00149	0.00132	0.00106	0.000729	0.000208	0.000198	0.000187	0.000176	0.000165	0.000154	0.000142	0.000131	0.00012	0.000108	0.000101	9.42e-05	8.72e-05	8.72e-05	8.72e-05	8.72e-05	8.72e-05	8.72e-05	0.000839	0.000871	7.27045	7.3277	7.39563	6.84999	7.5384	6.56907	6.87348	6.71675	6.93674	6.71916	6.7719	6.71819
SCO2585	G5SD	glutamate-5-semialdehyde dehydrogenase	Arginine and Proline Metabolism	0.0702	0.0698	0.0692	0.0684	0.0674	0.0646	0.0626	0.0601	0.0568	0.0522	0.048	0.0424	0.0341	0.0235	0.0067	0.00636	0.00601	0.00566	0.0053	0.00494	0.00459	0.00423	0.00386	0.0035	0.00329	0.00307	0.00285	0.00288	0.00289	0.00288	0.0029	0.00291	0.027	0.028	5.9517	5.42226	5.6044	5.29879	5.88181	5.21774	5.23232	5.04477	5.15835	5.23712	5.19418	5.13797
SCO2587	GLU5K	glutamate 5-kinase	Arginine and Proline Metabolism	0.0702	0.0698	0.0692	0.0684	0.0674	0.0646	0.0626	0.0601	0.0568	0.0522	0.048	0.0424	0.0341	0.0235	0.0067	0.00636	0.00601	0.00566	0.0053	0.00494	0.00459	0.00423	0.00386	0.0035	0.00329	0.00307	0.00285	0.00288	0.00289	0.00288	0.0029	0.00291	0.027	0.028	6.94299	7.0303	7.06329	7.16256	6.90606	6.96657	6.72769	6.84642	6.69667	6.77245	7.00323	6.63055
SCO2608	MCTP1A	murein crosslinking transpeptidase 1A:(A2pm->D-ala)	Murein Biosynthesis	0.00567	0.00563	0.00558	0.00552	0.00544	0.00522	0.00506	0.00485	0.00458	0.00422	0.00388	0.00342	0.00276	0.00189	0.000541	0.000513	0.000485	0.000456	0.000428	0.000399	0.00037	0.00034	0.000311	0.000281	0.000263	0.000244	0.000226	0.000226	0.000226	0.000226	0.000226	0.000226	0.00218	0.00226	9.67672	9.43715	9.44902	8.73859	8.9507	8.49986	8.55698	8.65286	8.66135	8.55313	8.63368	8.11523
SCO2612	NDPK2	nucleoside-diphosphate kinase (ATP:UDP)	Nucleotide Salvage Pathway	0.196	0.195	0.193	0.191	0.188	0.18	0.175	0.168	0.158	0.146	0.134	0.118	0.0952	0.0654	0.0187	0.0177	0.0167	0.0158	0.0148	0.0138	0.0128	0.0118	0.0107	0.0097	0.00907	0.00845	0.00782	0.00782	0.00782	0.00782	0.00782	0.00782	0.0753	0.0781	8.49307	8.38725	8.38726	8.15376	8.0538	7.8997	8.21147	8.03545	8.06053	7.87081	7.87198	7.85625
SCO2614	DHFS	dihydrofolate synthase	Cofactor and Prosthetic Group Biosynthesis	0.00334	0.00332	0.00329	0.00326	0.00321	0.00308	0.00298	0.00286	0.0027	0.00249	0.00229	0.00202	0.00163	0.00112	0.000319	0.000303	0.000286	0.000269	0.000252	0.000235	0.000218	0.000201	0.000183	0.000166	0.000155	0.000144	0.000133	0.000133	0.000133	0.000133	0.000133	0.000133	0.00129	0.00133	7.67355	7.50903	7.27727	7.02764	7.53849	6.94501	7.37042	6.92941	7.22272	7.12664	7.1389	7.13737
SCO2627	RPI	ribose-5-phosphate isomerase	Pentose Phosphate Pathway	-0.182	-0.181	-0.18	-0.178	-0.343	-0.451	-0.481	-0.491	-0.482	-0.452	-0.422	-0.375	-0.298	-0.193	-0.0197	-0.0187	-0.0177	-0.0166	-0.0232	-0.0227	-0.0231	-0.0231	-0.023	-0.0247	-0.0298	-0.0276	-0.0255	-0.0262	-0.0268	-0.0273	-0.0281	-0.0288	-0.161	0.179	8.57057	7.91476	8.11401	7.20735	8.06112	7.91339	8.00418	7.48545	7.75278	7.92562	7.58223	7.46258
SCO2640	ASAD	aspartate-semialdehyde dehydrogenase	Threonine and Lysine Metabolism	0.178	0.177	0.175	0.173	0.171	0.164	0.159	0.152	0.144	0.132	0.122	0.107	0.0864	0.0593	0.017	0.0161	0.0152	0.0143	0.0134	0.0125	0.0116	0.0107	0.00974	0.0088	0.00823	0.00767	0.00709	0.00709	0.00709	0.00709	0.00709	0.00709	0.0683	0.0709	9.9539	9.70019	9.73746	9.00708	9.27649	8.36504	9.03271	8.59901	8.95558	8.57723	8.49789	8.23354
SCO2687	GTPCII2	GTP cyclohydrolase II (25drapp)	Cofactor and Prosthetic Group Biosynthesis	0.00174	0.00173	0.00172	0.0017	0.00167	0.00161	0.00156	0.00149	0.00141	0.0013	0.00119	0.00105	0.000848	0.000583	0.000167	0.000158	0.000149	0.00014	0.000132	0.000123	0.000114	0.000105	9.56e-05	8.64e-05	8.08e-05	7.52e-05	6.96e-05	6.96e-05	6.96e-05	6.96e-05	6.96e-05	6.96e-05	0.00067	0.000696	5.18245	4.98399	4.91842	5.10485	4.92508	5.26758	5.06581	4.97769	4.98558	4.92776	5.21847	5.13153
SCO2688	APRAUR	5-amino-6-(5-phosphoribosylamino)uracil reductase	Cofactor and Prosthetic Group Biosynthesis	0.00174	0.00173	0.00172	0.0017	0.00167	0.00161	0.00156	0.00149	0.00141	0.0013	0.00119	0.00105	0.000848	0.000583	0.000167	0.000158	0.000149	0.00014	0.000132	0.000123	0.000114	0.000105	9.56e-05	8.64e-05	8.08e-05	7.52e-05	6.96e-05	6.96e-05	6.96e-05	6.96e-05	6.96e-05	6.96e-05	0.00067	0.000696	6.76233	6.73047	6.62625	6.88926	6.40664	6.63567	6.58949	6.5149	6.71392	6.65986	6.85902	6.70559
SCO2709	MPTG	murein polymerizing transglycosylase	Murein Biosynthesis	0.0113	0.0112	0.0111	0.011	0.0108	0.0104	0.0101	0.00965	0.00912	0.00839	0.00771	0.00681	0.00549	0.00377	0.00108	0.00102	0.000965	0.000908	0.000851	0.000794	0.000736	0.000677	0.000618	0.000559	0.000523	0.000487	0.00045	0.00045	0.00045	0.00045	0.00045	0.00045	0.00433	0.0045	6.99498	6.81061	6.60395	6.9837	6.93696	6.95673	6.77668	6.79983	6.70519	6.80663	6.90797	7.24467
SCO2736	CS	citrate synthase	Citric Acid Cycle	0.904	0.899	0.893	0.885	0.888	0.965	0.979	0.972	0.942	0.888	0.836	0.76	0.641	0.479	0.235	0.232	0.228	0.224	0.215	0.217	0.215	0.213	0.211	0.21	0.213	0.208	0.204	0.202	0.2	0.198	0.196	0.194	0.492	0.335	9.53045	9.05502	9.14171	8.47546	9.46664	8.59973	9.20526	8.93569	9.35378	9.03321	8.9383	8.64519
SCO2748	DRBK	Deoxyribokinase	Alternate Carbon Metabolism	0	0	0	0	0	0	0	0	0	0	0	0	0	0	0	0	0	0	0	0	0	0	0	0	0	0	0	0	0	0	0	2.97e-15	9.27e-17	5.24e-16	6.96046	6.95553	6.89317	6.9421	6.7422	6.62026	6.74356	6.81959	6.67955	6.71343	6.72811	6.78335
SCO2769	ACLS	acetolactate synthase	Valine Leucine and Isoleucine Metabolism	0.0888	0.0883	0.0875	0.0865	0.0853	0.0817	0.0792	0.076	0.0718	0.0661	0.0607	0.0536	0.0432	0.0297	0.00848	0.00804	0.0076	0.00715	0.00671	0.00625	0.0058	0.00534	0.00488	0.00442	0.00415	0.00388	0.0036	0.00362	0.00363	0.00362	0.00365	0.00365	0.0342	0.0354	7.04855	7.01379	6.97757	7.37792	6.99571	6.8485	6.89498	6.9579	6.95637	7.10619	6.99323	6.86822
SCO2773	FACOAE80	fatty-acid-CoA thioesterase (octanoate)	Cell Envelope Biosynthesis	0.00203	0.00202	0.002	0.00198	0.00195	0.00187	0.00181	0.00174	0.00164	0.00151	0.00139	0.00122	0.000987	0.000678	0.000194	0.000184	0.000174	0.000163	0.000153	0.000143	0.000132	0.000122	0.000111	0.0001	9.4e-05	8.75e-05	8.1e-05	8.1e-05	8.1e-05	8.1e-05	8.1e-05	8.1e-05	0.00078	0.000809	5.43887	5.38378	5.27421	5.28146	5.30769	5.13692	5.27501	5.2559	5.29066	5.27662	5.17978	5.30024
SCO2774	ACOAD1f	acyl-CoA dehydrogenase (butanoyl-CoA)	Membrane Lipid Metabolism	0	0	0	0	0	0	0	0	0	0	0	0	0	0	0	0	0	0	0	0	0	0	0	0	0	0	2.77e-17	0	0	0	0	0	8.64e-19	4.89e-18	7.21694	6.82953	6.52482	6.75478	6.73627	6.56264	6.61456	6.47404	6.54478	6.63045	6.52883	6.40852
SCO2777	ACCOAC	acetyl-CoA carboxylase	Membrane Lipid Metabolism	0.163	0.162	0.16	0.159	0.156	0.15	0.145	0.139	0.132	0.121	0.111	0.0983	0.0792	0.0593	0.0169	0.016	0.0151	0.0142	0.022	0.0124	0.0114	0.0105	0.00963	0.0087	0.00845	0.00964	0.012	0.0165	0.0205	0.0244	0.0291	0.0343	0.0665	0.062	6.10959	6.16205	6.0675	6.41398	6.41491	6.11285	6.01812	6.25171	6.05373	6.14611	6.16958	6.15158
SCO2778	HMGL	hydroxymethylglutaryl-CoA lyase	Valine Leucine and Isoleucine Metabolism	-1.28e-15	-6.41e-16	4.42e-16	-2.17e-18	1.08e-15	0	0	0	0	0	0	0	0	5.97e-17	0	-1.39e-17	0	0	6.94e-17	0	-2.63e-18	1.03e-17	1.37e-17	-1.96e-17	2.13e-16	-4.86e-17	0	-7.53e-17	0	7.29e-17	-7.84e-16	0	-2.83e-17	3.62e-16	6.51621	6.65589	6.77092	7.20938	6.73367	6.86407	6.85107	6.70891	6.70265	6.82076	6.79824	6.72462
SCO2779	ACOAD1f	acyl-CoA dehydrogenase (butanoyl-CoA)	Membrane Lipid Metabolism	0	0	0	0	0	0	0	0	0	0	0	0	0	0	0	0	0	0	0	0	0	0	0	0	0	0	2.77e-17	0	0	0	0	0	8.64e-19	4.89e-18	5.48046	5.36766	5.28567	5.6479	5.35268	5.4096	5.22793	5.33577	5.43554	5.41085	5.44686	5.28023
SCO2789	GF6PTA	glutamine-fructose-6-phosphate transaminase	Cell Envelope Biosynthesis	0.0655	0.0651	0.0646	0.0639	0.0629	0.0603	0.0585	0.0561	0.053	0.0488	0.0448	0.0396	0.0319	0.0219	0.00626	0.00593	0.00561	0.00528	0.00495	0.00461	0.00427	0.00393	0.00359	0.00325	0.00304	0.00283	0.00262	0.00262	0.00262	0.00262	0.00262	0.00262	0.0252	0.0261	7.82081	7.98569	7.65843	7.14777	7.23687	6.39485	6.73517	6.67137	6.99124	6.61954	6.71375	6.41564
SCO2917	NAMNPP	nicotinic acid mononucleotide pyrophosphorylase	Cofactor and Prosthetic Group Biosynthesis	0.000242	0.00024	0.000238	0.000236	0.000232	0.000223	0.000216	0.000207	0.000196	0.00018	0.000165	0.000146	0.000118	8.08e-05	2.31e-05	2.19e-05	2.07e-05	1.95e-05	1.83e-05	1.7e-05	1.58e-05	1.45e-05	1.33e-05	1.2e-05	1.12e-05	1.04e-05	9.66e-06	9.66e-06	9.66e-06	9.66e-06	9.66e-06	9.66e-06	9.3e-05	9.65e-05	7.31658	7.0738	7.64156	7.2152	7.01784	6.671	6.91909	6.9618	7.109	7.27041	7.69084	7.85431
SCO2925	GLYCTO3	Glycolate oxidase	Alternate Carbon Metabolism	0.00425	0.00422	0.00419	0.00414	0.00408	0.00391	0.00379	0.00364	0.00343	0.00316	0.00291	0.00257	0.00207	0.00142	0.000406	0.000385	0.000363	0.000342	0.000321	0.000299	0.000277	0.000255	0.000233	0.00021	0.000197	0.000183	0.00017	0.00017	0.00017	0.00017	0.00017	0.00017	0.00163	0.00169	7.09452	7.15485	7.12988	7.74634	7.29726	6.99954	7.1844	6.99975	7.14256	7.19936	7.16162	7.07599
SCO2949	UAGCVT	UDP-N-acetylglucosamine 1-carboxyvinyltransferase	Cell Envelope Biosynthesis	0.0226	0.0224	0.0222	0.022	0.0217	0.0208	0.0201	0.0193	0.0182	0.0168	0.0154	0.0136	0.011	0.00753	0.00215	0.00204	0.00193	0.00182	0.0017	0.00159	0.00147	0.00135	0.00124	0.00112	0.00105	0.000973	0.000901	0.000901	0.000901	0.000901	0.000901	0.000901	0.00867	0.009	9.14162	9.03601	8.9779	8.36656	8.29385	7.88792	8.59687	8.49958	8.08522	8.34955	8.36308	8.11614
SCO2951	ME1	malic enzyme (NAD)	Anaplerotic Reactions	1.61	1.6	1.59	1.58	1.29	0.737	0.54	0.401	0.316	0.269	0.232	0.213	0.222	0.255	0.304	0.297	0.29	0.283	0.276	0.26	0.244	0.231	0.217	0.196	0.167	0.169	0.171	0.171	0.171	0.171	0.171	0.171	0.463	0.485	10.1126	9.80661	9.82147	9.25673	9.49322	8.83779	9.45712	9.21208	9.45463	9.34129	9.41336	9.22508
SCO2988	UDPG4E	UDPglucose 4-epimerase	Alternate Carbon Metabolism	0.0313	0.0311	0.0308	0.0305	0.0301	0.0288	0.0279	0.0268	0.0253	0.0233	0.0214	0.0189	0.0152	0.0105	0.00299	0.00283	0.00268	0.00252	0.00236	0.0022	0.00204	0.00188	0.00172	0.00155	0.00145	0.00135	0.00125	0.00125	0.00125	0.00125	0.00125	0.00125	0.012	0.0125	6.47037	6.36625	6.08826	6.15727	6.13181	6.2302	6.21638	6.21122	6.19613	6.22726	6.14865	5.96433
SCO2999	GLUDxi	glutamate dehydrogenase (NAD_ irreversible)	Glutamate Metabolism	1.01	1.01	1	0.992	0.598	0.0746	0	0	0	0	0	0	0	0.015	0.247	0.243	0.239	0.234	0.222	0.209	0.198	0.187	0.178	0.161	0.134	0.138	0.142	0.142	0.142	0.142	0.142	0.142	0.248	0.313	7.0045	6.78216	6.86903	6.65432	7.20485	6.6878	7.31114	7.1325	7.34122	7.49604	7.45349	7.3006
SCO3023	AHC	adenosylhomocysteinase	Methionine Metabolism	0.00483	0.0048	0.00476	0.00471	0.00464	0.00445	0.00431	0.00413	0.00391	0.00359	0.0033	0.00292	0.00235	0.00162	0.000464	0.00044	0.000415	0.000391	0.000368	0.000345	0.000323	0.000301	0.000281	0.000257	0.000261	0.000255	0.000244	0.000268	0.000281	0.00027	0.000295	0.000302	0.00188	0.00191	9.84156	9.59189	9.5852	8.77446	9.58833	9.25136	9.73567	9.52116	9.90477	9.84367	9.70187	9.56175
SCO3059	AIRCr	phosphoribosylaminoimidazole carboxylase	Purine and Pyrimidine Biosynthesis	0.0417	0.0415	0.0411	0.0406	0.0401	0.0384	0.0372	0.0357	0.0337	0.031	0.0285	0.0252	0.0203	0.0139	0.00398	0.00378	0.00357	0.00336	0.00315	0.00294	0.00272	0.0025	0.00229	0.00207	0.00193	0.0018	0.00167	0.00167	0.00167	0.00167	0.00167	0.00167	0.016	0.0166	8.20551	8.1587	8.27795	7.55817	7.68108	7.44242	7.66516	7.44413	7.81943	7.36478	7.32736	7.17399
SCO3060	AIRCr	phosphoribosylaminoimidazole carboxylase	Purine and Pyrimidine Biosynthesis	0.0417	0.0415	0.0411	0.0406	0.0401	0.0384	0.0372	0.0357	0.0337	0.031	0.0285	0.0252	0.0203	0.0139	0.00398	0.00378	0.00357	0.00336	0.00315	0.00294	0.00272	0.0025	0.00229	0.00207	0.00193	0.0018	0.00167	0.00167	0.00167	0.00167	0.00167	0.00167	0.016	0.0166	9.27461	9.28779	9.04617	8.94204	9.14601	9.13008	9.15916	8.88883	9.07519	8.93191	8.84176	8.67696
SCO3077	CYSTS	cystathionine beta-synthase	Cysteine Metabolism	0.0336	0.0334	0.0331	0.0328	0.0323	0.031	0.03	0.0288	0.0272	0.025	0.023	0.0203	0.0164	0.0112	0.00321	0.00305	0.00288	0.00271	0.00254	0.00237	0.00219	0.00202	0.00184	0.00167	0.00156	0.00145	0.00134	0.00134	0.00134	0.00134	0.00134	0.00134	0.0129	0.0134	6.96449	6.82339	7.09175	6.70531	6.89271	6.80973	6.83894	6.66526	6.70893	6.7188	6.79123	6.73617
SCO3096	ENO	enolase	Glycolysis and Gluconeogenesis	0	0	0	0	0.395	0.991	1.18	1.28	1.3	1.24	1.17	1.05	0.823	0.507	0	0	0	0	0.0123	0.017	0.0258	0.0331	0.0397	0.0555	0.0852	0.0786	0.0727	0.076	0.079	0.0817	0.0853	0.089	0.336	0.483	10.445	10.4548	10.5058	9.6098	10.2461	9.39038	9.98157	9.69318	9.72222	9.65311	9.54823	9.58284
SCO3122	G1PACT	glucosamine-1-phosphate N-acetyltransferase	Cell Envelope Biosynthesis	0.0655	0.0651	0.0646	0.0639	0.0629	0.0603	0.0585	0.0561	0.053	0.0488	0.0448	0.0396	0.0319	0.0219	0.00626	0.00593	0.00561	0.00528	0.00495	0.00461	0.00427	0.00393	0.00359	0.00325	0.00304	0.00283	0.00262	0.00262	0.00262	0.00262	0.00262	0.00262	0.0252	0.0261	9.41354	9.26141	9.1979	8.79728	8.93215	8.46427	8.44175	8.20827	8.51788	8.43567	8.278	8.46385
SCO3123	PRPPS	phosphoribosylpyrophosphate synthetase	Histidine Metabolism	0.14	0.139	0.138	0.136	0.134	0.129	0.125	0.12	0.113	0.104	0.0958	0.0846	0.0681	0.0468	0.0134	0.0127	0.012	0.0113	0.0106	0.00985	0.00913	0.00841	0.00767	0.00694	0.00649	0.00604	0.00559	0.00559	0.00559	0.00559	0.00559	0.00559	0.0538	0.0559	8.68987	8.79418	8.55049	8.54647	8.24481	8.71288	8.74614	8.4211	8.54668	8.20407	8.1989	7.92763
SCO3137	UDPG4E	UDPglucose 4-epimerase	Alternate Carbon Metabolism	0.0313	0.0311	0.0308	0.0305	0.0301	0.0288	0.0279	0.0268	0.0253	0.0233	0.0214	0.0189	0.0152	0.0105	0.00299	0.00283	0.00268	0.00252	0.00236	0.0022	0.00204	0.00188	0.00172	0.00155	0.00145	0.00135	0.00125	0.00125	0.00125	0.00125	0.00125	0.00125	0.012	0.0125	8.47333	8.42865	8.41828	8.24412	8.61234	7.98822	8.51298	8.06932	8.32789	8.1291	8.09259	8.15802
SCO3148	CDPMEK	4-(cytidine 5'-diphospho)-2-C-methyl-D-erythritol kinase	Cofactor and Prosthetic Group Biosynthesis	0.016	0.0159	0.0158	0.0156	0.0154	0.0147	0.0143	0.0137	0.0129	0.0119	0.0109	0.00966	0.00778	0.00534	0.00153	0.00145	0.00137	0.00129	0.00121	0.00113	0.00104	0.00096	0.000877	0.000792	0.000741	0.00069	0.000639	0.000639	0.000639	0.000639	0.000639	0.000639	0.00615	0.00638	7.33128	7.04249	7.17327	6.89194	6.72171	6.94727	6.77426	6.64302	6.80151	6.70815	6.74969	6.78775
SCO3179	MPTAT	molybdopterin adenylyltransferase	Cofactor and Prosthetic Group Biosynthesis	0.000924	0.000918	0.00091	0.0009	0.000887	0.000851	0.000824	0.000791	0.000747	0.000687	0.000632	0.000558	0.000449	0.000309	8.82e-05	8.37e-05	7.91e-05	7.44e-05	6.97e-05	6.5e-05	6.03e-05	5.55e-05	5.06e-05	4.58e-05	4.28e-05	3.99e-05	3.69e-05	3.69e-05	3.69e-05	3.69e-05	3.69e-05	3.69e-05	0.000355	0.000369	8.84078	8.76693	8.49044	8.66019	8.56609	8.51314	8.84031	8.68258	8.81247	8.73275	8.57554	8.58393
SCO3180	CPMPS	cyclic pyranopterin monophosphate synthase	Cofactor and Prosthetic Group Biosynthesis	0.000924	0.000918	0.00091	0.0009	0.000887	0.000851	0.000824	0.000791	0.000747	0.000687	0.000632	0.000558	0.000449	0.000309	8.82e-05	8.37e-05	7.91e-05	7.44e-05	6.97e-05	6.5e-05	6.03e-05	5.55e-05	5.06e-05	4.58e-05	4.28e-05	3.99e-05	3.69e-05	3.69e-05	3.69e-05	3.69e-05	3.69e-05	3.69e-05	0.000355	0.000369	7.59661	7.40288	7.34415	7.51921	7.45671	7.57358	7.66104	7.59006	7.62453	7.57229	7.56491	7.3265
SCO3181	BMOCOS	bis-molybdenum cofactor synthase	Cofactor and Prosthetic Group Biosynthesis	0.000241	0.00024	0.000238	0.000235	0.000232	0.000222	0.000215	0.000206	0.000195	0.000179	0.000165	0.000146	0.000117	8.05e-05	2.3e-05	2.18e-05	2.06e-05	1.94e-05	1.82e-05	1.7e-05	1.57e-05	1.45e-05	1.32e-05	1.19e-05	1.12e-05	1.04e-05	9.63e-06	9.63e-06	9.63e-06	9.63e-06	9.63e-06	9.63e-06	9.27e-05	9.62e-05	6.82314	6.41539	6.58502	5.97877	6.28665	6.07653	6.16205	5.79101	6.32034	6.05837	5.98816	6.17354
SCO3182	GALUi	UTP-glucose-1-phosphate uridylyltransferase (irreversible)	Cell Envelope Biosynthesis	0.0644	0.064	0.0635	0.0627	0.0618	0.0593	0.0575	0.0551	0.0521	0.0479	0.0441	0.0389	0.0313	0.0215	0.00615	0.00583	0.00551	0.00519	0.00486	0.00453	0.0042	0.00387	0.00353	0.00319	0.00298	0.00278	0.00257	0.00257	0.00257	0.00257	0.00257	0.00257	0.0248	0.0257	9.54594	9.3553	9.49703	8.84436	9.48667	8.48702	9.42129	8.93021	9.22556	9.29481	9.33193	9.35973
SCO3210	DDPA	3-deoxy-D-arabino-heptulosonate 7-phosphate synthetase	Tyrosine Tryptophan and Phenylalanine Metabolism	0.0491	0.0488	0.0484	0.0478	0.0471	0.0452	0.0438	0.042	0.0397	0.0365	0.0336	0.0296	0.0239	0.0164	0.00469	0.00444	0.0042	0.00395	0.00371	0.00345	0.0032	0.00295	0.00269	0.00243	0.00228	0.00212	0.00196	0.00196	0.00196	0.00196	0.00196	0.00196	0.0189	0.0196	4.53167	4.61097	4.55435	4.54719	4.52621	4.63485	4.4932	4.509	4.71961	4.52486	4.55379	4.53749
SCO3211	IGPS	indole-3-glycerol-phosphate synthase	Tyrosine Tryptophan and Phenylalanine Metabolism	0.00616	0.00612	0.00607	0.006	0.00591	0.00567	0.00549	0.00527	0.00498	0.00458	0.00421	0.00372	0.003	0.00206	0.000588	0.000558	0.000527	0.000496	0.000465	0.000433	0.000402	0.00037	0.000338	0.000305	0.000285	0.000266	0.000246	0.000246	0.000246	0.000246	0.000246	0.000246	0.00237	0.00246	6.62683	6.34912	6.53828	6.46918	6.33098	6.60562	6.3338	6.40873	6.43522	6.53641	6.41953	6.60631
SCO3212	ANPRT	anthranilate phosphoribosyltransferase	Tyrosine Tryptophan and Phenylalanine Metabolism	0.00616	0.00612	0.00607	0.006	0.00591	0.00567	0.00549	0.00527	0.00498	0.00458	0.00421	0.00372	0.003	0.00206	0.000588	0.000558	0.000527	0.000496	0.000465	0.000433	0.000402	0.00037	0.000338	0.000305	0.000285	0.000266	0.000246	0.000246	0.000246	0.000246	0.000246	0.000246	0.00237	0.00246	7.03275	7.0211	7.12192	7.00632	7.19827	7.04028	6.94578	7.14482	7.0632	7.15841	7.03734	7.58206
SCO3213	ANS	anthranilate synthase	Tyrosine Tryptophan and Phenylalanine Metabolism	0.00616	0.00612	0.00607	0.006	0.00591	0.00567	0.00549	0.00527	0.00498	0.00458	0.00421	0.00372	0.003	0.00206	0.000588	0.000558	0.000527	0.000496	0.000465	0.000433	0.000402	0.00037	0.000338	0.000305	0.000285	0.000266	0.000246	0.000246	0.000246	0.000246	0.000246	0.000246	0.00237	0.00246	6.72467	6.67133	6.82758	6.63199	6.6022	6.68742	6.775	6.76753	6.53957	6.64667	6.77808	7.08474
SCO3214	ANS	anthranilate synthase	Tyrosine Tryptophan and Phenylalanine Metabolism	0.00616	0.00612	0.00607	0.006	0.00591	0.00567	0.00549	0.00527	0.00498	0.00458	0.00421	0.00372	0.003	0.00206	0.000588	0.000558	0.000527	0.000496	0.000465	0.000433	0.000402	0.00037	0.000338	0.000305	0.000285	0.000266	0.000246	0.000246	0.000246	0.000246	0.000246	0.000246	0.00237	0.00246	5.37202	5.39907	5.29047	5.37623	5.39516	5.28357	5.18765	5.26214	5.35208	5.20815	5.19281	5.5396
SCO3221	PPND	prephenate dehydrogenase	Tyrosine Tryptophan and Phenylalanine Metabolism	0.0132	0.0131	0.013	0.0129	0.0127	0.0122	0.0118	0.0113	0.0107	0.00982	0.00903	0.00797	0.00642	0.00441	0.00126	0.0012	0.00113	0.00106	0.000996	0.000929	0.000861	0.000793	0.000723	0.000654	0.000612	0.00057	0.000527	0.000527	0.000527	0.000527	0.000527	0.000527	0.00507	0.00527	7.66957	8.14769	7.88814	8.18113	7.73203	7.34494	7.53547	7.73982	7.57054	7.65785	7.86291	7.93849
SCO3243	MI1PS2	myo-Inositol-1-phosphate synthase	Inositol Phosphate Metabolism	0.000787	0.000782	0.000775	0.000767	0.000756	0.000724	0.000702	0.000674	0.000636	0.000585	0.000538	0.000475	0.000383	0.000263	7.51e-05	7.12e-05	6.73e-05	6.34e-05	5.94e-05	5.54e-05	5.13e-05	4.72e-05	4.31e-05	3.9e-05	3.65e-05	3.4e-05	3.14e-05	3.14e-05	3.14e-05	3.14e-05	3.14e-05	3.14e-05	0.000302	0.000314	7.24482	7.29485	7.43053	6.96872	6.57152	7.00876	6.5583	6.71464	6.46373	6.749	7.06165	6.92494
SCO3276	SO4t2	sulfate transport in via proton symport	Inorganic Ion Transport and Metabolism	0.0659	0.0655	0.0649	0.0642	0.0633	0.0607	0.0588	0.0564	0.0533	0.049	0.0451	0.0398	0.0321	0.022	0.00629	0.00597	0.00564	0.00531	0.00497	0.00464	0.0043	0.00396	0.00361	0.00326	0.00305	0.00284	0.00263	0.00263	0.00263	0.00263	0.00263	0.00263	0.0253	0.0263	6.38467	6.32085	6.30457	6.08788	5.82058	6.04993	5.9263	5.90346	5.91135	5.71835	5.99079	5.82632
SCO3282	PC8XM	precorrin-8X methylmutase	Cofactor and Prosthetic Group Biosynthesis	0.000242	0.00024	0.000238	0.000236	0.000232	0.000223	0.000216	0.000207	0.000196	0.00018	0.000165	0.000146	0.000118	8.08e-05	2.31e-05	2.19e-05	2.07e-05	1.95e-05	1.83e-05	1.7e-05	1.58e-05	1.45e-05	1.33e-05	1.2e-05	1.12e-05	1.04e-05	9.66e-06	9.66e-06	9.66e-06	9.66e-06	9.66e-06	9.66e-06	9.3e-05	9.65e-05	6.97678	6.87187	6.78062	6.94867	6.71817	6.79378	6.64435	6.86259	6.89041	6.73411	6.90136	6.78665
SCO3283	PC6AR	precorrin-6A reductase	Cofactor and Prosthetic Group Biosynthesis	0.000242	0.00024	0.000238	0.000236	0.000232	0.000223	0.000216	0.000207	0.000196	0.00018	0.000165	0.000146	0.000118	8.08e-05	2.31e-05	2.19e-05	2.07e-05	1.95e-05	1.83e-05	1.7e-05	1.58e-05	1.45e-05	1.33e-05	1.2e-05	1.12e-05	1.04e-05	9.66e-06	9.66e-06	9.66e-06	9.66e-06	9.66e-06	9.66e-06	9.3e-05	9.65e-05	6.52668	6.65373	6.65138	6.34158	6.7559	6.53637	6.56536	6.51226	6.57153	6.48959	6.49085	6.56831
SCO3295	FMNRx	FMN reductase	Cofactor and Prosthetic Group Biosynthesis	0	0	0	0	0	0.00755	0	0	0	0	0	0	0.00399	0	0	0	0	0	0	0	0	0	0	0	0	0	0	0	0	0	0	0	0.000361	0.00149	6.76154	6.60179	6.90025	6.93369	6.78624	6.93655	6.77405	6.83383	6.84788	6.87286	6.8787	6.87636
SCO3311	PPBNGS	porphobilinogen synthase	Cofactor and Prosthetic Group Biosynthesis	0.00876	0.0087	0.00863	0.00853	0.00841	0.00806	0.00781	0.0075	0.00708	0.00652	0.00599	0.00529	0.00426	0.00293	0.000836	0.000793	0.000749	0.000705	0.000661	0.000616	0.000571	0.000526	0.00048	0.000434	0.000406	0.000378	0.00035	0.00035	0.00035	0.00035	0.00035	0.00035	0.00337	0.00349	7.49476	7.74513	7.49193	7.1633	7.15023	7.34729	7.90566	7.77043	7.47586	7.45205	7.66747	7.11484
SCO3317	UPP3S	uroporphyrinogen-III synthase	Cofactor and Prosthetic Group Biosynthesis	0.00219	0.00218	0.00216	0.00213	0.0021	0.00202	0.00195	0.00187	0.00177	0.00163	0.0015	0.00132	0.00106	0.000731	0.000209	0.000198	0.000187	0.000176	0.000165	0.000154	0.000143	0.000131	0.00012	0.000108	0.000101	9.45e-05	8.74e-05	8.74e-05	8.74e-05	8.74e-05	8.74e-05	8.74e-05	0.000841	0.000873	9.54725	9.54186	9.6463	9.36783	9.44442	9.56537	9.58756	9.73076	9.8176	9.45892	9.33134	9.53606
SCO3318	HMBS	hydroxymethylbilane synthase	Cofactor and Prosthetic Group Biosynthesis	0.00219	0.00218	0.00216	0.00213	0.0021	0.00202	0.00195	0.00187	0.00177	0.00163	0.0015	0.00132	0.00106	0.000731	0.000209	0.000198	0.000187	0.000176	0.000165	0.000154	0.000143	0.000131	0.00012	0.000108	0.000101	9.45e-05	8.74e-05	8.74e-05	8.74e-05	8.74e-05	8.74e-05	8.74e-05	0.000841	0.000873	6.15225	6.3568	6.5163	6.04524	6.35222	6.19547	6.36634	6.41362	6.6794	6.31127	6.24505	6.2361
SCO3319	GLUTRR	glutamyl-tRNA reductase	Cofactor and Prosthetic Group Biosynthesis	0.0175	0.0174	0.0173	0.0171	0.0168	0.0161	0.0156	0.015	0.0142	0.013	0.012	0.0106	0.00852	0.00585	0.00167	0.00159	0.0015	0.00141	0.00132	0.00123	0.00114	0.00105	0.00096	0.000867	0.000812	0.000756	0.000699	0.000699	0.000699	0.000699	0.000699	0.000699	0.00673	0.00699	7.94222	7.79002	8.04044	7.69502	7.82263	7.86258	7.77352	8.03793	8.03081	8.0785	7.67751	7.98972
SCO3326	UDPG4E	UDPglucose 4-epimerase	Alternate Carbon Metabolism	0.0313	0.0311	0.0308	0.0305	0.0301	0.0288	0.0279	0.0268	0.0253	0.0233	0.0214	0.0189	0.0152	0.0105	0.00299	0.00283	0.00268	0.00252	0.00236	0.0022	0.00204	0.00188	0.00172	0.00155	0.00145	0.00135	0.00125	0.00125	0.00125	0.00125	0.00125	0.00125	0.012	0.0125	6.23932	6.28258	6.07552	6.00576	6.04799	5.82551	6.09157	6.08796	5.80235	5.79285	5.74184	5.66545
SCO3337	P5CR	pyrroline-5-carboxylate reductase	Arginine and Proline Metabolism	0.0702	0.0698	0.0692	0.0684	0.0674	0.0646	0.0626	0.0601	0.0568	0.0522	0.048	0.0424	0.0341	0.0235	0.0067	0.00636	0.00601	0.00566	0.0053	0.00494	0.00459	0.00423	0.00386	0.0035	0.00329	0.00307	0.00285	0.00288	0.00289	0.00288	0.0029	0.00291	0.027	0.028	7.77984	7.53389	7.54185	6.56867	7.29685	6.47065	6.549	6.14501	6.33094	6.38129	6.63375	6.17255
SCO3345	DHAD1	dihydroxy-acid dehydratase (2_3-dihydroxy-3-methylbutanoate)	Valine Leucine and Isoleucine Metabolism	0.0888	0.0883	0.0875	0.0865	0.0853	0.0817	0.0792	0.076	0.0718	0.0661	0.0607	0.0536	0.0432	0.0297	0.00848	0.00804	0.0076	0.00715	0.00671	0.00625	0.0058	0.00534	0.00488	0.00442	0.00415	0.00388	0.0036	0.00362	0.00363	0.00362	0.00365	0.00365	0.0342	0.0354	9.17595	8.70796	8.70587	7.71984	9.10184	7.86525	7.71427	7.27705	7.52274	7.56316	7.17711	6.8304
SCO3380	PNTK	pantothenate kinase	Cofactor and Prosthetic Group Biosynthesis	0.0005	0.000497	0.000493	0.000487	0.00048	0.00046	0.000446	0.000428	0.000404	0.000372	0.000342	0.000302	0.000243	0.000167	4.78e-05	4.53e-05	4.28e-05	4.03e-05	3.78e-05	3.52e-05	3.26e-05	3e-05	2.74e-05	2.48e-05	2.32e-05	2.16e-05	2e-05	2e-05	2e-05	2e-05	2e-05	2e-05	0.000192	0.0002	8.14048	7.88366	7.67555	7.91443	7.62454	7.44204	7.51828	7.44344	7.45224	7.5702	7.61159	7.39145
SCO3381	NNDPR	nicotinate-nucleotide diphosphorylase (carboxylating)	Cofactor and Prosthetic Group Biosynthesis	0.00218	0.00217	0.00215	0.00213	0.0021	0.00201	0.00195	0.00187	0.00177	0.00162	0.00149	0.00132	0.00106	0.000729	0.000208	0.000198	0.000187	0.000176	0.000165	0.000154	0.000142	0.000131	0.00012	0.000108	0.000101	9.42e-05	8.72e-05	8.72e-05	8.72e-05	8.72e-05	8.72e-05	8.72e-05	0.000839	0.000871	8.67381	8.11013	8.57964	8.12113	8.31131	7.76152	7.77891	7.46612	7.76947	7.67777	7.84492	7.57834
SCO3382	ASPO5	L-aspartate oxidase	Cofactor and Prosthetic Group Biosynthesis	0.00218	0.00217	0.00215	0.00213	0.0021	0.00201	0.00195	0.00187	0.00177	0.00162	0.00149	0.00132	0.00106	0.000729	0.000208	0.000198	0.000187	0.000176	0.000165	0.000154	0.000142	0.000131	0.00012	0.000108	0.000101	9.42e-05	8.72e-05	8.72e-05	8.72e-05	8.72e-05	8.72e-05	8.72e-05	0.000839	0.000871	6.77793	6.6813	6.42519	6.74339	6.84488	6.50428	6.56204	6.36711	6.62893	6.68496	6.7549	6.29228
SCO3383	PANTS	pantothenate synthase	Cofactor and Prosthetic Group Biosynthesis	0.0005	0.000497	0.000493	0.000487	0.00048	0.00046	0.000446	0.000428	0.000404	0.000372	0.000342	0.000302	0.000243	0.000167	4.78e-05	4.53e-05	4.28e-05	4.03e-05	3.78e-05	3.52e-05	3.26e-05	3e-05	2.74e-05	2.48e-05	2.32e-05	2.16e-05	2e-05	2e-05	2e-05	2e-05	2e-05	2e-05	0.000192	0.0002	7.5666	7.39644	7.3541	7.23639	7.39238	7.28072	7.19323	6.91615	7.17369	7.22973	7.04388	6.98858
SCO3392	NADH17	NADH dehydrogenase (menaquinone-9; 3 protons)	Oxidative Phosphorylation	8.64	8.59	8.52	8.44	8.64	8.59	8.46	8.23	7.87	7.35	6.87	6.21	5.22	3.93	1.89	1.85	1.81	1.77	1.75	1.71	1.68	1.64	1.6	1.57	1.56	1.53	1.51	1.51	1.51	1.51	1.52	1.52	4.22	3.13	5.99825	5.99058	5.88044	6.2921	6.18755	6.06367	6.14758	6.17479	6.0679	6.17979	6.32514	5.90722
SCO3398	DHPS2	dihydropteroate synthase	Cofactor and Prosthetic Group Biosynthesis	0.00334	0.00332	0.00329	0.00326	0.00321	0.00308	0.00298	0.00286	0.0027	0.00249	0.00229	0.00202	0.00163	0.00112	0.000319	0.000303	0.000286	0.000269	0.000252	0.000235	0.000218	0.000201	0.000183	0.000166	0.000155	0.000144	0.000133	0.000133	0.000133	0.000133	0.000133	0.000133	0.00129	0.00133	8.63213	8.58151	8.51271	8.09249	8.70836	8.03612	8.384	8.24724	8.18237	8.30809	8.28812	8.58567
SCO3400	DHNPA2r	dihydroneopterin aldolase reversible	Cofactor and Prosthetic Group Biosynthesis	0.00334	0.00332	0.00329	0.00326	0.00321	0.00308	0.00298	0.00286	0.0027	0.00249	0.00229	0.00202	0.00163	0.00112	0.000319	0.000303	0.000286	0.000269	0.000252	0.000235	0.000218	0.000201	0.000183	0.000166	0.000155	0.000144	0.000133	0.000133	0.000133	0.000133	0.000133	0.000133	0.00129	0.00133	6.97823	6.67118	6.84063	6.41792	6.96542	6.59108	6.83495	6.63104	6.85176	6.81168	6.95661	6.49866
SCO3401	HPPK2	6-hydroxymethyl-dihydropterin pyrophosphokinase	Cofactor and Prosthetic Group Biosynthesis	0.00334	0.00332	0.00329	0.00326	0.00321	0.00308	0.00298	0.00286	0.0027	0.00249	0.00229	0.00202	0.00163	0.00112	0.000319	0.000303	0.000286	0.000269	0.000252	0.000235	0.000218	0.000201	0.000183	0.000166	0.000155	0.000144	0.000133	0.000133	0.000133	0.000133	0.000133	0.000133	0.00129	0.00133	6.79225	6.71429	6.95638	6.55327	6.88201	6.24001	6.83723	6.6936	6.85097	6.87729	6.82782	6.63657
SCO3403	GTPCI	GTP cyclohydrolase I	Cofactor and Prosthetic Group Biosynthesis	0.00334	0.00332	0.00329	0.00326	0.00321	0.00308	0.00298	0.00286	0.0027	0.00249	0.00229	0.00202	0.00163	0.00112	0.000319	0.000303	0.000286	0.000269	0.000252	0.000235	0.000218	0.000201	0.000183	0.000166	0.000155	0.000144	0.000133	0.000133	0.000133	0.000133	0.000133	0.000133	0.00129	0.00133	6.63046	6.58368	6.59249	6.37982	6.46662	7.09535	7.10297	6.69346	6.72523	6.67911	6.57288	6.36107
SCO3408	MDDCP1	murein D_D-carboxypeptidase (murein5px4p)	Murein Biosynthesis	0.00567	0.00563	0.00558	0.00552	0.00544	0.00522	0.00506	0.00485	0.00458	0.00422	0.00388	0.00342	0.00276	0.00189	0.000541	0.000513	0.000485	0.000456	0.000428	0.000399	0.00037	0.00034	0.000311	0.000281	0.000263	0.000244	0.000226	0.000226	0.000226	0.000226	0.000226	0.000226	0.00218	0.00226	6.23327	6.40078	6.09582	6.26342	6.08179	5.89612	6.15157	6.16899	5.95552	6.0466	6.00701	6.11537
SCO3416	ASP1DC	aspartate 1-decarboxylase	Cofactor and Prosthetic Group Biosynthesis	0.0005	0.000497	0.000493	0.000487	0.00048	0.00046	0.000446	0.000428	0.000404	0.000372	0.000342	0.000302	0.000243	0.000167	4.78e-05	4.53e-05	4.28e-05	4.03e-05	3.78e-05	3.52e-05	3.26e-05	3e-05	2.74e-05	2.48e-05	2.32e-05	2.16e-05	2e-05	2e-05	2e-05	2e-05	2e-05	2e-05	0.000192	0.0002	5.76255	6.08397	5.79184	6.17427	5.78831	6.17832	5.66144	5.95155	5.96765	6.05732	6.20344	5.83962
SCO3439	FERO	ferroxidase	Inorganic Ion Transport and Metabolism	0.000349	0.000347	0.000344	0.00034	0.000335	0.000321	0.000312	0.000299	0.000282	0.00026	0.000239	0.000211	0.00017	0.000117	3.33e-05	3.16e-05	2.99e-05	2.81e-05	2.64e-05	2.46e-05	2.28e-05	2.1e-05	1.91e-05	1.73e-05	1.62e-05	1.51e-05	1.39e-05	1.39e-05	1.39e-05	1.39e-05	1.39e-05	1.39e-05	0.000134	0.000139	5.41314	5.41973	5.34975	5.51106	5.37758	5.30082	5.51127	5.4825	5.36812	5.41061	5.56093	5.44958
SCO3440	FERO	ferroxidase	Inorganic Ion Transport and Metabolism	0.000349	0.000347	0.000344	0.00034	0.000335	0.000321	0.000312	0.000299	0.000282	0.00026	0.000239	0.000211	0.00017	0.000117	3.33e-05	3.16e-05	2.99e-05	2.81e-05	2.64e-05	2.46e-05	2.28e-05	2.1e-05	1.91e-05	1.73e-05	1.62e-05	1.51e-05	1.39e-05	1.39e-05	1.39e-05	1.39e-05	1.39e-05	1.39e-05	0.000134	0.000139	6.12791	5.9081	5.8748	5.99626	5.97978	5.98293	5.85311	5.8355	6.0484	5.97586	5.9857	6.05523
SCO3486	GCALDD	Glycolaldehyde dehydrogenase	Folate Metabolism	0.00425	0.00422	0.00419	0.00414	0.00408	0.00391	0.00379	0.00364	0.00343	0.00316	0.00291	0.00257	0.00207	0.00142	0.000406	0.000385	0.000363	0.000342	0.000321	0.000299	0.000277	0.000255	0.000233	0.00021	0.000197	0.000183	0.00017	0.00017	0.00017	0.00017	0.00017	0.00017	0.00163	0.00169	6.33226	6.16597	6.09605	6.3952	5.9671	6.30378	6.15512	6.30893	6.25212	6.27402	6.45823	6.33012
SCO3547	PPA_1	inorganic diphosphatase (one proton translocation)	Anaplerotic Reactions	0.758	0.753	0.747	0.739	0.728	0.698	0.676	0.649	0.613	0.564	0.518	0.458	0.369	0.253	0.0724	0.0686	0.0649	0.0611	0.0572	0.0534	0.0495	0.0455	0.0416	0.0376	0.0352	0.0328	0.0304	0.0305	0.0305	0.0305	0.0306	0.0306	0.291	0.302	6.1461	6.21431	6.22705	6.593	6.06902	6.30893	6.3583	6.38703	6.10097	6.25567	6.55575	6.31395
SCO3562	HCO3E	HCO3 equilibration reaction	Unassigned	0.255	0.253	0.251	0.248	0.245	0.235	0.227	0.218	0.206	0.19	0.174	0.154	0.124	0.09	0.0256	0.0243	0.0229	0.0216	0.0289	0.0188	0.0174	0.0161	0.0147	0.0133	0.0127	0.0136	0.0156	0.0201	0.0241	0.0281	0.0328	0.0379	0.102	0.0986	6.02994	6.12311	6.0284	6.15862	6.13319	6.03364	6.15165	6.25502	6.34025	6.26033	6.4606	6.53065
SCO3614	ASAD	aspartate-semialdehyde dehydrogenase	Threonine and Lysine Metabolism	0.178	0.177	0.175	0.173	0.171	0.164	0.159	0.152	0.144	0.132	0.122	0.107	0.0864	0.0593	0.017	0.0161	0.0152	0.0143	0.0134	0.0125	0.0116	0.0107	0.00974	0.0088	0.00823	0.00767	0.00709	0.00709	0.00709	0.00709	0.00709	0.00709	0.0683	0.0709	7.09672	7.03761	7.08351	6.64466	7.1484	6.56251	6.59128	6.33715	6.90174	6.47245	6.35833	6.38217
SCO3615	ASPK	aspartate kinase	Threonine and Lysine Metabolism	0.178	0.177	0.175	0.173	0.171	0.164	0.159	0.152	0.144	0.132	0.122	0.107	0.0864	0.0593	0.017	0.0161	0.0152	0.0143	0.0134	0.0125	0.0116	0.0107	0.00974	0.0088	0.00823	0.00767	0.00709	0.00709	0.00709	0.00709	0.00709	0.00709	0.0683	0.0709	9.70125	9.47978	9.49341	8.91037	9.59189	8.42082	9.24215	8.9487	9.2392	8.78255	8.63958	8.56056
SCO3622	APAT2r	3-Aminopropanoate:2-oxoglutarate aminotransferase	Alanine and Aspartate Metabolism	-1.35e-16	-5.79e-16	-5.79e-16	-1.34e-16	1.99e-16	0	0	0	0	0	0	0	0	0	-8.33e-17	5.55e-17	-5.55e-17	2.78e-17	0	0	-1.66e-16	-1.65e-16	8.19e-17	-1.1e-16	-2.78e-16	0	0	0	0	0	-9.49e-17	0	-6.3e-17	1.6e-16	8.2973	8.56922	8.40849	8.2346	7.91708	8.31639	8.2881	7.93442	8.31949	8.24196	8.22178	8.19847
SCO3629	ADSS	adenylosuccinate synthase	Purine and Pyrimidine Biosynthesis	0.0279	0.0277	0.0275	0.0272	0.0268	0.0257	0.0249	0.0239	0.0225	0.0207	0.0191	0.0168	0.0136	0.00931	0.00266	0.00252	0.00238	0.00224	0.0021	0.00196	0.00182	0.00167	0.00153	0.00138	0.00129	0.0012	0.00111	0.00111	0.00111	0.00111	0.00111	0.00111	0.0107	0.0111	10.3686	9.8678	10.0074	9.00141	9.03314	8.82933	8.80844	8.52366	8.88027	8.40941	8.33864	8.29564
SCO3649	FBA3	Sedoheptulose 1_7-bisphosphate D-glyceraldehyde-3-phosphate-lyase	Pentose Phosphate Pathway	0.0244	0.0243	0.0241	0.0238	0.191	0.306	0.34	0.356	0.354	0.334	0.314	0.28	0.221	0.14	0.00466	0.00442	0.00418	0.00393	0.0113	0.0116	0.0128	0.0136	0.0144	0.0169	0.0225	0.0208	0.0192	0.0199	0.0205	0.021	0.0218	0.0225	0.1	0.132	10.545	9.96893	10.1455	9.18831	10.0633	9.28445	9.46376	8.71349	9.27659	9.00271	8.95245	8.69527
SCO3650	ORPT	orotate phosphoribosyltransferase	Purine and Pyrimidine Biosynthesis	0.0738	0.0733	0.0727	0.0719	0.0709	0.0679	0.0658	0.0632	0.0597	0.0549	0.0505	0.0446	0.0359	0.0247	0.00705	0.00668	0.00631	0.00594	0.00557	0.00519	0.00481	0.00443	0.00404	0.00366	0.00342	0.00318	0.00295	0.00295	0.00295	0.00295	0.00295	0.00295	0.0284	0.0294	6.93222	7.03381	7.36634	6.8256	7.02358	6.68044	6.91297	6.79157	6.81497	6.61559	6.5504	6.5287
SCO3655	SPRMS	spermine synthase	Methionine Metabolism	0.00185	0.00184	0.00182	0.0018	0.00178	0.0017	0.00165	0.00158	0.0015	0.00138	0.00127	0.00112	0.0009	0.000618	0.000177	0.000168	0.000158	0.000149	0.00014	0.00013	0.000121	0.000111	0.000101	9.17e-05	8.58e-05	7.98e-05	7.39e-05	7.39e-05	7.39e-05	7.39e-05	7.39e-05	7.39e-05	0.000711	0.000738	5.80281	6.09224	5.99373	6.22165	6.27203	6.03774	6.12778	6.44583	6.21966	6.18062	6.30305	6.58957
SCO3704	MOBDabc	molybdate transport via ABC system	Inorganic Ion Transport and Metabolism	0.000684	0.00068	0.000674	0.000667	0.000657	0.00063	0.000611	0.000586	0.000553	0.000509	0.000468	0.000413	0.000333	0.000229	6.53e-05	6.19e-05	5.85e-05	5.51e-05	5.16e-05	4.82e-05	4.46e-05	4.11e-05	3.75e-05	3.39e-05	3.17e-05	2.95e-05	2.73e-05	2.73e-05	2.73e-05	2.73e-05	2.73e-05	2.73e-05	0.000263	0.000273	6.88688	6.93276	6.88849	7.00802	6.57152	7.10745	7.19833	6.78838	6.96531	6.93898	7.07621	6.9516
SCO3705	MOBDabc	molybdate transport via ABC system	Inorganic Ion Transport and Metabolism	0.000684	0.00068	0.000674	0.000667	0.000657	0.00063	0.000611	0.000586	0.000553	0.000509	0.000468	0.000413	0.000333	0.000229	6.53e-05	6.19e-05	5.85e-05	5.51e-05	5.16e-05	4.82e-05	4.46e-05	4.11e-05	3.75e-05	3.39e-05	3.17e-05	2.95e-05	2.73e-05	2.73e-05	2.73e-05	2.73e-05	2.73e-05	2.73e-05	0.000263	0.000273	6.10317	6.04706	6.2107	6.13738	6.11563	6.03677	6.01445	6.16993	5.99963	6.14457	6.09751	6.49692
SCO3706	MOBDabc	molybdate transport via ABC system	Inorganic Ion Transport and Metabolism	0.000684	0.00068	0.000674	0.000667	0.000657	0.00063	0.000611	0.000586	0.000553	0.000509	0.000468	0.000413	0.000333	0.000229	6.53e-05	6.19e-05	5.85e-05	5.51e-05	5.16e-05	4.82e-05	4.46e-05	4.11e-05	3.75e-05	3.39e-05	3.17e-05	2.95e-05	2.73e-05	2.73e-05	2.73e-05	2.73e-05	2.73e-05	2.73e-05	0.000263	0.000273	6.44268	6.45871	6.36829	6.4368	6.43259	6.45471	6.37424	6.48229	6.57746	6.36742	6.50372	6.34818
SCO3721	HCO3E	HCO3 equilibration reaction	Unassigned	0.255	0.253	0.251	0.248	0.245	0.235	0.227	0.218	0.206	0.19	0.174	0.154	0.124	0.09	0.0256	0.0243	0.0229	0.0216	0.0289	0.0188	0.0174	0.0161	0.0147	0.0133	0.0127	0.0136	0.0156	0.0201	0.0241	0.0281	0.0328	0.0379	0.102	0.0986	7.84025	7.61007	7.57648	7.59251	7.69885	7.66942	7.55556	7.73781	7.52528	7.56534	7.477	7.75987
SCO3739	UDPG4E	UDPglucose 4-epimerase	Alternate Carbon Metabolism	0.0313	0.0311	0.0308	0.0305	0.0301	0.0288	0.0279	0.0268	0.0253	0.0233	0.0214	0.0189	0.0152	0.0105	0.00299	0.00283	0.00268	0.00252	0.00236	0.0022	0.00204	0.00188	0.00172	0.00155	0.00145	0.00135	0.00125	0.00125	0.00125	0.00125	0.00125	0.00125	0.012	0.0125	5.21312	5.18776	5.02511	5.20737	5.05435	5.0652	5.07221	4.89302	5.10006	5.07061	5.0232	5.12569
SCO3779	CYTDH	Cytidine hydrolase	Alternate Carbon Metabolism	0	0	0	0	0	0	0	0	0	0	0	0	0	0	0	0	0	0	-1.76e-15	0	0	0	0	0	0	0	0	0	0	0	1.51e-15	2.97e-15	8.5e-17	6.71e-16	8.42735	8.16405	8.13632	8.3281	7.8293	8.34566	8.04556	8.16158	8.21476	8.29652	8.21859	8.03194
SCO3811	MDDCP1	murein D_D-carboxypeptidase (murein5px4p)	Murein Biosynthesis	0.00567	0.00563	0.00558	0.00552	0.00544	0.00522	0.00506	0.00485	0.00458	0.00422	0.00388	0.00342	0.00276	0.00189	0.000541	0.000513	0.000485	0.000456	0.000428	0.000399	0.00037	0.00034	0.000311	0.000281	0.000263	0.000244	0.000226	0.000226	0.000226	0.000226	0.000226	0.000226	0.00218	0.00226	6.88572	6.63978	6.54263	6.63998	6.85011	6.33159	6.34884	6.36011	6.34158	6.32972	6.43731	6.54783
SCO3815	PDH	pyruvate dehydrogenase	Glycolysis and Gluconeogenesis	1.17	1.16	1.16	1.15	1.14	1.21	1.22	1.2	1.16	1.09	1.02	0.921	0.771	0.574	0.262	0.257	0.252	0.247	0.246	0.237	0.234	0.23	0.226	0.224	0.226	0.223	0.221	0.224	0.227	0.23	0.233	0.237	0.599	0.437	9.52636	9.43485	9.37989	9.14332	9.18043	9.00792	9.00333	8.78728	9.17085	8.77338	8.8037	8.69936
SCO3816	OIVD2	2-oxoisovalerate dehydrogenase (acylating; 3-methyl-2-oxobutanoate)	Valine Leucine and Isoleucine Metabolism	0.0155	0.0154	0.0153	0.0151	0.0149	0.0143	0.0138	0.0133	0.0125	0.0115	0.0106	0.00937	0.00755	0.00519	0.00148	0.00141	0.00133	0.00125	0.00117	0.0011	0.00102	0.000942	0.000866	0.000786	0.000756	0.000715	0.000671	0.000694	0.000708	0.000697	0.000721	0.000728	0.00598	0.00617	9.3157	8.84978	8.77824	8.31048	8.6924	8.32061	8.78351	8.5652	8.44996	8.30246	8.43594	8.30945
SCO3817	OIVD2	2-oxoisovalerate dehydrogenase (acylating; 3-methyl-2-oxobutanoate)	Valine Leucine and Isoleucine Metabolism	0.0155	0.0154	0.0153	0.0151	0.0149	0.0143	0.0138	0.0133	0.0125	0.0115	0.0106	0.00937	0.00755	0.00519	0.00148	0.00141	0.00133	0.00125	0.00117	0.0011	0.00102	0.000942	0.000866	0.000786	0.000756	0.000715	0.000671	0.000694	0.000708	0.000697	0.000721	0.000728	0.00598	0.00617	9.43093	9.06893	9.33846	8.52501	8.85723	8.28965	8.52744	8.51587	8.47037	8.38914	8.04483	8.13204
SCO3826	Kt2	potassium transport in via proton symport	Inorganic Ion Transport and Metabolism	0.0349	0.0347	0.0344	0.034	0.0335	0.0321	0.0312	0.0299	0.0282	0.026	0.0239	0.0211	0.017	0.0117	0.00333	0.00316	0.00299	0.00281	0.00264	0.00246	0.00228	0.0021	0.00191	0.00173	0.00162	0.00151	0.00139	0.00139	0.00139	0.00139	0.00139	0.00139	0.0134	0.0139	5.5993	5.49751	5.66032	5.46928	5.51805	5.54139	5.45005	5.73569	5.73713	5.71554	5.73395	5.87751
SCO3827	BMOCOS	bis-molybdenum cofactor synthase	Cofactor and Prosthetic Group Biosynthesis	0.000241	0.00024	0.000238	0.000235	0.000232	0.000222	0.000215	0.000206	0.000195	0.000179	0.000165	0.000146	0.000117	8.05e-05	2.3e-05	2.18e-05	2.06e-05	1.94e-05	1.82e-05	1.7e-05	1.57e-05	1.45e-05	1.32e-05	1.19e-05	1.12e-05	1.04e-05	9.63e-06	9.63e-06	9.63e-06	9.63e-06	9.63e-06	9.63e-06	9.27e-05	9.62e-05	8.24419	7.78477	7.8368	7.35351	7.87452	7.50465	7.62399	7.62453	7.59937	7.66767	7.43724	7.71984
SCO3828	BMOGDS1	bis-molybdopterin guanine dinucleotide synthase (single GDP)	Cofactor and Prosthetic Group Biosynthesis	0.000241	0.00024	0.000238	0.000235	0.000232	0.000222	0.000215	0.000206	0.000195	0.000179	0.000165	0.000146	0.000117	8.05e-05	2.3e-05	2.18e-05	2.06e-05	1.94e-05	1.82e-05	1.7e-05	1.57e-05	1.45e-05	1.32e-05	1.19e-05	1.12e-05	1.04e-05	9.63e-06	9.63e-06	9.63e-06	9.63e-06	9.63e-06	9.63e-06	9.27e-05	9.62e-05	7.79324	7.47014	7.41235	7.10074	6.90539	6.91413	7.13588	7.16942	7.43615	7.20258	7.13393	7.46646
SCO3829	PDH	pyruvate dehydrogenase	Glycolysis and Gluconeogenesis	1.17	1.16	1.16	1.15	1.14	1.21	1.22	1.2	1.16	1.09	1.02	0.921	0.771	0.574	0.262	0.257	0.252	0.247	0.246	0.237	0.234	0.23	0.226	0.224	0.226	0.223	0.221	0.224	0.227	0.23	0.233	0.237	0.599	0.437	7.56479	7.71392	7.76538	7.88332	7.85933	7.93047	7.83856	8.08474	7.68646	7.89781	7.83312	7.81227
SCO3830	OIVD2	2-oxoisovalerate dehydrogenase (acylating; 3-methyl-2-oxobutanoate)	Valine Leucine and Isoleucine Metabolism	0.0155	0.0154	0.0153	0.0151	0.0149	0.0143	0.0138	0.0133	0.0125	0.0115	0.0106	0.00937	0.00755	0.00519	0.00148	0.00141	0.00133	0.00125	0.00117	0.0011	0.00102	0.000942	0.000866	0.000786	0.000756	0.000715	0.000671	0.000694	0.000708	0.000697	0.000721	0.000728	0.00598	0.00617	7.54971	7.37432	7.32903	7.28199	7.26437	7.33396	7.42657	7.22583	7.4769	7.15227	7.30836	7.3738
SCO3831	OIVD2	2-oxoisovalerate dehydrogenase (acylating; 3-methyl-2-oxobutanoate)	Valine Leucine and Isoleucine Metabolism	0.0155	0.0154	0.0153	0.0151	0.0149	0.0143	0.0138	0.0133	0.0125	0.0115	0.0106	0.00937	0.00755	0.00519	0.00148	0.00141	0.00133	0.00125	0.00117	0.0011	0.00102	0.000942	0.000866	0.000786	0.000756	0.000715	0.000671	0.000694	0.000708	0.000697	0.000721	0.000728	0.00598	0.00617	5.47395	5.1542	5.38392	5.30671	5.31241	5.08484	5.29581	5.53146	5.03623	5.27396	5.25823	5.58204
SCO3847	MPTG	murein polymerizing transglycosylase	Murein Biosynthesis	0.0113	0.0112	0.0111	0.011	0.0108	0.0104	0.0101	0.00965	0.00912	0.00839	0.00771	0.00681	0.00549	0.00377	0.00108	0.00102	0.000965	0.000908	0.000851	0.000794	0.000736	0.000677	0.000618	0.000559	0.000523	0.000487	0.00045	0.00045	0.00045	0.00045	0.00045	0.00045	0.00433	0.0045	9.25469	9.16054	9.09041	8.78616	8.72533	8.54961	8.64223	8.60856	8.62432	8.62508	8.65272	8.63077
SCO3851	ADCS	4-amino-4-deoxychorismate synthase	Cofactor and Prosthetic Group Biosynthesis	0.00334	0.00332	0.00329	0.00326	0.00321	0.00308	0.00298	0.00286	0.0027	0.00249	0.00229	0.00202	0.00163	0.00112	0.000319	0.000303	0.000286	0.000269	0.000252	0.000235	0.000218	0.000201	0.000183	0.000166	0.000155	0.000144	0.000133	0.000133	0.000133	0.000133	0.000133	0.000133	0.00129	0.00133	7.39443	7.30204	7.37969	7.27279	7.40386	6.97788	7.42632	7.02454	7.15575	7.17297	7.14787	7.12915
SCO3877	GND2	phosphogluconate dehydrogenase (NAD)	Pentose Phosphate Pathway	0.187	0.186	0.185	0.182	0.683	1.02	1.12	1.17	1.15	1.09	1.02	0.909	0.72	0.459	0.0249	0.0236	0.0223	0.021	0.0425	0.0429	0.0458	0.0478	0.0493	0.0563	0.0727	0.0672	0.0622	0.0643	0.066	0.0677	0.0698	0.0721	0.344	0.427	9.95479	9.73378	9.74388	9.01516	9.41022	9.23488	9.64672	9.4177	9.36902	9.04391	9.00669	8.95593
SCO3889	TRDR	thioredoxin reductase (NADPH)	Oxidative Phosphorylation	0.0872	0.0866	0.0859	0.0849	0.0837	0.0802	0.0778	0.0746	0.0705	0.0649	0.0596	0.0526	0.0424	0.0291	0.00832	0.00789	0.00746	0.00702	0.00658	0.00613	0.00569	0.00523	0.00478	0.00432	0.00404	0.00376	0.00348	0.00348	0.00348	0.00348	0.00348	0.00348	0.0335	0.0348	9.73758	9.68456	10.0611	9.36035	9.57362	11.0383	10.8927	10.3834	9.96112	9.83676	9.53824	9.32749
SCO3890	TRDR	thioredoxin reductase (NADPH)	Oxidative Phosphorylation	0.0872	0.0866	0.0859	0.0849	0.0837	0.0802	0.0778	0.0746	0.0705	0.0649	0.0596	0.0526	0.0424	0.0291	0.00832	0.00789	0.00746	0.00702	0.00658	0.00613	0.00569	0.00523	0.00478	0.00432	0.00404	0.00376	0.00348	0.00348	0.00348	0.00348	0.00348	0.00348	0.0335	0.0348	9.21229	8.86105	9.00055	8.40523	8.9415	10.4052	10.2353	9.27912	9.32305	9.02913	8.80059	8.5326
SCO3894	MPTG	murein polymerizing transglycosylase	Murein Biosynthesis	0.0113	0.0112	0.0111	0.011	0.0108	0.0104	0.0101	0.00965	0.00912	0.00839	0.00771	0.00681	0.00549	0.00377	0.00108	0.00102	0.000965	0.000908	0.000851	0.000794	0.000736	0.000677	0.000618	0.000559	0.000523	0.000487	0.00045	0.00045	0.00045	0.00045	0.00045	0.00045	0.00433	0.0045	7.29627	7.21283	7.10331	6.88791	6.84285	6.89457	6.93728	6.95975	7.05793	6.98581	6.9478	7.04092
SCO3899	MI1PS2	myo-Inositol-1-phosphate synthase	Inositol Phosphate Metabolism	0.000787	0.000782	0.000775	0.000767	0.000756	0.000724	0.000702	0.000674	0.000636	0.000585	0.000538	0.000475	0.000383	0.000263	7.51e-05	7.12e-05	6.73e-05	6.34e-05	5.94e-05	5.54e-05	5.13e-05	4.72e-05	4.31e-05	3.9e-05	3.65e-05	3.4e-05	3.14e-05	3.14e-05	3.14e-05	3.14e-05	3.14e-05	3.14e-05	0.000302	0.000314	11.3317	11.4988	11.4108	10.2571	11.1567	11.2641	9.98206	9.01604	9.60219	9.47781	9.25736	8.95053
SCO3920	CYSTGL	cystathionine g-lyase	Cysteine Metabolism	0.0336	0.0334	0.0331	0.0328	0.0323	0.031	0.03	0.0288	0.0272	0.025	0.023	0.0203	0.0164	0.0112	0.00321	0.00305	0.00288	0.00271	0.00254	0.00237	0.00219	0.00202	0.00184	0.00167	0.00156	0.00145	0.00134	0.00134	0.00134	0.00134	0.00134	0.00134	0.0129	0.0134	7.15017	7.27986	7.13753	7.28897	7.22428	7.06244	7.11108	6.99129	7.15941	7.10107	6.97033	6.93891
SCO3928	AHMMPS	4-amino-5-hydroxymethyl-2-methylpyrimidine synthetase	Cofactor and Prosthetic Group Biosynthesis	0.000905	0.000899	0.000891	0.000881	0.000869	0.000833	0.000807	0.000774	0.000731	0.000673	0.000619	0.000546	0.00044	0.000302	8.63e-05	8.19e-05	7.74e-05	7.28e-05	6.83e-05	6.36e-05	5.9e-05	5.43e-05	4.96e-05	4.48e-05	4.19e-05	3.9e-05	3.61e-05	3.61e-05	3.61e-05	3.61e-05	3.61e-05	3.61e-05	0.000348	0.000361	10.6799	10.3279	9.7107	9.00128	9.93727	9.81686	11.1927	10.3559	9.17385	8.55415	8.46647	8.42782
SCO3944	HSTPT	histidinol-phosphate transaminase	Histidine Metabolism	0.015	0.0149	0.0148	0.0146	0.0144	0.0138	0.0134	0.0129	0.0121	0.0112	0.0103	0.00907	0.00731	0.00502	0.00143	0.00136	0.00129	0.00121	0.00113	0.00106	0.00098	0.000902	0.000824	0.000744	0.000696	0.000648	0.0006	0.0006	0.0006	0.0006	0.0006	0.0006	0.00578	0.006	7.07149	6.82243	6.52751	6.65822	6.69304	6.66425	6.75619	6.61234	6.87061	6.82463	6.72373	6.35749
SCO3962	PPNDH	prephenate dehydratase	Tyrosine Tryptophan and Phenylalanine Metabolism	0.0254	0.0253	0.0251	0.0248	0.0244	0.0234	0.0227	0.0218	0.0206	0.0189	0.0174	0.0154	0.0124	0.00849	0.00243	0.0023	0.00218	0.00205	0.00192	0.00179	0.00166	0.00153	0.00139	0.00126	0.00118	0.0011	0.00102	0.00102	0.00102	0.00102	0.00102	0.00102	0.00977	0.0101	8.14802	8.15516	8.24327	7.75954	7.92601	7.40622	8.04415	7.90316	7.78841	7.90151	7.88562	7.70972
SCO4041	UPPRT	uracil phosphoribosyltransferase	Nucleotide Salvage Pathway	0	0	0	0	0	8.79e-16	5.42e-15	1.99e-14	1.89e-15	8.91e-16	3.83e-15	-6.94e-15	1.04e-14	9.58e-15	0	0	0	0	-1.76e-15	0	0	0	0	0	0	0	-9.76e-19	0	0	0	1.51e-15	0	1.42e-15	4.52e-15	7.60988	7.18837	7.07305	6.84203	7.11367	7.00349	7.14414	6.93062	7.03984	6.88887	7.13259	6.84445
SCO4055	ALDD1	aldehyde dehydrogenase (formaldehyde_ NAD)	Alternate Carbon Metabolism	0	0	0	0	0	0	0	0	0	0	0	0	0	0	0	0	0	0	0	0	0	0	0	0	0	0	0	-1.35e-17	0	0	5.16e-18	0	-2.61e-19	2.59e-18	5.97848	6.12031	5.95409	6.3893	6.21009	6.53448	6.14157	6.56582	6.36364	6.75313	6.95622	7.16957
SCO4068	PRAGSr	phosphoribosylglycinamide synthase	Purine and Pyrimidine Biosynthesis	0.0426	0.0424	0.042	0.0415	0.0409	0.0392	0.038	0.0365	0.0345	0.0317	0.0292	0.0257	0.0207	0.0142	0.00407	0.00386	0.00365	0.00343	0.00322	0.003	0.00278	0.00256	0.00234	0.00211	0.00198	0.00184	0.0017	0.0017	0.0017	0.0017	0.0017	0.0017	0.0164	0.017	9.43332	9.48406	9.2827	8.78499	9.08138	8.60487	8.7716	8.58355	8.68456	8.67382	8.70096	8.34312
SCO4071	PRASCSi	phosphoribosylaminoimidazolesuccinocarboxamide synthase	Purine and Pyrimidine Biosynthesis	0.0417	0.0415	0.0411	0.0406	0.0401	0.0384	0.0372	0.0357	0.0337	0.031	0.0285	0.0252	0.0203	0.0139	0.00398	0.00378	0.00357	0.00336	0.00315	0.00294	0.00272	0.0025	0.00229	0.00207	0.00193	0.0018	0.00167	0.00167	0.00167	0.00167	0.00167	0.00167	0.016	0.0166	8.1102	8.40244	8.38914	8.35052	8.13233	8.29494	8.35712	8.06719	8.52463	7.94214	8.31009	7.98263
SCO4077	PRFGS	phosphoribosylformylglycinamidine synthase	Purine and Pyrimidine Biosynthesis	0.0426	0.0424	0.042	0.0415	0.0409	0.0392	0.038	0.0365	0.0345	0.0317	0.0292	0.0257	0.0207	0.0142	0.00407	0.00386	0.00365	0.00343	0.00322	0.003	0.00278	0.00256	0.00234	0.00211	0.00198	0.00184	0.0017	0.0017	0.0017	0.0017	0.0017	0.0017	0.0164	0.017	11.3644	10.7805	11.3541	10.2826	10.7538	10.3063	10.1848	10.0308	10.4646	9.82844	9.89454	9.75105
SCO4078	PRFGS	phosphoribosylformylglycinamidine synthase	Purine and Pyrimidine Biosynthesis	0.0426	0.0424	0.042	0.0415	0.0409	0.0392	0.038	0.0365	0.0345	0.0317	0.0292	0.0257	0.0207	0.0142	0.00407	0.00386	0.00365	0.00343	0.00322	0.003	0.00278	0.00256	0.00234	0.00211	0.00198	0.00184	0.0017	0.0017	0.0017	0.0017	0.0017	0.0017	0.0164	0.017	10.951	10.3502	10.5017	9.39334	10.1681	9.5434	9.42497	9.4303	9.83547	9.20865	9.05498	9.27422
SCO4079	PRFGS	phosphoribosylformylglycinamidine synthase	Purine and Pyrimidine Biosynthesis	0.0426	0.0424	0.042	0.0415	0.0409	0.0392	0.038	0.0365	0.0345	0.0317	0.0292	0.0257	0.0207	0.0142	0.00407	0.00386	0.00365	0.00343	0.00322	0.003	0.00278	0.00256	0.00234	0.00211	0.00198	0.00184	0.0017	0.0017	0.0017	0.0017	0.0017	0.0017	0.0164	0.017	10.2388	9.65379	9.81247	8.59095	9.42996	8.9114	8.8103	8.46266	9.1678	8.46717	8.42915	8.44229
SCO4086	GLUPRT	glutamine phosphoribosyldiphosphate amidotransferase	Purine and Pyrimidine Biosynthesis	0.0426	0.0424	0.042	0.0415	0.0409	0.0392	0.038	0.0365	0.0345	0.0317	0.0292	0.0257	0.0207	0.0142	0.00407	0.00386	0.00365	0.00343	0.00322	0.003	0.00278	0.00256	0.00234	0.00211	0.00198	0.00184	0.0017	0.0017	0.0017	0.0017	0.0017	0.0017	0.0164	0.017	10.9486	10.8084	10.8334	10.133	10.598	10.3399	10.6351	10.5121	10.407	10.2398	10.2521	10.3926
SCO4087	PRAIS	phosphoribosylaminoimidazole synthase	Purine and Pyrimidine Biosynthesis	0.0426	0.0424	0.042	0.0415	0.0409	0.0392	0.038	0.0365	0.0345	0.0317	0.0292	0.0257	0.0207	0.0142	0.00407	0.00386	0.00365	0.00343	0.00322	0.003	0.00278	0.00256	0.00234	0.00211	0.00198	0.00184	0.0017	0.0017	0.0017	0.0017	0.0017	0.0017	0.0164	0.017	9.41951	9.42323	9.256	8.75918	8.98192	8.9868	9.26089	8.96454	9.22346	8.84603	8.92771	8.8558
SCO4106	APRAUR	5-amino-6-(5-phosphoribosylamino)uracil reductase	Cofactor and Prosthetic Group Biosynthesis	0.00174	0.00173	0.00172	0.0017	0.00167	0.00161	0.00156	0.00149	0.00141	0.0013	0.00119	0.00105	0.000848	0.000583	0.000167	0.000158	0.000149	0.00014	0.000132	0.000123	0.000114	0.000105	9.56e-05	8.64e-05	8.08e-05	7.52e-05	6.96e-05	6.96e-05	6.96e-05	6.96e-05	6.96e-05	6.96e-05	0.00067	0.000696	7.99602	7.95694	8.1485	8.09527	7.69255	8.1611	8.02697	8.08646	8.19401	8.14726	8.15874	8.25418
SCO4138	PIt2r	phosphate reversible transport via symport	Inorganic Ion Transport and Metabolism	0.14	0.139	0.138	0.137	0.135	0.129	0.125	0.12	0.113	0.104	0.096	0.0847	0.0683	0.0469	0.0134	0.0127	0.012	0.0113	0.0106	0.00988	0.00915	0.00843	0.00769	0.00695	0.0065	0.00605	0.0056	0.0056	0.0056	0.0056	0.0056	0.0056	0.0539	0.056	6.33511	6.26904	6.2717	6.37469	6.33286	6.34615	6.19907	6.30841	6.33045	6.2544	6.13459	6.37519
SCO4145	HEX1	glucokinase (D-glucose:ATP)	Glycolysis and Gluconeogenesis	0.111	0.11	0.109	0.108	0.107	0.3	0.099	0.095	0.0897	0.0826	0.0759	0.067	0.127	0.0371	0.0106	0.01	0.00949	0.00894	0.00838	0.00781	0.00724	0.00666	0.00608	0.0055	0.00514	0.00479	0.00443	0.00443	0.00443	0.00443	0.00443	0.00443	0.0511	0.0643	6.85962	6.8301	6.78599	6.73879	6.59593	6.64816	6.97117	6.82625	6.63843	6.6915	7.03886	6.88837
SCO4151	MSHS	mycothiol synthase	Cofactor and Prosthetic Group Biosynthesis	0.000787	0.000782	0.000775	0.000767	0.000756	0.000724	0.000702	0.000674	0.000636	0.000585	0.000538	0.000475	0.000383	0.000263	7.51e-05	7.12e-05	6.73e-05	6.34e-05	5.94e-05	5.54e-05	5.13e-05	4.72e-05	4.31e-05	3.9e-05	3.65e-05	3.4e-05	3.14e-05	3.14e-05	3.14e-05	3.14e-05	3.14e-05	3.14e-05	0.000302	0.000314	7.44837	7.32505	7.25364	7.22037	6.94397	6.96799	7.10061	7.05255	7.03313	7.07328	7.12064	6.95858
SCO4152	NTD10e	5'-nucleotidase (XMP)	Nucleotide Salvage Pathway	0	0	0	0	0	0	0	0	0	0	0	0	0	0	0	0	0	0	0	0	0	0	0	0	0	-2.79e-16	0	0	2.64e-15	0	0	0	7.38e-17	4.71e-16	6.12237	6.68511	6.3829	7.14342	6.5594	6.83403	6.39136	6.43812	6.58414	7.1503	6.98243	7.05822
SCO4204	IACGAMS2	1L-myo-inositol 2-Acetamido-2-deoxy-D-glucopyranoside synthesis (UDP-GlcNAc)	Cofactor and Prosthetic Group Biosynthesis	0.000787	0.000782	0.000775	0.000767	0.000756	0.000724	0.000702	0.000674	0.000636	0.000585	0.000538	0.000475	0.000383	0.000263	7.51e-05	7.12e-05	6.73e-05	6.34e-05	5.94e-05	5.54e-05	5.13e-05	4.72e-05	4.31e-05	3.9e-05	3.65e-05	3.4e-05	3.14e-05	3.14e-05	3.14e-05	3.14e-05	3.14e-05	3.14e-05	0.000302	0.000314	5.87169	5.66679	5.74844	6.03437	5.87375	6.61897	6.54916	6.04892	6.01197	6.33313	5.95701	5.58536
SCO4209	PGM	phosphoglycerate mutase	Glycolysis and Gluconeogenesis	-3.89e-16	7.77e-16	4.72e-16	-6.38e-16	0.395	0.991	1.18	1.28	1.3	1.24	1.17	1.05	0.823	0.507	0	0	0	0	0.0123	0.017	0.0258	0.0331	0.0397	0.0555	0.0852	0.0786	0.0727	0.076	0.079	0.0817	0.0853	0.089	0.336	0.483	11.3683	11.1992	10.9505	10.2454	10.6191	10.3207	10.5096	10.4462	10.5007	10.4459	10.3652	10.2155
SCO4233	MEPCT	2-C-methyl-D-erythritol 4-phosphate cytidylyltransferase	Cofactor and Prosthetic Group Biosynthesis	0.016	0.0159	0.0158	0.0156	0.0154	0.0147	0.0143	0.0137	0.0129	0.0119	0.0109	0.00966	0.00778	0.00534	0.00153	0.00145	0.00137	0.00129	0.00121	0.00113	0.00104	0.00096	0.000877	0.000792	0.000741	0.00069	0.000639	0.000639	0.000639	0.000639	0.000639	0.000639	0.00615	0.00638	8.33698	8.44791	8.50182	8.09643	8.094	8.01931	8.16285	7.98778	8.03608	7.9785	8.18175	8.1107
SCO4234	MECDPS	2-C-methyl-D-erythritol 2_4-cyclodiphosphate synthase	Cofactor and Prosthetic Group Biosynthesis	0.016	0.0159	0.0158	0.0156	0.0154	0.0147	0.0143	0.0137	0.0129	0.0119	0.0109	0.00966	0.00778	0.00534	0.00153	0.00145	0.00137	0.00129	0.00121	0.00113	0.00104	0.00096	0.000877	0.000792	0.000741	0.00069	0.000639	0.000639	0.000639	0.000639	0.000639	0.000639	0.00615	0.00638	6.90473	6.67641	6.74572	6.81551	6.50141	6.70489	6.64626	6.37797	6.66728	6.43938	6.56452	6.63121
SCO4271	ALCD19y	alcohol dehydrogenase (glycerol_ NADP)	Alternate Carbon Metabolism	0	0	0	0	0	0.00106	0	0	0	0.000853	0.000784	0	0	0.000383	0.000109	0.000104	9.81e-05	9.24e-05	8.66e-05	8.07e-05	7.48e-05	6.89e-05	6.29e-05	5.68e-05	5.32e-05	4.95e-05	4.58e-05	4.58e-05	4.58e-05	4.58e-05	4.58e-05	4.58e-05	0.000134	0.000262	5.84962	5.80959	5.77442	5.79538	5.78958	5.62955	5.76359	5.77555	5.80355	5.85867	5.64852	5.92637
SCO4288	TRE6PP	trehalose-phosphatase	Alternate Carbon Metabolism	0.0165	0.0164	0.0162	0.0161	0.0158	0.0152	0.0147	0.0141	0.0133	0.0123	0.0113	0.00995	0.00802	0.0055	0.00157	0.00149	0.00141	0.00133	0.00124	0.00116	0.00107	0.000989	0.000903	0.000816	0.000764	0.000711	0.000658	0.000658	0.000658	0.000658	0.000658	0.000658	0.00633	0.00658	7.31429	7.1864	7.1472	6.90275	7.16712	7.02499	6.87353	7.06303	7.00419	6.87074	6.97708	7.05122
SCO4290	TRE6PS	alpha_alpha-trehalose-phosphate synthase (UDP-forming)	Alternate Carbon Metabolism	0.0165	0.0164	0.0162	0.0161	0.0158	0.0152	0.0147	0.0141	0.0133	0.0123	0.0113	0.00995	0.00802	0.0055	0.00157	0.00149	0.00141	0.00133	0.00124	0.00116	0.00107	0.000989	0.000903	0.000816	0.000764	0.000711	0.000658	0.000658	0.000658	0.000658	0.000658	0.000658	0.00633	0.00658	6.48791	6.31886	6.33847	6.55507	6.58766	6.46222	6.66584	6.64768	6.65856	6.72977	6.48841	6.63258
SCO4293	THRS	threonine synthase	Threonine and Lysine Metabolism	0.0504	0.0501	0.0497	0.0491	0.0484	0.0464	0.045	0.0432	0.0408	0.0375	0.0345	0.0305	0.0245	0.0168	0.00481	0.00457	0.00431	0.00406	0.00381	0.00355	0.00329	0.00303	0.00276	0.0025	0.00234	0.00218	0.00201	0.00201	0.00201	0.00201	0.00201	0.00201	0.0194	0.0201	10.8966	10.5545	10.3976	10.0152	10.0096	9.35526	9.73533	9.31572	9.70499	9.98602	9.98021	9.50693
SCO4326	DH6NPHS	1_4-dihydroxy-6-naphthoate synthase	Quinol and Quinone Biosynthesis	0.00097	0.000964	0.000956	0.000945	0.000932	0.000893	0.000866	0.000831	0.000784	0.000722	0.000664	0.000586	0.000472	0.000324	9.26e-05	8.78e-05	8.3e-05	7.81e-05	7.32e-05	6.83e-05	6.33e-05	5.83e-05	5.32e-05	4.81e-05	4.5e-05	4.19e-05	3.87e-05	3.87e-05	3.87e-05	3.87e-05	3.87e-05	3.87e-05	0.000373	0.000387	6.82727	6.41039	6.42373	6.29674	6.36568	6.41735	6.60947	5.99191	6.16945	6.48512	6.1152	6.05559
SCO4366	PSERT	phosphoserine transaminase	Glycine and Serine Metabolism	0.231	0.229	0.227	0.225	0.222	0.212	0.206	0.197	0.187	0.172	0.158	0.139	0.112	0.0771	0.022	0.0209	0.0197	0.0186	0.0174	0.0162	0.0151	0.0139	0.0127	0.0115	0.0108	0.01	0.00931	0.00936	0.00939	0.00937	0.00941	0.00943	0.0887	0.092	11.9812	11.6679	11.82	11.0417	11.6079	10.8295	10.7759	10.6094	10.5906	10.4671	10.3041	10.5005
SCO4384	ECOAH2	3-hydroxyacyl-CoA dehydratase (3-hydroxyhexanoyl-CoA)	Membrane Lipid Metabolism	0.00203	0.00202	0.002	0.00198	0.00195	0.00187	0.00181	0.00174	0.00164	0.00151	0.00139	0.00122	0.000987	0.000687	0.000196	0.000186	0.000176	0.000165	0.000157	0.000148	0.00014	0.000133	0.000127	0.000118	0.000131	0.000134	0.000132	0.000156	0.000169	0.000158	0.000183	0.00019	0.0008	0.000792	7.67002	7.89722	7.72812	7.78468	7.52566	7.92207	7.78255	7.78299	7.7385	7.97207	7.99538	7.96042
SCO4388	CS	citrate synthase	Citric Acid Cycle	0.904	0.899	0.893	0.885	0.888	0.965	0.979	0.972	0.942	0.888	0.836	0.76	0.641	0.479	0.235	0.232	0.228	0.224	0.215	0.217	0.215	0.213	0.211	0.21	0.213	0.208	0.204	0.202	0.2	0.198	0.196	0.194	0.492	0.335	6.98567	6.82089	6.48402	6.70614	6.47323	6.57916	7.05564	6.68781	6.67719	6.93248	6.9743	6.63591
SCO4403	FTHFD	formyltetrahydrofolate deformylase	Folate Metabolism	2.18e-05	2.17e-05	2.15e-05	2.13e-05	2.09e-05	2.01e-05	1.95e-05	1.87e-05	1.76e-05	1.62e-05	1.49e-05	1.32e-05	1.06e-05	7.29e-06	2.08e-06	1.97e-06	1.87e-06	1.76e-06	1.65e-06	1.53e-06	1.42e-06	1.31e-06	1.2e-06	1.08e-06	1.01e-06	9.41e-07	8.71e-07	8.71e-07	8.71e-07	8.71e-07	8.71e-07	8.71e-07	8.38e-06	8.7e-06	8.47329	7.72216	7.35774	7.26073	7.84961	7.24329	7.16438	6.95609	7.27358	7.00577	6.97119	6.84976
SCO4469	G1SAT	glutamate-1-semialdehyde aminotransferase	Cofactor and Prosthetic Group Biosynthesis	0.0175	0.0174	0.0173	0.0171	0.0168	0.0161	0.0156	0.015	0.0142	0.013	0.012	0.0106	0.00852	0.00585	0.00167	0.00159	0.0015	0.00141	0.00132	0.00123	0.00114	0.00105	0.00096	0.000867	0.000812	0.000756	0.000699	0.000699	0.000699	0.000699	0.000699	0.000699	0.00673	0.00699	7.18576	6.73056	7.05311	6.11742	6.53817	5.99833	6.34935	5.93233	6.13558	6.10458	6.20416	5.90724
SCO4491	DHNANT4	1_4-dihydroxy-2-naphthoate nonaprenyltransferase	Quinol and Quinone Biosynthesis	0.00097	0.000964	0.000956	0.000945	0.000932	0.000893	0.000866	0.000831	0.000784	0.000722	0.000664	0.000586	0.000472	0.000324	9.26e-05	8.78e-05	8.3e-05	7.81e-05	7.32e-05	6.83e-05	6.33e-05	5.83e-05	5.32e-05	4.81e-05	4.5e-05	4.19e-05	3.87e-05	3.87e-05	3.87e-05	3.87e-05	3.87e-05	3.87e-05	0.000373	0.000387	8.02769	8.27766	8.10421	8.14089	7.94305	7.88394	7.86133	7.7268	8.04906	7.88905	7.9644	7.65576
SCO4494	ADXFUTSNT	Aminodeoxyfutalosine synthase	Quinol and Quinone Biosynthesis	0.00097	0.000964	0.000956	0.000945	0.000932	0.000893	0.000866	0.000831	0.000784	0.000722	0.000664	0.000586	0.000472	0.000324	9.26e-05	8.78e-05	8.3e-05	7.81e-05	7.32e-05	6.83e-05	6.33e-05	5.83e-05	5.32e-05	4.81e-05	4.5e-05	4.19e-05	3.87e-05	3.87e-05	3.87e-05	3.87e-05	3.87e-05	3.87e-05	0.000373	0.000387	7.49912	7.04285	7.25572	6.73787	7.39365	7.17673	7.44497	7.06315	7.12231	7.07692	6.88089	7.0102
SCO4498	GLUt2r	L-glutamate transport via proton symport_ reversible	Transport and Membrane	2.27	2.26	2.24	2.21	1.8	1.23	1.02	0.859	0.748	0.667	0.598	0.536	0.482	0.434	0.367	0.357	0.346	0.336	0.317	0.297	0.279	0.263	0.247	0.223	0.192	0.192	0.192	0.192	0.192	0.192	0.192	0.192	0.685	0.695	7.82335	7.48863	6.86644	6.59098	7.15654	8.08271	8.41033	7.88294	7.84399	7.66512	7.82694	6.98735
SCO4501	3OARi170	3-oxoacyl-[acyl-carrier-protein] reductase (iso-C17:0)	Cell Envelope Biosynthesis	0.00206	0.00205	0.00203	0.00201	0.00198	0.0019	0.00184	0.00176	0.00167	0.00153	0.00141	0.00124	0.001	0.000688	0.000197	0.000187	0.000176	0.000166	0.000156	0.000145	0.000134	0.000124	0.000113	0.000102	9.55e-05	8.89e-05	8.23e-05	8.23e-05	8.23e-05	8.23e-05	8.23e-05	8.23e-05	0.000792	0.000822	5.10768	5.12545	5.07139	5.42758	5.24637	5.24912	5.24485	5.2454	5.31282	5.11828	4.97431	5.2199
SCO4502	ACACT2r	acetyl-CoA C-acyltransferase (butanoyl-CoA) (r)	Membrane Lipid Metabolism	0.00203	0.00202	0.002	0.00198	0.00195	0.00187	0.00181	0.00174	0.00164	0.00151	0.00139	0.00122	0.000987	0.000687	0.000196	0.000186	0.000176	0.000165	0.000157	0.000148	0.00014	0.000133	0.000127	0.000118	0.000131	0.000134	0.000132	0.000156	0.000169	0.000158	0.000183	0.00019	0.0008	0.000792	5.8027	5.60086	5.68847	5.73614	5.80422	5.87827	5.79084	5.74638	5.8105	5.81022	5.7615	6.15237
SCO4506	CHDHR	Chorismate dehydratase	Quinol and Quinone Biosynthesis	0.00097	0.000964	0.000956	0.000945	0.000932	0.000893	0.000866	0.000831	0.000784	0.000722	0.000664	0.000586	0.000472	0.000324	9.26e-05	8.78e-05	8.3e-05	7.81e-05	7.32e-05	6.83e-05	6.33e-05	5.83e-05	5.32e-05	4.81e-05	4.5e-05	4.19e-05	3.87e-05	3.87e-05	3.87e-05	3.87e-05	3.87e-05	3.87e-05	0.000373	0.000387	6.47187	6.22818	6.20622	6.2495	6.24902	6.26429	6.55558	6.06713	6.73838	6.56455	6.59971	6.55977
SCO4550	DXFUTOR	Dehypoxanthine futalosine:S-adenosyl-L-methionine oxidoreductase	Quinol and Quinone Biosynthesis	0.00097	0.000964	0.000956	0.000945	0.000932	0.000893	0.000866	0.000831	0.000784	0.000722	0.000664	0.000586	0.000472	0.000324	9.26e-05	8.78e-05	8.3e-05	7.81e-05	7.32e-05	6.83e-05	6.33e-05	5.83e-05	5.32e-05	4.81e-05	4.5e-05	4.19e-05	3.87e-05	3.87e-05	3.87e-05	3.87e-05	3.87e-05	3.87e-05	0.000373	0.000387	7.89792	7.55804	7.59915	7.08761	7.24771	7.1534	7.41184	6.78862	7.14493	7.10691	7.03932	6.80463
SCO4556	DHNANT4	1_4-dihydroxy-2-naphthoate nonaprenyltransferase	Quinol and Quinone Biosynthesis	0.00097	0.000964	0.000956	0.000945	0.000932	0.000893	0.000866	0.000831	0.000784	0.000722	0.000664	0.000586	0.000472	0.000324	9.26e-05	8.78e-05	8.3e-05	7.81e-05	7.32e-05	6.83e-05	6.33e-05	5.83e-05	5.32e-05	4.81e-05	4.5e-05	4.19e-05	3.87e-05	3.87e-05	3.87e-05	3.87e-05	3.87e-05	3.87e-05	0.000373	0.000387	6.51625	6.38486	6.69621	6.57391	6.4663	6.42404	6.413	6.25598	6.30516	6.31664	6.23558	6.30659
SCO4562	NADH17	NADH dehydrogenase (menaquinone-9; 3 protons)	Oxidative Phosphorylation	8.64	8.59	8.52	8.44	8.64	8.59	8.46	8.23	7.87	7.35	6.87	6.21	5.22	3.93	1.89	1.85	1.81	1.77	1.75	1.71	1.68	1.64	1.6	1.57	1.56	1.53	1.51	1.51	1.51	1.51	1.52	1.52	4.22	3.13	7.08738	7.53026	7.18604	7.22186	6.96517	7.553	7.79225	7.89411	7.75597	7.96278	8.00416	7.8509
SCO4563	NADH17	NADH dehydrogenase (menaquinone-9; 3 protons)	Oxidative Phosphorylation	8.64	8.59	8.52	8.44	8.64	8.59	8.46	8.23	7.87	7.35	6.87	6.21	5.22	3.93	1.89	1.85	1.81	1.77	1.75	1.71	1.68	1.64	1.6	1.57	1.56	1.53	1.51	1.51	1.51	1.51	1.52	1.52	4.22	3.13	7.68329	7.70334	7.43261	7.82821	7.56926	7.93004	8.4199	8.4232	8.51188	8.51716	8.66128	8.52452
SCO4564	NADH17	NADH dehydrogenase (menaquinone-9; 3 protons)	Oxidative Phosphorylation	8.64	8.59	8.52	8.44	8.64	8.59	8.46	8.23	7.87	7.35	6.87	6.21	5.22	3.93	1.89	1.85	1.81	1.77	1.75	1.71	1.68	1.64	1.6	1.57	1.56	1.53	1.51	1.51	1.51	1.51	1.52	1.52	4.22	3.13	6.62108	6.47398	6.72356	6.75329	6.63596	6.70245	7.26947	7.28435	7.19001	7.34684	7.39027	7.0583
SCO4565	NADH17	NADH dehydrogenase (menaquinone-9; 3 protons)	Oxidative Phosphorylation	8.64	8.59	8.52	8.44	8.64	8.59	8.46	8.23	7.87	7.35	6.87	6.21	5.22	3.93	1.89	1.85	1.81	1.77	1.75	1.71	1.68	1.64	1.6	1.57	1.56	1.53	1.51	1.51	1.51	1.51	1.52	1.52	4.22	3.13	6.26549	6.22988	6.29263	6.36612	6.27332	6.39277	6.68043	6.64624	6.73535	6.85219	6.85541	6.79899
SCO4566	NADH17	NADH dehydrogenase (menaquinone-9; 3 protons)	Oxidative Phosphorylation	8.64	8.59	8.52	8.44	8.64	8.59	8.46	8.23	7.87	7.35	6.87	6.21	5.22	3.93	1.89	1.85	1.81	1.77	1.75	1.71	1.68	1.64	1.6	1.57	1.56	1.53	1.51	1.51	1.51	1.51	1.52	1.52	4.22	3.13	5.58029	5.71957	5.5106	5.90332	5.43471	5.76376	5.7387	5.6712	5.71987	5.91701	6.07867	5.61542
SCO4567	NADH17	NADH dehydrogenase (menaquinone-9; 3 protons)	Oxidative Phosphorylation	8.64	8.59	8.52	8.44	8.64	8.59	8.46	8.23	7.87	7.35	6.87	6.21	5.22	3.93	1.89	1.85	1.81	1.77	1.75	1.71	1.68	1.64	1.6	1.57	1.56	1.53	1.51	1.51	1.51	1.51	1.52	1.52	4.22	3.13	5.46317	5.2786	5.41562	5.47736	5.44566	5.56328	5.81213	5.75647	5.85829	6.082	6.02448	5.82839
SCO4568	NADH17	NADH dehydrogenase (menaquinone-9; 3 protons)	Oxidative Phosphorylation	8.64	8.59	8.52	8.44	8.64	8.59	8.46	8.23	7.87	7.35	6.87	6.21	5.22	3.93	1.89	1.85	1.81	1.77	1.75	1.71	1.68	1.64	1.6	1.57	1.56	1.53	1.51	1.51	1.51	1.51	1.52	1.52	4.22	3.13	5.78067	6.07451	5.66711	6.00375	5.83179	5.90031	5.85489	5.81425	5.95085	6.09092	6.00196	6.00375
SCO4569	NADH17	NADH dehydrogenase (menaquinone-9; 3 protons)	Oxidative Phosphorylation	8.64	8.59	8.52	8.44	8.64	8.59	8.46	8.23	7.87	7.35	6.87	6.21	5.22	3.93	1.89	1.85	1.81	1.77	1.75	1.71	1.68	1.64	1.6	1.57	1.56	1.53	1.51	1.51	1.51	1.51	1.52	1.52	4.22	3.13	5.83899	6.05123	5.9685	6.22495	5.66321	6.02584	6.1811	6.28693	6.49202	6.62044	6.66876	6.58017
SCO4570	NADH17	NADH dehydrogenase (menaquinone-9; 3 protons)	Oxidative Phosphorylation	8.64	8.59	8.52	8.44	8.64	8.59	8.46	8.23	7.87	7.35	6.87	6.21	5.22	3.93	1.89	1.85	1.81	1.77	1.75	1.71	1.68	1.64	1.6	1.57	1.56	1.53	1.51	1.51	1.51	1.51	1.52	1.52	4.22	3.13	7.56035	7.58116	7.57819	7.54386	7.56548	7.63237	7.61758	7.59512	7.81211	7.73815	7.81733	7.83819
SCO4571	NADH17	NADH dehydrogenase (menaquinone-9; 3 protons)	Oxidative Phosphorylation	8.64	8.59	8.52	8.44	8.64	8.59	8.46	8.23	7.87	7.35	6.87	6.21	5.22	3.93	1.89	1.85	1.81	1.77	1.75	1.71	1.68	1.64	1.6	1.57	1.56	1.53	1.51	1.51	1.51	1.51	1.52	1.52	4.22	3.13	5.20708	5.67717	5.8151	5.63484	5.56142	5.63883	5.60113	5.88209	5.77916	5.70449	5.92855	5.84001
SCO4572	NADH17	NADH dehydrogenase (menaquinone-9; 3 protons)	Oxidative Phosphorylation	8.64	8.59	8.52	8.44	8.64	8.59	8.46	8.23	7.87	7.35	6.87	6.21	5.22	3.93	1.89	1.85	1.81	1.77	1.75	1.71	1.68	1.64	1.6	1.57	1.56	1.53	1.51	1.51	1.51	1.51	1.52	1.52	4.22	3.13	6.45263	6.32809	6.49222	6.32346	6.50886	6.13645	6.32641	6.34173	6.36301	6.47355	6.59092	6.55465
SCO4573	NADH17	NADH dehydrogenase (menaquinone-9; 3 protons)	Oxidative Phosphorylation	8.64	8.59	8.52	8.44	8.64	8.59	8.46	8.23	7.87	7.35	6.87	6.21	5.22	3.93	1.89	1.85	1.81	1.77	1.75	1.71	1.68	1.64	1.6	1.57	1.56	1.53	1.51	1.51	1.51	1.51	1.52	1.52	4.22	3.13	6.71619	6.51032	6.35079	6.97965	6.45317	6.71049	6.7916	6.77217	6.85429	7.07553	7.23939	7.06909
SCO4574	NADH17	NADH dehydrogenase (menaquinone-9; 3 protons)	Oxidative Phosphorylation	8.64	8.59	8.52	8.44	8.64	8.59	8.46	8.23	7.87	7.35	6.87	6.21	5.22	3.93	1.89	1.85	1.81	1.77	1.75	1.71	1.68	1.64	1.6	1.57	1.56	1.53	1.51	1.51	1.51	1.51	1.52	1.52	4.22	3.13	5.70629	5.72597	5.59786	5.60641	5.49445	5.62361	5.65687	5.84563	5.86784	5.79821	5.91742	6.2195
SCO4575	NADH17	NADH dehydrogenase (menaquinone-9; 3 protons)	Oxidative Phosphorylation	8.64	8.59	8.52	8.44	8.64	8.59	8.46	8.23	7.87	7.35	6.87	6.21	5.22	3.93	1.89	1.85	1.81	1.77	1.75	1.71	1.68	1.64	1.6	1.57	1.56	1.53	1.51	1.51	1.51	1.51	1.52	1.52	4.22	3.13	5.95116	5.91608	5.93508	6.03179	5.97225	6.10706	6.14665	6.32638	6.03043	6.15904	6.1571	6.38504
SCO4580	FUMAC	fumarylacetoacetase	Tyrosine Tryptophan and Phenylalanine Metabolism	0	0	0	0	0	0	0	0	0	0	0	0	0	0	0	0	0	0	0	0	0	0	0	0	0	1.34e-16	0	0	0	0	0	0	4.19e-18	2.37e-17	5.90878	5.91906	5.88535	5.75139	5.96138	5.93589	5.98958	5.80213	5.98093	5.89792	6.11545	6.09543
SCO4583	GGTT	geranylgeranyltranstransferase	Cofactor and Prosthetic Group Biosynthesis	0.00097	0.000964	0.000956	0.000945	0.000932	0.000893	0.000866	0.000831	0.000784	0.000722	0.000664	0.000586	0.000472	0.000324	9.26e-05	8.78e-05	8.3e-05	7.81e-05	7.32e-05	6.83e-05	6.33e-05	5.83e-05	5.32e-05	4.81e-05	4.5e-05	4.19e-05	3.87e-05	3.87e-05	3.87e-05	3.87e-05	3.87e-05	3.87e-05	0.000373	0.000387	7.8894	7.79827	8.02067	7.71421	7.77006	7.50354	7.62849	7.50353	7.66289	7.55342	7.637	7.35042
SCO4594	AKGDH2	2-Oxogluterate dehydrogenase (NADP via ferredoxin)	Citric Acid Cycle	0.333	0.33	0.326	0.32	0.3	0	0.21	0.295	0.318	0.351	0.319	0.204	0	0	0	0	0	0	0	0	0	0	0	0	0	0	0	0	0	0	0	0	0.103	0.148	9.68526	9.36617	10.9822	10.8487	11.4256	8.99004	9.39477	9.29713	9.58854	9.52951	9.56249	9.15702
SCO4595	AKGDH2	2-Oxogluterate dehydrogenase (NADP via ferredoxin)	Citric Acid Cycle	0.333	0.33	0.326	0.32	0.3	0	0.21	0.295	0.318	0.351	0.319	0.204	0	0	0	0	0	0	0	0	0	0	0	0	0	0	0	0	0	0	0	0	0.103	0.148	9.13304	8.75823	10.585	10.4333	10.9671	8.89804	8.99408	8.91154	9.3133	9.09243	9.0063	8.83599
SCO4599	NADH17	NADH dehydrogenase (menaquinone-9; 3 protons)	Oxidative Phosphorylation	8.64	8.59	8.52	8.44	8.64	8.59	8.46	8.23	7.87	7.35	6.87	6.21	5.22	3.93	1.89	1.85	1.81	1.77	1.75	1.71	1.68	1.64	1.6	1.57	1.56	1.53	1.51	1.51	1.51	1.51	1.52	1.52	4.22	3.13	7.52672	7.26077	7.3069	6.71314	6.75702	6.34762	6.46208	6.35372	6.04718	6.29851	6.57982	6.07485
SCO4600	NADH17	NADH dehydrogenase (menaquinone-9; 3 protons)	Oxidative Phosphorylation	8.64	8.59	8.52	8.44	8.64	8.59	8.46	8.23	7.87	7.35	6.87	6.21	5.22	3.93	1.89	1.85	1.81	1.77	1.75	1.71	1.68	1.64	1.6	1.57	1.56	1.53	1.51	1.51	1.51	1.51	1.52	1.52	4.22	3.13	6.15068	5.7405	5.64588	5.6395	5.771	5.3213	5.37354	5.36869	5.37927	5.20711	5.26469	5.245
SCO4602	NADH17	NADH dehydrogenase (menaquinone-9; 3 protons)	Oxidative Phosphorylation	8.64	8.59	8.52	8.44	8.64	8.59	8.46	8.23	7.87	7.35	6.87	6.21	5.22	3.93	1.89	1.85	1.81	1.77	1.75	1.71	1.68	1.64	1.6	1.57	1.56	1.53	1.51	1.51	1.51	1.51	1.52	1.52	4.22	3.13	7.1019	6.9688	7.02687	6.82788	6.84226	6.5652	6.52357	6.5322	6.52247	6.52615	6.48325	6.50571
SCO4603	NADH17	NADH dehydrogenase (menaquinone-9; 3 protons)	Oxidative Phosphorylation	8.64	8.59	8.52	8.44	8.64	8.59	8.46	8.23	7.87	7.35	6.87	6.21	5.22	3.93	1.89	1.85	1.81	1.77	1.75	1.71	1.68	1.64	1.6	1.57	1.56	1.53	1.51	1.51	1.51	1.51	1.52	1.52	4.22	3.13	7.94523	7.61818	7.61428	7.81244	7.74316	7.34126	7.59696	7.30368	7.45118	7.39017	7.41139	7.43666
SCO4604	NADH17	NADH dehydrogenase (menaquinone-9; 3 protons)	Oxidative Phosphorylation	8.64	8.59	8.52	8.44	8.64	8.59	8.46	8.23	7.87	7.35	6.87	6.21	5.22	3.93	1.89	1.85	1.81	1.77	1.75	1.71	1.68	1.64	1.6	1.57	1.56	1.53	1.51	1.51	1.51	1.51	1.52	1.52	4.22	3.13	5.51963	4.96784	5.13311	4.74657	4.97112	4.56479	4.6862	4.54385	4.72539	4.68627	4.62061	4.61279
SCO4605	NADH17	NADH dehydrogenase (menaquinone-9; 3 protons)	Oxidative Phosphorylation	8.64	8.59	8.52	8.44	8.64	8.59	8.46	8.23	7.87	7.35	6.87	6.21	5.22	3.93	1.89	1.85	1.81	1.77	1.75	1.71	1.68	1.64	1.6	1.57	1.56	1.53	1.51	1.51	1.51	1.51	1.52	1.52	4.22	3.13	6.26504	6.2157	6.40335	6.04506	6.08195	5.83628	5.97342	6.17059	5.88728	5.92002	5.82773	5.73912
SCO4606	NADH17	NADH dehydrogenase (menaquinone-9; 3 protons)	Oxidative Phosphorylation	8.64	8.59	8.52	8.44	8.64	8.59	8.46	8.23	7.87	7.35	6.87	6.21	5.22	3.93	1.89	1.85	1.81	1.77	1.75	1.71	1.68	1.64	1.6	1.57	1.56	1.53	1.51	1.51	1.51	1.51	1.52	1.52	4.22	3.13	8.20541	8.02827	8.26838	7.99979	8.20666	7.82632	7.61902	7.76028	7.72709	7.67361	7.73344	7.96884
SCO4607	NADH17	NADH dehydrogenase (menaquinone-9; 3 protons)	Oxidative Phosphorylation	8.64	8.59	8.52	8.44	8.64	8.59	8.46	8.23	7.87	7.35	6.87	6.21	5.22	3.93	1.89	1.85	1.81	1.77	1.75	1.71	1.68	1.64	1.6	1.57	1.56	1.53	1.51	1.51	1.51	1.51	1.52	1.52	4.22	3.13	6.10686	6.05432	5.70029	5.94744	5.76312	5.7596	5.84609	5.82004	5.70317	5.76279	5.699	5.71765
SCO4608	NADH17	NADH dehydrogenase (menaquinone-9; 3 protons)	Oxidative Phosphorylation	8.64	8.59	8.52	8.44	8.64	8.59	8.46	8.23	7.87	7.35	6.87	6.21	5.22	3.93	1.89	1.85	1.81	1.77	1.75	1.71	1.68	1.64	1.6	1.57	1.56	1.53	1.51	1.51	1.51	1.51	1.52	1.52	4.22	3.13	5.7861	5.49903	5.38321	5.2651	5.59216	5.14433	5.18342	5.14624	4.98207	5.14848	5.24263	5.05431
SCO4634	CSND	Cytosine deaminase	Nucleotide Salvage Pathway	0	0	0	0	0	0	0	0	0	0	0	0	0	0	0	0	0	0	-1.76e-15	0	0	0	0	0	0	0	0	0	0	0	1.51e-15	2.97e-15	8.5e-17	6.71e-16	6.34833	6.02842	6.28302	6.09931	6.28494	6.02612	6.01981	6.06658	6.18051	6.07927	6.15457	6.40644
SCO4643	UAPGR	UDP-N-acetylenolpyruvoylglucosamine reductase	Cell Envelope Biosynthesis	0.0226	0.0224	0.0222	0.022	0.0217	0.0208	0.0201	0.0193	0.0182	0.0168	0.0154	0.0136	0.011	0.00753	0.00215	0.00204	0.00193	0.00182	0.0017	0.00159	0.00147	0.00135	0.00124	0.00112	0.00105	0.000973	0.000901	0.000901	0.000901	0.000901	0.000901	0.000901	0.00867	0.009	7.1255	6.96758	7.1702	6.87432	7.14893	6.77878	6.69721	6.81838	6.96341	6.75728	6.66222	6.83013
SCO4644	DADA	Deoxyadenosine deaminase	Nucleotide Salvage Pathway	0	0	0	0	0	0	0	0	0	0	0	0	0	0	0	0	0	0	1.84e-16	0	0	0	0	0	0	0	0	0	0	0	0	0	5.75e-18	3.25e-17	7.62436	7.53171	7.87547	7.6102	7.81689	7.42808	7.68057	7.64431	7.46749	7.72767	7.83663	7.89343
SCO4681	3OARi170	3-oxoacyl-[acyl-carrier-protein] reductase (iso-C17:0)	Cell Envelope Biosynthesis	0.00206	0.00205	0.00203	0.00201	0.00198	0.0019	0.00184	0.00176	0.00167	0.00153	0.00141	0.00124	0.001	0.000688	0.000197	0.000187	0.000176	0.000166	0.000156	0.000145	0.000134	0.000124	0.000113	0.000102	9.55e-05	8.89e-05	8.23e-05	8.23e-05	8.23e-05	8.23e-05	8.23e-05	8.23e-05	0.000792	0.000822	6.46357	6.53724	6.42187	6.50163	6.52702	6.45756	6.65385	6.67941	6.52101	6.54096	6.65908	6.77216
SCO4683	GLUDyi	glutamate dehydrogenase (NADP_ irreversible)	Glutamate Metabolism	0	0	0	0	0	0	0.103	0.215	0.266	0.267	0.26	0.221	0.129	0	0	0	0	0	0	0	0	0	0	0	0	0	0	0	0	0	0	0	0.0456	0.0925	7.8444	7.79749	7.88344	7.94065	7.78497	8.26148	9.02975	8.36468	7.63675	8.00979	8.35022	8.19479
SCO4723	ADK2i	adenylate kinase (Inorganic triphosphate_ irreversible)	Nucleotide Salvage Pathway	0.000242	0.00024	0.000238	0.000236	0.000232	0.000223	0.000216	0.000207	0.000196	0.00018	0.000165	0.000146	0.000118	8.08e-05	2.31e-05	2.19e-05	2.07e-05	1.95e-05	1.83e-05	1.7e-05	1.58e-05	1.45e-05	1.33e-05	1.2e-05	1.12e-05	1.04e-05	9.66e-06	9.66e-06	9.66e-06	9.66e-06	9.66e-06	9.66e-06	9.3e-05	9.65e-05	10.1212	9.74259	9.79917	9.08118	9.69662	8.79714	9.13827	8.68512	9.18331	8.88784	8.83681	8.66088
SCO4736	PGAMT	phosphoglucosamine mutase	Cell Envelope Biosynthesis	-0.0655	-0.0651	-0.0646	-0.0639	-0.0629	-0.0603	-0.0585	-0.0561	-0.053	-0.0488	-0.0448	-0.0396	-0.0319	-0.0219	-0.00626	-0.00593	-0.00561	-0.00528	-0.00495	-0.00461	-0.00427	-0.00393	-0.00359	-0.00325	-0.00304	-0.00283	-0.00262	-0.00262	-0.00262	-0.00262	-0.00262	-0.00262	-0.0252	0.0261	7.56008	7.26427	7.06433	7.29557	7.1743	7.03272	7.10568	7.01348	7.26739	7.08642	7.09111	6.76618
SCO4738	PNTK	pantothenate kinase	Cofactor and Prosthetic Group Biosynthesis	0.0005	0.000497	0.000493	0.000487	0.00048	0.00046	0.000446	0.000428	0.000404	0.000372	0.000342	0.000302	0.000243	0.000167	4.78e-05	4.53e-05	4.28e-05	4.03e-05	3.78e-05	3.52e-05	3.26e-05	3e-05	2.74e-05	2.48e-05	2.32e-05	2.16e-05	2e-05	2e-05	2e-05	2e-05	2e-05	2e-05	0.000192	0.0002	5.33261	5.33111	5.45955	5.68368	5.388	5.17005	5.28262	5.50421	5.22182	5.47832	5.30199	5.2421
SCO4740	GF6PTA	glutamine-fructose-6-phosphate transaminase	Cell Envelope Biosynthesis	0.0655	0.0651	0.0646	0.0639	0.0629	0.0603	0.0585	0.0561	0.053	0.0488	0.0448	0.0396	0.0319	0.0219	0.00626	0.00593	0.00561	0.00528	0.00495	0.00461	0.00427	0.00393	0.00359	0.00325	0.00304	0.00283	0.00262	0.00262	0.00262	0.00262	0.00262	0.00262	0.0252	0.0261	5.54952	5.42247	5.37978	5.64986	5.47941	5.22767	5.47208	5.22568	5.23095	5.28977	5.30673	5.15236
SCO4745	ALAR	alanine racemase	Alanine and Aspartate Metabolism	0.0392	0.0389	0.0386	0.0382	0.0376	0.0361	0.035	0.0335	0.0317	0.0291	0.0268	0.0237	0.0191	0.0131	0.00374	0.00355	0.00335	0.00316	0.00296	0.00276	0.00256	0.00235	0.00215	0.00194	0.00182	0.00169	0.00156	0.00156	0.00156	0.00156	0.00156	0.00156	0.0151	0.0156	6.62828	6.38793	6.68529	6.41339	6.54356	6.38745	6.52932	6.3265	6.42709	6.34562	6.56115	6.51894
SCO4770	IMPD	IMP dehydrogenase	Purine and Pyrimidine Biosynthesis	0.0289	0.0287	0.0284	0.0281	0.0277	0.0266	0.0258	0.0247	0.0233	0.0215	0.0197	0.0174	0.014	0.00964	0.00276	0.00261	0.00247	0.00232	0.00218	0.00203	0.00188	0.00173	0.00158	0.00143	0.00134	0.00125	0.00115	0.00115	0.00115	0.00115	0.00115	0.00115	0.0111	0.0115	9.90798	9.48503	9.52025	8.98173	9.59256	9.47797	9.50475	8.87833	9.35139	9.05908	9.03756	8.94732
SCO4771	IMPD	IMP dehydrogenase	Purine and Pyrimidine Biosynthesis	0.0289	0.0287	0.0284	0.0281	0.0277	0.0266	0.0258	0.0247	0.0233	0.0215	0.0197	0.0174	0.014	0.00964	0.00276	0.00261	0.00247	0.00232	0.00218	0.00203	0.00188	0.00173	0.00158	0.00143	0.00134	0.00125	0.00115	0.00115	0.00115	0.00115	0.00115	0.00115	0.0111	0.0115	7.04767	7.2336	7.27445	6.95633	7.25204	6.79461	7.18492	6.93248	7.07054	7.09074	6.95273	6.84511
SCO4785	GMPS2	GMP synthase	Purine and Pyrimidine Biosynthesis	0.0289	0.0287	0.0284	0.0281	0.0277	0.0266	0.0258	0.0247	0.0233	0.0215	0.0197	0.0174	0.014	0.00964	0.00276	0.00261	0.00247	0.00232	0.00218	0.00203	0.00188	0.00173	0.00158	0.00143	0.00134	0.00125	0.00115	0.00115	0.00115	0.00115	0.00115	0.00115	0.0111	0.0115	9.30259	9.20468	9.17511	8.48123	9.03022	8.09471	8.3275	8.10442	8.20015	8.05302	8.33478	8.01191
SCO4800	IBMi	isobutyryl-CoA mutase (irreversible)	Butanoate Metabolism	0.00888	0.00883	0.00875	0.00865	0.00853	0.00818	0.00793	0.0076	0.00718	0.00661	0.00608	0.00536	0.00432	0.00298	0.00085	0.000806	0.000762	0.000717	0.000674	0.00063	0.000587	0.000544	0.000503	0.000458	0.000449	0.000429	0.000406	0.00043	0.000443	0.000432	0.000457	0.000463	0.00344	0.00353	7.98278	7.80573	7.75779	7.60049	8.1388	7.66443	7.75286	7.93857	7.79346	7.62934	7.6249	7.97921
SCO4808	SUCOAS	succinyl-CoA synthetase (ADP-forming)	Citric Acid Cycle	-2.83	-2.81	-2.79	-2.77	-2.36	-1.88	-1.69	-1.54	-1.41	-1.3	-1.2	-1.09	-0.956	-0.799	-0.569	-0.557	-0.545	-0.532	-0.506	-0.49	-0.472	-0.455	-0.438	-0.416	-0.389	-0.386	-0.382	-0.38	-0.378	-0.377	-0.374	-0.372	-1.05	0.848	12.247	11.6556	11.8642	11.0438	11.9569	11.1307	11.2368	11.1275	11.7079	11.146	10.9951	11.0924
SCO4809	SUCOAS	succinyl-CoA synthetase (ADP-forming)	Citric Acid Cycle	-2.83	-2.81	-2.79	-2.77	-2.36	-1.88	-1.69	-1.54	-1.41	-1.3	-1.2	-1.09	-0.956	-0.799	-0.569	-0.557	-0.545	-0.532	-0.506	-0.49	-0.472	-0.455	-0.438	-0.416	-0.389	-0.386	-0.382	-0.38	-0.378	-0.377	-0.374	-0.372	-1.05	0.848	11.3177	10.9332	11.0959	10.2748	11.2251	10.5127	10.6452	10.3457	10.9279	10.3736	10.1788	10.4058
SCO4813	GARFT	phosphoribosylglycinamide formyltransferase	Purine and Pyrimidine Biosynthesis	0.0426	0.0424	0.042	0.0415	0.0409	0.0392	0.038	0.0365	0.0345	0.0317	0.0292	0.0257	0.0207	0.0142	0.00407	0.00386	0.00365	0.00343	0.00322	0.003	0.00278	0.00256	0.00234	0.00211	0.00198	0.00184	0.0017	0.0017	0.0017	0.0017	0.0017	0.0017	0.0164	0.017	11.1767	11.1046	10.9826	10.3762	10.5263	9.78515	10.2102	9.99066	9.82433	9.81975	9.57479	9.62361
SCO4814	AICART	phosphoribosylaminoimidazolecarboxamide formyltransferase	Purine and Pyrimidine Biosynthesis	0.0568	0.0564	0.0559	0.0553	0.0545	0.0522	0.0506	0.0486	0.0459	0.0422	0.0388	0.0343	0.0276	0.019	0.00542	0.00514	0.00485	0.00457	0.00428	0.00399	0.0037	0.00341	0.00311	0.00281	0.00263	0.00245	0.00227	0.00227	0.00227	0.00227	0.00227	0.00227	0.0218	0.0226	9.61121	9.20305	9.27582	8.33982	8.94686	8.1053	8.09107	7.83364	8.12975	7.8887	7.62224	7.64293
SCO4824	MTHFC	methenyltetrahydrofolate cyclohydrolase	Folate Metabolism	0.1	0.0996	0.0987	0.0976	0.0962	0.0922	0.0894	0.0858	0.081	0.0746	0.0685	0.0605	0.0487	0.0335	0.00957	0.00907	0.00857	0.00807	0.00756	0.00705	0.00654	0.00602	0.00549	0.00496	0.00464	0.00432	0.004	0.004	0.004	0.004	0.004	0.004	0.0385	0.04	10.8498	10.7143	10.8488	10.2318	10.7439	10.1933	10.4896	10.3868	10.2696	10.2809	10.196	10.3035
SCO4827	MDH	malate dehydrogenase	Citric Acid Cycle	1.44	1.43	1.42	1.4	1.28	1.34	1.35	1.32	1.28	1.19	1.12	1.01	0.841	0.617	0.286	0.28	0.274	0.267	0.246	0.246	0.242	0.238	0.233	0.23	0.232	0.226	0.22	0.218	0.216	0.215	0.213	0.211	0.667	0.518	10.2215	9.95914	10.0912	9.71454	9.9874	9.89794	10.5943	10.546	10.4949	10.536	10.6513	10.588
SCO4837	GHMT2	glycine hydroxymethyltransferase	Glycine and Serine Metabolism	0.147	0.146	0.144	0.143	0.141	0.135	0.131	0.126	0.119	0.109	0.1	0.0886	0.0713	0.049	0.014	0.0133	0.0125	0.0118	0.0111	0.0103	0.00957	0.00882	0.00805	0.00728	0.00683	0.00637	0.00591	0.00593	0.00594	0.00593	0.00596	0.00596	0.0564	0.0585	10.5253	10.0421	10.5809	8.80701	9.35107	9.26111	7.87997	7.84869	7.71747	7.74032	7.67882	7.51472
SCO4847	MDDCP1	murein D_D-carboxypeptidase (murein5px4p)	Murein Biosynthesis	0.00567	0.00563	0.00558	0.00552	0.00544	0.00522	0.00506	0.00485	0.00458	0.00422	0.00388	0.00342	0.00276	0.00189	0.000541	0.000513	0.000485	0.000456	0.000428	0.000399	0.00037	0.00034	0.000311	0.000281	0.000263	0.000244	0.000226	0.000226	0.000226	0.000226	0.000226	0.000226	0.00218	0.00226	9.63421	9.50541	9.48214	9.49306	9.28695	9.20096	9.36345	9.1681	9.40598	9.20601	9.29963	9.26862
SCO4855	SUCD3	succinate dehydrogenase (menaquione-9)	Oxidative Phosphorylation	2.96	2.94	2.92	2.89	2.49	2	1.81	1.65	1.52	1.4	1.29	1.17	1.02	0.842	0.582	0.569	0.556	0.543	0.516	0.499	0.481	0.463	0.446	0.422	0.395	0.391	0.387	0.385	0.383	0.382	0.38	0.377	1.1	0.896	10.1443	9.73857	10.0231	9.24012	9.9857	8.64138	8.97821	8.82358	8.89444	8.79305	8.57361	8.97144
SCO4856	SUCD3	succinate dehydrogenase (menaquione-9)	Oxidative Phosphorylation	2.96	2.94	2.92	2.89	2.49	2	1.81	1.65	1.52	1.4	1.29	1.17	1.02	0.842	0.582	0.569	0.556	0.543	0.516	0.499	0.481	0.463	0.446	0.422	0.395	0.391	0.387	0.385	0.383	0.382	0.38	0.377	1.1	0.896	10.5526	10.3053	10.4135	9.96353	10.5027	9.59843	9.39612	9.61014	9.76769	9.54021	9.31713	9.53925
SCO4857	SUCD3	succinate dehydrogenase (menaquione-9)	Oxidative Phosphorylation	2.96	2.94	2.92	2.89	2.49	2	1.81	1.65	1.52	1.4	1.29	1.17	1.02	0.842	0.582	0.569	0.556	0.543	0.516	0.499	0.481	0.463	0.446	0.422	0.395	0.391	0.387	0.385	0.383	0.382	0.38	0.377	1.1	0.896	10.9598	10.6702	10.834	10.106	10.6743	9.36503	9.8572	9.79765	9.70486	9.78233	9.66293	9.8196
SCO4858	SUCD3	succinate dehydrogenase (menaquione-9)	Oxidative Phosphorylation	2.96	2.94	2.92	2.89	2.49	2	1.81	1.65	1.52	1.4	1.29	1.17	1.02	0.842	0.582	0.569	0.556	0.543	0.516	0.499	0.481	0.463	0.446	0.422	0.395	0.391	0.387	0.385	0.383	0.382	0.38	0.377	1.1	0.896	10.3121	9.39508	9.92197	8.99368	10.2832	8.6126	9.01616	8.73534	9.14255	8.978	8.8802	8.76108
SCO4901	DADA	Deoxyadenosine deaminase	Nucleotide Salvage Pathway	0	0	0	0	0	0	0	0	0	0	0	0	0	0	0	0	0	0	1.84e-16	0	0	0	0	0	0	0	0	0	0	0	0	0	5.75e-18	3.25e-17	5.26654	5.31154	5.10934	5.23209	5.09607	5.27682	5.28491	5.33907	5.44813	5.61039	5.63892	5.35546
SCO4917	PUNP7	purine-nucleoside phosphorylase (Xanthosine)	Nucleotide Salvage Pathway	0	0	0	0	0	0	0	0	0	0	0	0	0	0	0	0	0	0	0	0	0	0	0	0	0	-2.79e-16	0	0	2.64e-15	0	0	0	7.38e-17	4.71e-16	6.86258	7.02528	7.0192	7.15716	6.70813	6.93452	7.01283	6.87434	6.85422	6.99513	7.20261	7.01697
SCO4919	AKGDH	2-Oxogluterate dehydrogenase	Citric Acid Cycle	2.62	2.61	2.59	2.57	2.18	2	1.59	1.35	1.2	1.04	0.967	0.963	1.02	0.842	0.581	0.569	0.556	0.543	0.515	0.499	0.481	0.463	0.445	0.422	0.395	0.391	0.387	0.385	0.383	0.382	0.38	0.377	0.991	0.776	7.73411	7.41272	7.71209	7.26925	7.70033	7.12284	7.09662	7.13947	7.29798	7.1917	7.08559	7.24493
SCO4921	ACCOAC	acetyl-CoA carboxylase	Membrane Lipid Metabolism	0.163	0.162	0.16	0.159	0.156	0.15	0.145	0.139	0.132	0.121	0.111	0.0983	0.0792	0.0593	0.0169	0.016	0.0151	0.0142	0.022	0.0124	0.0114	0.0105	0.00963	0.0087	0.00845	0.00964	0.012	0.0165	0.0205	0.0244	0.0291	0.0343	0.0665	0.062	10.4449	10.1763	11.2754	11.1658	11.2951	8.51158	8.77931	8.94153	9.17505	9.11311	9.27759	9.24951
SCO4945	ALCD19y	alcohol dehydrogenase (glycerol_ NADP)	Alternate Carbon Metabolism	0	0	0	0	0	0.00106	0	0	0	0.000853	0.000784	0	0	0.000383	0.000109	0.000104	9.81e-05	9.24e-05	8.66e-05	8.07e-05	7.48e-05	6.89e-05	6.29e-05	5.68e-05	5.32e-05	4.95e-05	4.58e-05	4.58e-05	4.58e-05	4.58e-05	4.58e-05	4.58e-05	0.000134	0.000262	6.7348	6.74831	6.49632	6.20361	6.27292	6.85433	7.39524	6.89678	7.35838	6.97289	6.74591	6.38741
SCO4958	SHSL4	O-succinylhomoserine lyase (elimination)	Methionine Metabolism	0.0226	0.0224	0.0223	0.022	0.0217	0.0208	0.0201	0.0193	0.0183	0.0168	0.0154	0.0136	0.011	0.00754	0.00216	0.00204	0.00193	0.00182	0.0017	0.00159	0.00147	0.00136	0.00124	0.00112	0.00105	0.000974	0.000902	0.000902	0.000902	0.000902	0.000902	0.000902	0.00868	0.00901	9.28285	8.87043	8.99135	8.29612	8.66832	8.02194	8.32154	8.12763	8.54111	8.33499	8.35986	8.11224
SCO4967	IGAMD	1L-myo-inositol 2-Acetamido-2-deoxy-D-glucopyranoside deacetylase	Cofactor and Prosthetic Group Biosynthesis	0.000787	0.000782	0.000775	0.000767	0.000756	0.000724	0.000702	0.000674	0.000636	0.000585	0.000538	0.000475	0.000383	0.000263	7.51e-05	7.12e-05	6.73e-05	6.34e-05	5.94e-05	5.54e-05	5.13e-05	4.72e-05	4.31e-05	3.9e-05	3.65e-05	3.4e-05	3.14e-05	3.14e-05	3.14e-05	3.14e-05	3.14e-05	3.14e-05	0.000302	0.000314	9.00526	9.21212	9.26202	8.82442	8.91708	10.0267	10.2853	9.4737	9.19145	9.11307	8.95808	8.39448
SCO4971	XAND	xanthine dehydrogenase	Nucleotide Salvage Pathway	0	0	0	0	0	0	0	0	0	0	0	0	0	0	0	0	0	0	0	0	0	0	0	0	0	-2.79e-16	-2.23e-16	0	2.64e-15	0	0	0	6.69e-17	4.74e-16	6.39317	6.50712	6.42424	6.40263	6.18979	6.27077	6.16063	6.19152	6.12304	6.22959	6.36643	6.36156
SCO4972	XAND	xanthine dehydrogenase	Nucleotide Salvage Pathway	0	0	0	0	0	0	0	0	0	0	0	0	0	0	0	0	0	0	0	0	0	0	0	0	0	-2.79e-16	-2.23e-16	0	2.64e-15	0	0	0	6.69e-17	4.74e-16	5.92695	5.61697	5.72797	5.73071	5.76045	5.89077	5.68093	5.68288	5.69799	5.69531	5.70042	5.97225
SCO4979	PEPCK	phosphoenolpyruvate carboxykinase (GTP)	Anaplerotic Reactions	0.121	0.12	0.119	0.118	0	0	0	0	0	0	0	0	0	0	0.0115	0.0109	0.0103	0.00972	0	0	0	0	0	0	0	0	0	0	0	0	0	0	0.0162	0.0398	8.9748	8.59654	8.39078	8.54236	9.14166	7.47792	7.44535	8.56924	8.52721	8.86815	9.5423	10.0245
SCO4984	ALATA_L	L-alanine transaminase	Alanine and Aspartate Metabolism	-0.161	-0.16	-0.158	-0.157	-0.154	-0.148	-0.143	-0.138	-0.13	-0.12	-0.11	-0.0971	-0.0782	-0.0537	-0.0154	-0.0146	-0.0138	-0.0129	-0.0121	-0.0113	-0.0105	-0.00965	-0.00881	-0.00796	-0.00745	-0.00694	-0.00642	-0.00642	-0.00642	-0.00642	-0.00642	-0.00642	-0.0618	0.0642	7.90555	7.9025	8.10555	7.70572	8.45041	7.58864	7.81754	7.5848	7.3687	7.61727	7.48951	7.63751
SCO4993	FE2t2	iron (II) transport in via proton symport	Inorganic Ion Transport and Metabolism	0.0133	0.0133	0.0131	0.013	0.0128	0.0123	0.0119	0.0114	0.0108	0.00993	0.00913	0.00806	0.00649	0.00446	0.00127	0.00121	0.00114	0.00107	0.00101	0.000939	0.00087	0.000801	0.000731	0.000661	0.000618	0.000576	0.000533	0.000533	0.000533	0.000533	0.000533	0.000533	0.00513	0.00532	6.81991	6.84323	6.93797	6.86407	6.64443	6.81643	6.78374	6.82911	6.60906	6.83942	6.91899	6.74428
SCO5023	ACTS15	actVI oxidoreductase	Actinorhodin Biosynthesis	0	0	0	0	0	0	0	0	0	0	0	0	0	0.000701	0.000188	0.000175	0.000162	0.00015	0.00139	0.000127	0.000116	0.000106	9.57e-05	8.57e-05	0.000118	0.00036	0.000767	0.0014	0.00197	0.00253	0.0032	0.00394	0.000549	0.00101	8.23159	7.96525	7.96117	7.8735	7.94004	7.60689	8.02922	7.58531	7.8276	7.63568	7.8716	7.28939
SCO5042	FUM	fumarase	Citric Acid Cycle	3.05	3.03	3.01	2.98	2.57	2.08	1.88	1.72	1.59	1.46	1.35	1.22	1.06	0.871	0.59	0.577	0.563	0.55	0.522	0.505	0.486	0.468	0.45	0.426	0.399	0.395	0.391	0.389	0.387	0.385	0.383	0.381	1.13	0.929	7.56807	7.54151	7.69618	7.37515	7.72007	9.14392	9.07313	8.70252	8.86091	8.39124	7.96008	8.06724
SCO5044	FUM	fumarase	Citric Acid Cycle	3.05	3.03	3.01	2.98	2.57	2.08	1.88	1.72	1.59	1.46	1.35	1.22	1.06	0.871	0.59	0.577	0.563	0.55	0.522	0.505	0.486	0.468	0.45	0.426	0.399	0.395	0.391	0.389	0.387	0.385	0.383	0.381	1.13	0.929	9.57223	9.52282	9.46049	9.48355	9.06872	9.47072	9.5644	9.16356	9.7183	9.73246	9.55217	9.33853
SCO5058	DMPPS	1-hydroxy-2-methyl-2-(E)-butenyl 4-diphosphate reductase (dmpp)	Cofactor and Prosthetic Group Biosynthesis	0.00229	0.00227	0.00226	0.00223	0.0022	0.00211	0.00204	0.00196	0.00185	0.0017	0.00157	0.00138	0.00111	0.000765	0.000219	0.000207	0.000196	0.000184	0.000173	0.000161	0.000149	0.000137	0.000125	0.000113	0.000106	9.88e-05	9.14e-05	9.14e-05	9.14e-05	9.14e-05	9.14e-05	9.14e-05	0.00088	0.000913	9.55921	9.32893	9.30159	9.09272	8.9984	9.06987	9.25176	8.99997	9.15465	9.12363	9.24997	9.33665
SCO5059	HEX1	glucokinase (D-glucose:ATP)	Glycolysis and Gluconeogenesis	0.111	0.11	0.109	0.108	0.107	0.3	0.099	0.095	0.0897	0.0826	0.0759	0.067	0.127	0.0371	0.0106	0.01	0.00949	0.00894	0.00838	0.00781	0.00724	0.00666	0.00608	0.0055	0.00514	0.00479	0.00443	0.00443	0.00443	0.00443	0.00443	0.00443	0.0511	0.0643	8.12643	8.11583	8.23448	7.56982	7.94077	7.70176	8.14649	7.74615	7.73388	7.87915	7.82203	7.67728
SCO5071	ACTS14	actVI dehydratase	Actinorhodin Biosynthesis	0	0	0	0	0	0	0	0	0	0	0	0	0	0.000701	0.000188	0.000175	0.000162	0.00015	0.00139	0.000127	0.000116	0.000106	9.57e-05	8.57e-05	0.000118	0.00036	0.000767	0.0014	0.00197	0.00253	0.0032	0.00394	0.000549	0.00101	4.84487	4.92261	5.2178	5.0181	5.10854	4.84986	4.84411	4.82822	4.74999	4.8226	4.86952	4.8419
SCO5072	ACTS13	hydroxylacyl-CoA dehydrogenase	Actinorhodin Biosynthesis	0	0	0	0	0	0	0	0	0	0	0	0	0	0.000701	0.000188	0.000175	0.000162	0.00015	0.00139	0.000127	0.000116	0.000106	9.57e-05	8.57e-05	0.000118	0.00036	0.000767	0.0014	0.00197	0.00253	0.0032	0.00394	0.000549	0.00101	6.4521	6.69964	6.71546	7.10154	6.26438	6.54528	6.73548	6.39345	6.65062	6.67628	6.69913	6.46948
SCO5074	ACTS14	actVI dehydratase	Actinorhodin Biosynthesis	0	0	0	0	0	0	0	0	0	0	0	0	0	0.000701	0.000188	0.000175	0.000162	0.00015	0.00139	0.000127	0.000116	0.000106	9.57e-05	8.57e-05	0.000118	0.00036	0.000767	0.0014	0.00197	0.00253	0.0032	0.00394	0.000549	0.00101	5.68419	5.6312	5.75231	5.72484	6.07763	5.59188	5.55134	5.24803	5.52126	5.72548	5.68536	5.399
SCO5075	ACTS15	actVI oxidoreductase	Actinorhodin Biosynthesis	0	0	0	0	0	0	0	0	0	0	0	0	0	0.000701	0.000188	0.000175	0.000162	0.00015	0.00139	0.000127	0.000116	0.000106	9.57e-05	8.57e-05	0.000118	0.00036	0.000767	0.0014	0.00197	0.00253	0.0032	0.00394	0.000549	0.00101	6.94997	7.00855	6.87453	7.03394	7.04756	7.10445	7.16929	6.78979	6.84271	6.99114	6.82445	7.04155
SCO5080	ACTS16	actVA-5/actVB monooxygenase	Actinorhodin Biosynthesis	0	0	0	0	0	0	0	0	0	0	0	0	0	0.000701	0.000188	0.000175	0.000162	0.00015	0.00139	0.000127	0.000116	0.000106	9.57e-05	8.57e-05	0.000118	0.00036	0.000767	0.0014	0.00197	0.00253	0.0032	0.00394	0.000549	0.00101	6.71327	6.94175	6.67952	6.80562	6.71382	6.94318	7.10647	7.2391	7.15888	6.6262	6.9743	7.16763
SCO5081	ACTS16	actVA-5/actVB monooxygenase	Actinorhodin Biosynthesis	0	0	0	0	0	0	0	0	0	0	0	0	0	0.000701	0.000188	0.000175	0.000162	0.00015	0.00139	0.000127	0.000116	0.000106	9.57e-05	8.57e-05	0.000118	0.00036	0.000767	0.0014	0.00197	0.00253	0.0032	0.00394	0.000549	0.00101	6.70467	6.79944	6.61897	6.73994	6.75953	6.81161	6.68533	6.59868	6.76381	6.55732	6.72235	6.7805
SCO5083	ACTt	actinorhodin transport via facilitated transport	Transport and Membrane	0	0	0	0	0	0	0	0	0	0	0	0	0	0.00035	9.39e-05	8.74e-05	8.12e-05	7.52e-05	0.000693	6.36e-05	5.8e-05	5.29e-05	4.78e-05	4.28e-05	5.91e-05	0.00018	0.000384	0.0007	0.000984	0.00127	0.0016	0.00197	0.000275	0.000505	5.73604	5.83111	5.84024	5.99677	5.56418	5.86317	5.7186	5.68359	5.95603	5.70351	5.75968	5.72717
SCO5084	ACTt	actinorhodin transport via facilitated transport	Transport and Membrane	0	0	0	0	0	0	0	0	0	0	0	0	0	0.00035	9.39e-05	8.74e-05	8.12e-05	7.52e-05	0.000693	6.36e-05	5.8e-05	5.29e-05	4.78e-05	4.28e-05	5.91e-05	0.00018	0.000384	0.0007	0.000984	0.00127	0.0016	0.00197	0.000275	0.000505	4.95891	4.89026	4.66043	4.71806	4.53448	4.98764	4.72537	4.89064	4.85203	4.7587	4.96156	4.74473
SCO5086	ACTS10	actIII ketoacyl reductase	Actinorhodin Biosynthesis	0	0	0	0	0	0	0	0	0	0	0	0	0	0.000701	0.000188	0.000175	0.000162	0.00015	0.00139	0.000127	0.000116	0.000106	9.57e-05	8.57e-05	0.000118	0.00036	0.000767	0.0014	0.00197	0.00253	0.0032	0.00394	0.000549	0.00101	6.85335	6.87933	6.83894	7.08755	6.88597	7.05515	6.94351	6.99594	6.88866	7.10669	7.16817	7.22893
SCO5087	ACTS2	polyketide chain elongation 1	Actinorhodin Biosynthesis	0	0	0	0	0	0	0	0	0	0	0	0	0	0.000701	0.000188	0.000175	0.000162	0.00015	0.00139	0.000127	0.000116	0.000106	9.57e-05	8.57e-05	0.000118	0.00036	0.000767	0.0014	0.00197	0.00253	0.0032	0.00394	0.000549	0.00101	5.16559	5.08181	5.07885	5.62924	5.02429	5.22852	5.13738	5.34175	5.25777	5.24865	5.30773	5.28142
SCO5088	ACTS2	polyketide chain elongation 1	Actinorhodin Biosynthesis	0	0	0	0	0	0	0	0	0	0	0	0	0	0.000701	0.000188	0.000175	0.000162	0.00015	0.00139	0.000127	0.000116	0.000106	9.57e-05	8.57e-05	0.000118	0.00036	0.000767	0.0014	0.00197	0.00253	0.0032	0.00394	0.000549	0.00101	4.7778	4.81491	4.68833	4.92418	4.67393	4.74834	4.78326	4.86336	4.85221	4.78072	4.70213	4.75986
SCO5089	ACTS1	Malonyl-CoA-ACP transacylase (actinorhodin ACP)	Actinorhodin Biosynthesis	0	0	0	0	0	0	0	0	0	0	0	0	0	0.000701	0.000188	0.000175	0.000162	0.00015	0.00139	0.000127	0.000116	0.000106	9.57e-05	8.57e-05	0.000118	0.00036	0.000767	0.0014	0.00197	0.00253	0.0032	0.00394	0.000549	0.00101	5.68265	5.59672	5.55279	5.79512	5.73906	5.69068	5.71846	5.64822	5.65813	5.78501	5.7103	5.75656
SCO5090	ACTS11	actVII aromatase	Actinorhodin Biosynthesis	0	0	0	0	0	0	0	0	0	0	0	0	0	0.000701	0.000188	0.000175	0.000162	0.00015	0.00139	0.000127	0.000116	0.000106	9.57e-05	8.57e-05	0.000118	0.00036	0.000767	0.0014	0.00197	0.00253	0.0032	0.00394	0.000549	0.00101	6.50187	6.58708	6.43188	6.68368	6.33669	6.68643	6.6253	6.39421	6.38321	6.58669	6.72115	6.53332
SCO5091	ACTS12	actIV cyclase	Actinorhodin Biosynthesis	0	0	0	0	0	0	0	0	0	0	0	0	0	0.000701	0.000188	0.000175	0.000162	0.00015	0.00139	0.000127	0.000116	0.000106	9.57e-05	8.57e-05	0.000118	0.00036	0.000767	0.0014	0.00197	0.00253	0.0032	0.00394	0.000549	0.00101	7.68331	7.77387	7.80429	7.93881	7.90094	7.91645	7.67288	7.86055	7.96032	7.91206	7.95506	7.68214
SCO5092	ACTS16	actVA-5/actVB monooxygenase	Actinorhodin Biosynthesis	0	0	0	0	0	0	0	0	0	0	0	0	0	0.000701	0.000188	0.000175	0.000162	0.00015	0.00139	0.000127	0.000116	0.000106	9.57e-05	8.57e-05	0.000118	0.00036	0.000767	0.0014	0.00197	0.00253	0.0032	0.00394	0.000549	0.00101	5.47527	5.81645	5.88392	5.95991	5.62126	5.81155	5.7855	5.86008	5.82728	5.87539	5.92108	5.72184
SCO5106	SUCD3	succinate dehydrogenase (menaquione-9)	Oxidative Phosphorylation	2.96	2.94	2.92	2.89	2.49	2	1.81	1.65	1.52	1.4	1.29	1.17	1.02	0.842	0.582	0.569	0.556	0.543	0.516	0.499	0.481	0.463	0.446	0.422	0.395	0.391	0.387	0.385	0.383	0.382	0.38	0.377	1.1	0.896	6.13637	6.10916	6.04441	6.33017	6.0003	6.19891	5.95302	6.09513	6.03252	6.24997	6.20076	6.27282
SCO5107	SUCD3	succinate dehydrogenase (menaquione-9)	Oxidative Phosphorylation	2.96	2.94	2.92	2.89	2.49	2	1.81	1.65	1.52	1.4	1.29	1.17	1.02	0.842	0.582	0.569	0.556	0.543	0.516	0.499	0.481	0.463	0.446	0.422	0.395	0.391	0.387	0.385	0.383	0.382	0.38	0.377	1.1	0.896	5.61324	5.59076	5.57982	5.67599	5.55046	5.69214	5.66848	5.52149	5.67827	5.6048	5.54857	5.415
SCO5126	IGAMD	1L-myo-inositol 2-Acetamido-2-deoxy-D-glucopyranoside deacetylase	Cofactor and Prosthetic Group Biosynthesis	0.000787	0.000782	0.000775	0.000767	0.000756	0.000724	0.000702	0.000674	0.000636	0.000585	0.000538	0.000475	0.000383	0.000263	7.51e-05	7.12e-05	6.73e-05	6.34e-05	5.94e-05	5.54e-05	5.13e-05	4.72e-05	4.31e-05	3.9e-05	3.65e-05	3.4e-05	3.14e-05	3.14e-05	3.14e-05	3.14e-05	3.14e-05	3.14e-05	0.000302	0.000314	7.86301	7.97506	8.12305	7.69302	7.93239	7.61128	7.80148	7.80934	7.82395	7.8023	7.60325	7.85399
SCO5139	SDPDS	succinyl-diaminopimelate desuccinylase	Threonine and Lysine Metabolism	0.0395	0.0393	0.039	0.0385	0.038	0.0364	0.0353	0.0338	0.032	0.0294	0.027	0.0239	0.0192	0.0132	0.00377	0.00358	0.00338	0.00318	0.00298	0.00278	0.00258	0.00237	0.00217	0.00196	0.00183	0.00171	0.00158	0.00158	0.00158	0.00158	0.00158	0.00158	0.0152	0.0158	7.15219	7.14945	7.10815	7.30754	7.25603	7.04396	7.15881	6.9126	7.03783	6.98235	7.00764	6.98339
SCO5141	DHPS2	dihydropteroate synthase	Cofactor and Prosthetic Group Biosynthesis	0.00334	0.00332	0.00329	0.00326	0.00321	0.00308	0.00298	0.00286	0.0027	0.00249	0.00229	0.00202	0.00163	0.00112	0.000319	0.000303	0.000286	0.000269	0.000252	0.000235	0.000218	0.000201	0.000183	0.000166	0.000155	0.000144	0.000133	0.000133	0.000133	0.000133	0.000133	0.000133	0.00129	0.00133	7.02643	6.75364	6.60468	6.68929	6.69455	6.79293	6.92229	6.85212	6.76957	6.73754	6.81491	7.10427
SCO5157	COBALT2t	cobalt transport in via permease (no H+)	Inorganic Ion Transport and Metabolism	0.000246	0.000245	0.000243	0.00024	0.000237	0.000227	0.00022	0.000211	0.000199	0.000183	0.000168	0.000149	0.00012	8.23e-05	2.35e-05	2.23e-05	2.11e-05	1.98e-05	1.86e-05	1.73e-05	1.61e-05	1.48e-05	1.35e-05	1.22e-05	1.14e-05	1.06e-05	9.84e-06	9.84e-06	9.84e-06	9.84e-06	9.84e-06	9.84e-06	9.47e-05	9.83e-05	5.85565	6.11161	5.77506	5.87499	5.7171	5.98564	5.78875	5.73588	5.85661	5.8077	5.99686	5.64157
SCO5178	MPTSS	molybdopterin synthase sulfurylase	Cofactor and Prosthetic Group Biosynthesis	0.00185	0.00184	0.00182	0.0018	0.00177	0.0017	0.00165	0.00158	0.00149	0.00137	0.00126	0.00112	0.000899	0.000617	0.000176	0.000167	0.000158	0.000149	0.000139	0.00013	0.000121	0.000111	0.000101	9.15e-05	8.57e-05	7.97e-05	7.38e-05	7.38e-05	7.38e-05	7.38e-05	7.38e-05	7.38e-05	0.00071	0.000737	10.6532	10.2588	10.343	9.66003	10.8279	10.495	10.7037	9.94667	10.052	9.78069	9.39854	9.30654
SCO5201	MOADSUx	MoaD sulfuration (nadh_ assumed)	Cofactor and Prosthetic Group Biosynthesis	0.00185	0.00184	0.00182	0.0018	0.00177	0.0017	0.00165	0.00158	0.00149	0.00137	0.00126	0.00112	0.000899	0.000617	0.000176	0.000167	0.000158	0.000149	0.000139	0.00013	0.000121	0.000111	0.000101	9.15e-05	8.57e-05	7.97e-05	7.38e-05	7.38e-05	7.38e-05	7.38e-05	7.38e-05	7.38e-05	0.00071	0.000737	6.88768	6.97189	6.77277	7.16164	7.02482	6.9712	6.90731	6.77993	6.91632	6.95079	6.88276	6.82406
SCO5208	HISTP	histidinol-phosphatase	Histidine Metabolism	0.015	0.0149	0.0148	0.0146	0.0144	0.0138	0.0134	0.0129	0.0121	0.0112	0.0103	0.00907	0.00731	0.00502	0.00143	0.00136	0.00129	0.00121	0.00113	0.00106	0.00098	0.000902	0.000824	0.000744	0.000696	0.000648	0.0006	0.0006	0.0006	0.0006	0.0006	0.0006	0.00578	0.006	6.62206	6.41126	6.49034	6.34941	6.26698	6.19286	6.47352	5.96491	6.14853	6.24273	6.29116	5.78309
SCO5212	PSCVT	3-phosphoshikimate 1-carboxyvinyltransferase	Tyrosine Tryptophan and Phenylalanine Metabolism	0.0491	0.0488	0.0484	0.0478	0.0471	0.0452	0.0438	0.042	0.0397	0.0365	0.0336	0.0296	0.0239	0.0164	0.00469	0.00444	0.0042	0.00395	0.00371	0.00345	0.0032	0.00295	0.00269	0.00243	0.00228	0.00212	0.00196	0.00196	0.00196	0.00196	0.00196	0.00196	0.0189	0.0196	7.54857	7.6605	7.6824	7.63141	7.37458	7.34926	7.58981	7.36213	7.42251	7.51801	7.52454	7.34709
SCO5225	RNDR3	ribonucleoside-diphosphate reductase (CDP)	Nucleotide Salvage Pathway	0.00796	0.00791	0.00784	0.00775	0.00764	0.00733	0.0071	0.00681	0.00644	0.00592	0.00544	0.00481	0.00387	0.00266	0.00076	0.000721	0.000681	0.000641	0.000601	0.00056	0.000519	0.000478	0.000436	0.000394	0.000369	0.000343	0.000318	0.000318	0.000318	0.000318	0.000318	0.000318	0.00306	0.00318	8.60584	8.33074	8.10776	8.54951	8.1469	9.10576	9.43649	9.47682	9.29383	8.81186	8.62751	7.9768
SCO5226	RNDR3	ribonucleoside-diphosphate reductase (CDP)	Nucleotide Salvage Pathway	0.00796	0.00791	0.00784	0.00775	0.00764	0.00733	0.0071	0.00681	0.00644	0.00592	0.00544	0.00481	0.00387	0.00266	0.00076	0.000721	0.000681	0.000641	0.000601	0.00056	0.000519	0.000478	0.000436	0.000394	0.000369	0.000343	0.000318	0.000318	0.000318	0.000318	0.000318	0.000318	0.00306	0.00318	9.20166	8.61269	8.46099	8.31376	7.95362	8.76593	9.37145	9.52044	9.3035	8.91373	8.54633	7.80339
SCO5250	DMATT	dimethylallyltranstransferase	Cofactor and Prosthetic Group Biosynthesis	0.00229	0.00227	0.00226	0.00223	0.0022	0.00211	0.00204	0.00196	0.00185	0.0017	0.00157	0.00138	0.00111	0.000765	0.000219	0.000207	0.000196	0.000184	0.000173	0.000161	0.000149	0.000137	0.000125	0.000113	0.000106	9.88e-05	9.14e-05	9.14e-05	9.14e-05	9.14e-05	9.14e-05	9.14e-05	0.00088	0.000913	5.12151	4.97174	5.22147	5.22541	4.9308	4.87159	5.52831	5.40631	6.07361	5.41447	5.30247	5.14857
SCO5262	ALCD19	alcohol dehydrogenase (glycerol)	Alternate Carbon Metabolism	0.00115	0.00114	0.00113	0.00112	0.0011	0	0.00102	0.000982	0.000927	0	0	0.000693	0.000558	0	0	0	0	0	0	0	0	0	0	0	0	0	0	0	0	0	0	0	0.000307	0.000475	7.75007	7.2068	7.48451	7.16662	7.79455	6.9166	7.49813	7.17256	6.94553	7.3034	7.22931	7.33344
SCO5281	AKGDH	2-Oxogluterate dehydrogenase	Citric Acid Cycle	2.62	2.61	2.59	2.57	2.18	2	1.59	1.35	1.2	1.04	0.967	0.963	1.02	0.842	0.581	0.569	0.556	0.543	0.515	0.499	0.481	0.463	0.445	0.422	0.395	0.391	0.387	0.385	0.383	0.382	0.38	0.377	0.991	0.776	10.8757	10.2155	10.4282	9.56496	10.5284	9.63972	9.68132	9.49435	9.85432	9.33276	9.14559	9.30994
SCO5301	MPTG	murein polymerizing transglycosylase	Murein Biosynthesis	0.0113	0.0112	0.0111	0.011	0.0108	0.0104	0.0101	0.00965	0.00912	0.00839	0.00771	0.00681	0.00549	0.00377	0.00108	0.00102	0.000965	0.000908	0.000851	0.000794	0.000736	0.000677	0.000618	0.000559	0.000523	0.000487	0.00045	0.00045	0.00045	0.00045	0.00045	0.00045	0.00433	0.0045	7.15747	7.04379	6.87679	7.16673	6.93833	7.3513	7.25799	7.10248	7.14444	7.38746	7.24007	7.14445
SCO5353	DAPDC	diaminopimelate decarboxylase	Threonine and Lysine Metabolism	0.017	0.0169	0.0167	0.0165	0.0163	0.0156	0.0151	0.0145	0.0137	0.0126	0.0116	0.0103	0.00826	0.00567	0.00162	0.00154	0.00145	0.00137	0.00128	0.00119	0.00111	0.00102	0.000931	0.000841	0.000787	0.000733	0.000678	0.000678	0.000678	0.000678	0.000678	0.000678	0.00653	0.00677	7.42629	7.30374	7.33141	7.03892	6.95544	6.78604	6.72351	6.7723	6.5654	6.51905	6.50105	6.4065
SCO5354	HSDy	homoserine dehydrogenase (NADPH)	Threonine and Lysine Metabolism	0.138	0.137	0.136	0.135	0.133	0.127	0.123	0.118	0.112	0.103	0.0945	0.0834	0.0672	0.0461	0.0132	0.0125	0.0118	0.0111	0.0104	0.00972	0.00901	0.00829	0.00757	0.00684	0.0064	0.00596	0.00552	0.00552	0.00552	0.00552	0.00552	0.00552	0.0531	0.0551	7.94261	7.55168	7.70327	7.38151	8.08251	7.21774	7.25639	7.10575	7.32841	7.15878	6.96274	7.13737
SCO5355	THRS	threonine synthase	Threonine and Lysine Metabolism	0.0504	0.0501	0.0497	0.0491	0.0484	0.0464	0.045	0.0432	0.0408	0.0375	0.0345	0.0305	0.0245	0.0168	0.00481	0.00457	0.00431	0.00406	0.00381	0.00355	0.00329	0.00303	0.00276	0.0025	0.00234	0.00218	0.00201	0.00201	0.00201	0.00201	0.00201	0.00201	0.0194	0.0201	10.0758	9.48139	9.88044	9.15089	9.41099	8.73226	9.20011	8.99345	9.21867	8.83732	8.76138	8.76941
SCO5356	HSK	homoserine kinase	Threonine and Lysine Metabolism	0.0504	0.0501	0.0497	0.0491	0.0484	0.0464	0.045	0.0432	0.0408	0.0375	0.0345	0.0305	0.0245	0.0168	0.00481	0.00457	0.00431	0.00406	0.00381	0.00355	0.00329	0.00303	0.00276	0.0025	0.00234	0.00218	0.00201	0.00201	0.00201	0.00201	0.00201	0.00201	0.0194	0.0201	8.49827	8.47327	8.23621	8.09355	8.05346	7.72258	8.02395	7.72995	7.81875	7.7739	7.78595	7.45433
SCO5364	GHMT2	glycine hydroxymethyltransferase	Glycine and Serine Metabolism	0.147	0.146	0.144	0.143	0.141	0.135	0.131	0.126	0.119	0.109	0.1	0.0886	0.0713	0.049	0.014	0.0133	0.0125	0.0118	0.0111	0.0103	0.00957	0.00882	0.00805	0.00728	0.00683	0.00637	0.00591	0.00593	0.00594	0.00593	0.00596	0.00596	0.0564	0.0585	5.75367	5.54475	5.74479	5.66664	5.77176	5.77781	5.87225	5.71282	5.64526	5.71123	5.77614	5.82968
SCO5366	ATPS4r	ATP synthase (ten protons for three ATP) Complex V	Oxidative Phosphorylation	5.87	5.83	5.79	5.74	5.66	5.38	5.21	5.02	4.77	4.45	4.15	3.75	3.17	2.43	1.26	1.23	1.21	1.18	1.16	1.13	1.1	1.08	1.05	1.02	1	0.985	0.97	0.972	0.972	0.973	0.975	0.976	2.7	2.01	10.6069	10.4982	10.3057	9.75936	10.1924	9.52959	9.74113	9.72715	9.60383	9.58464	9.70111	9.29697
SCO5367	ATPS4r	ATP synthase (ten protons for three ATP) Complex V	Oxidative Phosphorylation	5.87	5.83	5.79	5.74	5.66	5.38	5.21	5.02	4.77	4.45	4.15	3.75	3.17	2.43	1.26	1.23	1.21	1.18	1.16	1.13	1.1	1.08	1.05	1.02	1	0.985	0.97	0.972	0.972	0.973	0.975	0.976	2.7	2.01	10.9709	10.8617	10.7611	10.12	10.7602	10.0172	9.91676	9.73275	9.99652	9.71827	9.79496	9.6609
SCO5368	ATPS4r	ATP synthase (ten protons for three ATP) Complex V	Oxidative Phosphorylation	5.87	5.83	5.79	5.74	5.66	5.38	5.21	5.02	4.77	4.45	4.15	3.75	3.17	2.43	1.26	1.23	1.21	1.18	1.16	1.13	1.1	1.08	1.05	1.02	1	0.985	0.97	0.972	0.972	0.973	0.975	0.976	2.7	2.01	12.3751	11.6798	12.0036	11.035	12.1108	10.902	10.8052	10.5125	11.2472	10.6936	10.5956	10.8015
SCO5369	ATPS4r	ATP synthase (ten protons for three ATP) Complex V	Oxidative Phosphorylation	5.87	5.83	5.79	5.74	5.66	5.38	5.21	5.02	4.77	4.45	4.15	3.75	3.17	2.43	1.26	1.23	1.21	1.18	1.16	1.13	1.1	1.08	1.05	1.02	1	0.985	0.97	0.972	0.972	0.973	0.975	0.976	2.7	2.01	12.2837	12.1317	12.2341	11.5158	11.985	11.379	11.1667	11.2679	11.4975	10.9651	10.8776	11.1876
SCO5370	ATPS4r	ATP synthase (ten protons for three ATP) Complex V	Oxidative Phosphorylation	5.87	5.83	5.79	5.74	5.66	5.38	5.21	5.02	4.77	4.45	4.15	3.75	3.17	2.43	1.26	1.23	1.21	1.18	1.16	1.13	1.1	1.08	1.05	1.02	1	0.985	0.97	0.972	0.972	0.973	0.975	0.976	2.7	2.01	10.2369	10.1026	10.2457	9.4079	9.84259	8.71204	8.81067	8.69767	9.02077	8.73357	8.54157	8.5708
SCO5371	ATPS4r	ATP synthase (ten protons for three ATP) Complex V	Oxidative Phosphorylation	5.87	5.83	5.79	5.74	5.66	5.38	5.21	5.02	4.77	4.45	4.15	3.75	3.17	2.43	1.26	1.23	1.21	1.18	1.16	1.13	1.1	1.08	1.05	1.02	1	0.985	0.97	0.972	0.972	0.973	0.975	0.976	2.7	2.01	11.0552	10.8225	10.9241	10.0556	10.7835	9.75426	10.0035	9.64349	10.0358	9.75487	9.80767	9.73417
SCO5372	ATPS4r	ATP synthase (ten protons for three ATP) Complex V	Oxidative Phosphorylation	5.87	5.83	5.79	5.74	5.66	5.38	5.21	5.02	4.77	4.45	4.15	3.75	3.17	2.43	1.26	1.23	1.21	1.18	1.16	1.13	1.1	1.08	1.05	1.02	1	0.985	0.97	0.972	0.972	0.973	0.975	0.976	2.7	2.01	11.1415	10.8681	10.9056	10.0999	10.8419	9.66224	9.92039	9.59284	9.90968	9.70123	9.58027	9.59218
SCO5373	ATPS4r	ATP synthase (ten protons for three ATP) Complex V	Oxidative Phosphorylation	5.87	5.83	5.79	5.74	5.66	5.38	5.21	5.02	4.77	4.45	4.15	3.75	3.17	2.43	1.26	1.23	1.21	1.18	1.16	1.13	1.1	1.08	1.05	1.02	1	0.985	0.97	0.972	0.972	0.973	0.975	0.976	2.7	2.01	11.1251	10.7978	10.9325	10.0911	10.8357	9.80503	9.92709	9.55815	10.0637	9.74754	9.49756	9.49454
SCO5374	ATPS4r	ATP synthase (ten protons for three ATP) Complex V	Oxidative Phosphorylation	5.87	5.83	5.79	5.74	5.66	5.38	5.21	5.02	4.77	4.45	4.15	3.75	3.17	2.43	1.26	1.23	1.21	1.18	1.16	1.13	1.1	1.08	1.05	1.02	1	0.985	0.97	0.972	0.972	0.973	0.975	0.976	2.7	2.01	9.41347	9.05545	9.21753	8.83277	9.39849	8.76848	8.37598	7.96755	8.75263	8.18128	7.88292	7.94729
SCO5399	ACACT1r	acetyl-CoA C-acetyltransferase	Membrane Lipid Metabolism	5.21e-16	6.55e-16	-3.78e-17	9.63e-17	-1.08e-15	0	0	0	0	0	0	0	0	-5.97e-17	0	0	0	0	-7.21e-17	0	0	0	-1.37e-17	0	-7.59e-19	0	1.39e-16	8.33e-17	0	0	0	0	7.22e-18	2.48e-16	7.35189	7.18164	7.0319	7.13781	7.10449	7.02783	7.05792	6.90211	6.87489	6.85024	6.74251	6.43628
SCO5415	IBMi	isobutyryl-CoA mutase (irreversible)	Butanoate Metabolism	0.00888	0.00883	0.00875	0.00865	0.00853	0.00818	0.00793	0.0076	0.00718	0.00661	0.00608	0.00536	0.00432	0.00298	0.00085	0.000806	0.000762	0.000717	0.000674	0.00063	0.000587	0.000544	0.000503	0.000458	0.000449	0.000429	0.000406	0.00043	0.000443	0.000432	0.000457	0.000463	0.00344	0.00353	5.70191	5.67703	5.65611	5.97354	5.71567	5.43034	5.73662	5.67353	5.64346	5.79593	5.7178	5.65212
SCO5419	TRDR	thioredoxin reductase (NADPH)	Oxidative Phosphorylation	0.0872	0.0866	0.0859	0.0849	0.0837	0.0802	0.0778	0.0746	0.0705	0.0649	0.0596	0.0526	0.0424	0.0291	0.00832	0.00789	0.00746	0.00702	0.00658	0.00613	0.00569	0.00523	0.00478	0.00432	0.00404	0.00376	0.00348	0.00348	0.00348	0.00348	0.00348	0.00348	0.0335	0.0348	8.17713	8.33077	8.06997	7.96532	8.20414	7.75246	8.22432	7.4594	7.99117	7.56252	7.73497	7.61207
SCO5423	PYK	pyruvate kinase	Glycolysis and Gluconeogenesis	0	0	0	0	0.279	0.88	1.07	1.18	1.2	1.15	1.09	0.974	0.764	0.466	0	0	0	0	0.00321	0.00852	0.0179	0.0258	0.0331	0.0495	0.0796	0.0734	0.0679	0.0712	0.0741	0.0769	0.0804	0.0842	0.306	0.445	10.0305	9.62314	9.69155	9.04079	9.20932	8.76329	9.20994	8.86818	8.87103	8.76715	8.70269	8.37921
SCO5424	ACKr	acetate kinase	Pyruvate Metabolism	0.00103	0.00102	0.00101	0.001	0.000988	0.000947	0.000918	0.000881	0.000832	0.000765	0.000704	0.000621	0.0005	0.000344	9.82e-05	9.31e-05	8.8e-05	8.28e-05	7.76e-05	7.24e-05	6.71e-05	6.18e-05	5.64e-05	5.1e-05	4.77e-05	4.44e-05	4.11e-05	4.11e-05	4.11e-05	4.11e-05	4.11e-05	4.11e-05	0.000395	0.00041	7.2975	7.14502	7.23886	6.80304	7.04632	7.14292	7.08557	7.16931	7.34799	6.84639	6.94686	6.93679
SCO5426	PFK_3	phosphofructokinase (s7p)	Pentose Phosphate Pathway	0.0244	0.0243	0.0241	0.0238	0.191	0.306	0.34	0.356	0.354	0.334	0.314	0.28	0.221	0.14	0.00466	0.00442	0.00418	0.00393	0.0113	0.0116	0.0128	0.0136	0.0144	0.0169	0.0225	0.0208	0.0192	0.0199	0.0205	0.021	0.0218	0.0225	0.1	0.132	7.97453	7.99098	8.06996	7.63006	7.90459	7.55957	7.91308	7.51259	7.5427	7.65506	7.66931	7.50692
SCO5431	MTAN	methylthioadenosine nucleosidase	Arginine and Proline Metabolism	0.00628	0.00624	0.00619	0.00612	0.00603	0.00578	0.0056	0.00537	0.00508	0.00467	0.00429	0.00379	0.00305	0.0021	0.000599	0.000568	0.000537	0.000506	0.000474	0.000442	0.000409	0.000377	0.000344	0.000311	0.000291	0.000271	0.000251	0.000251	0.000251	0.000251	0.000251	0.000251	0.00241	0.0025	6.60622	6.66843	6.61525	6.58657	6.74453	6.52643	6.85306	6.88516	6.73444	6.7196	6.92277	6.74445
SCO5438	TRDR	thioredoxin reductase (NADPH)	Oxidative Phosphorylation	0.0872	0.0866	0.0859	0.0849	0.0837	0.0802	0.0778	0.0746	0.0705	0.0649	0.0596	0.0526	0.0424	0.0291	0.00832	0.00789	0.00746	0.00702	0.00658	0.00613	0.00569	0.00523	0.00478	0.00432	0.00404	0.00376	0.00348	0.00348	0.00348	0.00348	0.00348	0.00348	0.0335	0.0348	9.18431	9.41278	9.05484	9.47198	9.00454	9.40867	9.44232	9.16058	9.41385	9.24681	9.48888	9.12074
SCO5470	GHMT2	glycine hydroxymethyltransferase	Glycine and Serine Metabolism	0.147	0.146	0.144	0.143	0.141	0.135	0.131	0.126	0.119	0.109	0.1	0.0886	0.0713	0.049	0.014	0.0133	0.0125	0.0118	0.0111	0.0103	0.00957	0.00882	0.00805	0.00728	0.00683	0.00637	0.00591	0.00593	0.00594	0.00593	0.00596	0.00596	0.0564	0.0585	7.3046	7.18042	6.79468	6.4932	6.58093	6.2353	6.53508	5.88585	6.41047	6.36462	6.50636	6.32833
SCO5486	MOADSUx	MoaD sulfuration (nadh_ assumed)	Cofactor and Prosthetic Group Biosynthesis	0.00185	0.00184	0.00182	0.0018	0.00177	0.0017	0.00165	0.00158	0.00149	0.00137	0.00126	0.00112	0.000899	0.000617	0.000176	0.000167	0.000158	0.000149	0.000139	0.00013	0.000121	0.000111	0.000101	9.15e-05	8.57e-05	7.97e-05	7.38e-05	7.38e-05	7.38e-05	7.38e-05	7.38e-05	7.38e-05	0.00071	0.000737	5.27895	5.26064	5.24437	5.09835	5.12561	4.91624	5.07599	5.09034	4.8053	4.99238	4.86705	5.02012
SCO5498	GLUTRS	Glutamyl-tRNA synthetase	Cofactor and Prosthetic Group Biosynthesis	0.0175	0.0174	0.0173	0.0171	0.0168	0.0161	0.0156	0.015	0.0142	0.013	0.012	0.0106	0.00852	0.00585	0.00167	0.00159	0.0015	0.00141	0.00132	0.00123	0.00114	0.00105	0.00096	0.000867	0.000812	0.000756	0.000699	0.000699	0.000699	0.000699	0.000699	0.000699	0.00673	0.00699	11.052	10.8763	10.9495	10.42	10.7819	10.0897	10.2167	10.1129	10.1621	9.8779	9.90754	9.97382
SCO5499	GLUTRS	Glutamyl-tRNA synthetase	Cofactor and Prosthetic Group Biosynthesis	0.0175	0.0174	0.0173	0.0171	0.0168	0.0161	0.0156	0.015	0.0142	0.013	0.012	0.0106	0.00852	0.00585	0.00167	0.00159	0.0015	0.00141	0.00132	0.00123	0.00114	0.00105	0.00096	0.000867	0.000812	0.000756	0.000699	0.000699	0.000699	0.000699	0.000699	0.000699	0.00673	0.00699	10.3144	9.97648	10.1486	9.40318	9.87412	8.98878	9.44021	9.08643	9.18699	9.03504	8.97071	8.96233
SCO5512	ACLS	acetolactate synthase	Valine Leucine and Isoleucine Metabolism	0.0888	0.0883	0.0875	0.0865	0.0853	0.0817	0.0792	0.076	0.0718	0.0661	0.0607	0.0536	0.0432	0.0297	0.00848	0.00804	0.0076	0.00715	0.00671	0.00625	0.0058	0.00534	0.00488	0.00442	0.00415	0.00388	0.0036	0.00362	0.00363	0.00362	0.00365	0.00365	0.0342	0.0354	8.78439	8.38936	8.73023	7.78615	8.5961	7.50121	7.58073	7.54155	7.49512	7.34648	7.12572	6.91993
SCO5513	ACLS	acetolactate synthase	Valine Leucine and Isoleucine Metabolism	0.0888	0.0883	0.0875	0.0865	0.0853	0.0817	0.0792	0.076	0.0718	0.0661	0.0607	0.0536	0.0432	0.0297	0.00848	0.00804	0.0076	0.00715	0.00671	0.00625	0.0058	0.00534	0.00488	0.00442	0.00415	0.00388	0.0036	0.00362	0.00363	0.00362	0.00365	0.00365	0.0342	0.0354	10.3083	10.0792	10.1274	9.36706	10.1567	8.95182	9.37075	9.49385	9.19235	9.0951	9.01569	8.75527
SCO5514	KARA1i	acetohydroxy acid isomeroreductase	Valine Leucine and Isoleucine Metabolism	0.0888	0.0883	0.0875	0.0865	0.0853	0.0817	0.0792	0.076	0.0718	0.0661	0.0607	0.0536	0.0432	0.0297	0.00848	0.00804	0.0076	0.00715	0.00671	0.00625	0.0058	0.00534	0.00488	0.00442	0.00415	0.00388	0.0036	0.00362	0.00363	0.00362	0.00365	0.00365	0.0342	0.0354	11.6704	11.4382	11.5371	10.7251	11.2313	10.9201	10.7566	10.6855	11.0082	10.3404	10.1825	10.3877
SCO5515	PGCD	phosphoglycerate dehydrogenase	Glycine and Serine Metabolism	0.231	0.229	0.227	0.225	0.222	0.212	0.206	0.197	0.187	0.172	0.158	0.139	0.112	0.0771	0.022	0.0209	0.0197	0.0186	0.0174	0.0162	0.0151	0.0139	0.0127	0.0115	0.0108	0.01	0.00931	0.00936	0.00939	0.00937	0.00941	0.00943	0.0887	0.092	8.4041	8.01171	8.62237	7.29616	7.84575	7.52431	7.91258	7.78604	7.7213	7.5386	7.07469	7.15503
SCO5522	IPMD	3-isopropylmalate dehydrogenase	Valine Leucine and Isoleucine Metabolism	0.0311	0.0309	0.0307	0.0303	0.0299	0.0287	0.0278	0.0267	0.0252	0.0232	0.0213	0.0188	0.0151	0.0104	0.00297	0.00282	0.00266	0.00251	0.00235	0.00219	0.00203	0.00187	0.00171	0.00154	0.00144	0.00134	0.00124	0.00124	0.00124	0.00124	0.00124	0.00124	0.012	0.0124	10.7245	10.1549	10.3026	9.83064	11.0819	9.32458	9.34663	8.89949	9.03926	9.17958	8.83215	8.97564
SCO5523	LEUTA	leucine transaminase	Valine Leucine and Isoleucine Metabolism	0.0263	0.0261	0.0259	0.0256	0.0252	0.0242	0.0235	0.0225	0.0213	0.0196	0.018	0.0159	0.0128	0.00878	0.00251	0.00238	0.00225	0.00212	0.00198	0.00185	0.00171	0.00158	0.00144	0.0013	0.00122	0.00113	0.00105	0.00105	0.00105	0.00105	0.00105	0.00105	0.0101	0.0105	6.42862	6.42047	6.56433	6.22207	6.08117	6.07815	6.26681	6.00161	6.00905	6.01203	6.00013	5.80991
SCO5529	IPPS	2-isopropylmalate synthase	Valine Leucine and Isoleucine Metabolism	0.0311	0.0309	0.0307	0.0303	0.0299	0.0287	0.0278	0.0267	0.0252	0.0232	0.0213	0.0188	0.0151	0.0104	0.00297	0.00282	0.00266	0.00251	0.00235	0.00219	0.00203	0.00187	0.00171	0.00154	0.00144	0.00134	0.00124	0.00124	0.00124	0.00124	0.00124	0.00124	0.012	0.0124	6.22188	6.01121	5.73202	5.7567	5.79824	5.5353	5.84252	5.68337	5.68691	5.84202	5.66547	5.60216
SCO5535	ACCOAC	acetyl-CoA carboxylase	Membrane Lipid Metabolism	0.163	0.162	0.16	0.159	0.156	0.15	0.145	0.139	0.132	0.121	0.111	0.0983	0.0792	0.0593	0.0169	0.016	0.0151	0.0142	0.022	0.0124	0.0114	0.0105	0.00963	0.0087	0.00845	0.00964	0.012	0.0165	0.0205	0.0244	0.0291	0.0343	0.0665	0.062	8.9716	8.82451	9.05375	8.42298	8.6512	6.34671	6.62586	7.15499	7.53299	7.04115	7.09158	7.02535
SCO5536	ACCOAC	acetyl-CoA carboxylase	Membrane Lipid Metabolism	0.163	0.162	0.16	0.159	0.156	0.15	0.145	0.139	0.132	0.121	0.111	0.0983	0.0792	0.0593	0.0169	0.016	0.0151	0.0142	0.022	0.0124	0.0114	0.0105	0.00963	0.0087	0.00845	0.00964	0.012	0.0165	0.0205	0.0244	0.0291	0.0343	0.0665	0.062	9.78089	9.55075	9.73126	9.1234	9.69514	7.7893	8.24627	8.35039	8.59013	8.31534	8.32111	8.36131
SCO5547	GLUTRS	Glutamyl-tRNA synthetase	Cofactor and Prosthetic Group Biosynthesis	0.0175	0.0174	0.0173	0.0171	0.0168	0.0161	0.0156	0.015	0.0142	0.013	0.012	0.0106	0.00852	0.00585	0.00167	0.00159	0.0015	0.00141	0.00132	0.00123	0.00114	0.00105	0.00096	0.000867	0.000812	0.000756	0.000699	0.000699	0.000699	0.000699	0.000699	0.000699	0.00673	0.00699	8.85305	8.32338	8.4588	7.52998	8.24382	7.40813	7.44479	7.12941	7.58196	7.23544	7.27734	6.98181
SCO5553	IPPMIa	3-isopropylmalate dehydratase	Valine Leucine and Isoleucine Metabolism	0.0311	0.0309	0.0307	0.0303	0.0299	0.0287	0.0278	0.0267	0.0252	0.0232	0.0213	0.0188	0.0151	0.0104	0.00297	0.00282	0.00266	0.00251	0.00235	0.00219	0.00203	0.00187	0.00171	0.00154	0.00144	0.00134	0.00124	0.00124	0.00124	0.00124	0.00124	0.00124	0.012	0.0124	10.2143	9.81056	9.83805	9.22913	9.69593	8.93239	8.46672	8.34275	8.52572	8.42186	8.41361	8.10684
SCO5554	IPPMIa	3-isopropylmalate dehydratase	Valine Leucine and Isoleucine Metabolism	0.0311	0.0309	0.0307	0.0303	0.0299	0.0287	0.0278	0.0267	0.0252	0.0232	0.0213	0.0188	0.0151	0.0104	0.00297	0.00282	0.00266	0.00251	0.00235	0.00219	0.00203	0.00187	0.00171	0.00154	0.00144	0.00134	0.00124	0.00124	0.00124	0.00124	0.00124	0.00124	0.012	0.0124	9.88607	9.61156	9.42071	9.13927	9.68291	9.00044	8.58793	8.39273	8.8489	8.74286	8.43652	8.33434
SCO5559	G3PD2	glycerol-3-phosphate dehydrogenase (NADP)	Alternate Carbon Metabolism	-0.0617	-0.0613	-0.0608	-0.0601	-0.0592	-0.0568	-0.055	-0.0528	-0.0499	-0.0459	-0.0422	-0.0372	-0.03	-0.0206	-0.00589	-0.00558	-0.00528	-0.00497	-0.00465	-0.00434	-0.00402	-0.0037	-0.00338	-0.00305	-0.00286	-0.00266	-0.00246	-0.00246	-0.00246	-0.00246	-0.00246	-0.00246	-0.0237	0.0246	8.56527	8.08645	8.24176	7.69283	8.0828	7.92355	7.88095	7.80291	7.99727	7.8731	7.68606	7.6917
SCO5560	ALAALA	D-alanine-D-alanine ligase	Cell Envelope Biosynthesis	0.0226	0.0224	0.0222	0.022	0.0217	0.0208	0.0201	0.0193	0.0182	0.0168	0.0154	0.0136	0.011	0.00753	0.00215	0.00204	0.00193	0.00182	0.0017	0.00159	0.00147	0.00135	0.00124	0.00112	0.00105	0.000973	0.000901	0.000901	0.000901	0.000901	0.000901	0.000901	0.00867	0.009	9.05343	9.10232	8.6051	8.93098	8.67393	8.6458	9.02893	8.6929	8.79388	8.82723	8.82688	8.78133
SCO5562	TMPK	thiamine-phosphate kinase	Cofactor and Prosthetic Group Biosynthesis	0.000905	0.000899	0.000891	0.000881	0.000869	0.000833	0.000807	0.000774	0.000731	0.000673	0.000619	0.000546	0.00044	0.000302	8.63e-05	8.19e-05	7.74e-05	7.28e-05	6.83e-05	6.36e-05	5.9e-05	5.43e-05	4.96e-05	4.48e-05	4.19e-05	3.9e-05	3.61e-05	3.61e-05	3.61e-05	3.61e-05	3.61e-05	3.61e-05	0.000348	0.000361	7.36132	7.15598	7.36608	6.92637	7.08344	7.00751	7.01725	6.96793	7.148	6.96032	6.87427	6.9177
SCO5563	HMPK1	hydroxymethylpyrimidine kinase (ATP)	Cofactor and Prosthetic Group Biosynthesis	0.000905	0.000899	0.000891	0.000881	0.000869	0.000833	0.000807	0.000774	0.000731	0.000673	0.000619	0.000546	0.00044	0.000302	8.63e-05	8.19e-05	7.74e-05	7.28e-05	6.83e-05	6.36e-05	5.9e-05	5.43e-05	4.96e-05	4.48e-05	4.19e-05	3.9e-05	3.61e-05	3.61e-05	3.61e-05	3.61e-05	3.61e-05	3.61e-05	0.000348	0.000361	7.70592	7.79627	7.72342	7.54957	7.88747	7.29171	7.55995	7.58969	7.49966	7.47081	7.49362	7.48623
SCO5568	PTPATi	pantetheine-phosphate adenylyltransferase	Cofactor and Prosthetic Group Biosynthesis	0.0005	0.000497	0.000493	0.000487	0.00048	0.00046	0.000446	0.000428	0.000404	0.000372	0.000342	0.000302	0.000243	0.000167	4.78e-05	4.53e-05	4.28e-05	4.03e-05	3.78e-05	3.52e-05	3.26e-05	3e-05	2.74e-05	2.48e-05	2.32e-05	2.16e-05	2e-05	2e-05	2e-05	2e-05	2e-05	2e-05	0.000192	0.0002	8.01484	8.10963	8.09965	7.79703	7.79014	7.43496	7.74465	7.52192	7.45455	7.69128	7.73433	7.17253
SCO5576	APH120	acylphosphatase (C12:0)	Glycerophospholipid Metabolism	0	0	0	0	0	0	0	0	0	0	0	0	0	0	0	0	0	0	0	0	0	0	0	0	0	0	0	0	0	0	8.17e-18	0	2.55e-19	1.44e-18	9.51858	9.38611	9.44123	9.4208	9.13202	9.55302	9.30667	9.35892	9.50401	9.50163	9.4092	9.23326
SCO5578	GLCt2	D-glucose transport in via proton symport	Transport and Membrane	0.53	0.526	0.522	0.516	0.79	1.12	1.22	1.26	1.24	1.17	1.1	0.976	0.774	0.496	0.0517	0.049	0.0463	0.0436	0.0508	0.0507	0.053	0.0544	0.0554	0.0618	0.0779	0.072	0.0667	0.0687	0.0705	0.0721	0.0743	0.0765	0.417	0.457	11.5161	11.7639	11.4875	11.2721	11.2878	9.52657	10.6166	10.287	9.27831	9.57667	9.42256	9.19113
SCO5583	NH4t	ammonia reversible transport	Inorganic Ion Transport and Metabolism	-0.682	-0.678	-0.674	-0.668	-0.279	0.231	0.399	0.499	0.535	0.514	0.487	0.422	0.29	0.0958	-0.215	-0.213	-0.21	-0.208	-0.197	-0.186	-0.176	-0.168	-0.16	-0.144	-0.118	-0.123	-0.128	-0.128	-0.128	-0.128	-0.128	-0.128	-0.0749	0.347	11.2522	11.2283	11.2404	10.1163	10.1651	5.55339	5.29706	5.63227	8.47202	5.77254	5.29415	5.30306
SCO5626	UMPK	UMP kinase	Nucleotide Salvage Pathway	0.0984	0.0977	0.0969	0.0958	0.0944	0.0905	0.0878	0.0842	0.0795	0.0732	0.0673	0.0594	0.0478	0.0329	0.00939	0.0089	0.00841	0.00792	0.00742	0.00692	0.00641	0.0059	0.00539	0.00487	0.00456	0.00424	0.00393	0.00393	0.00393	0.00393	0.00393	0.00393	0.0378	0.0392	10.3168	10.2812	10.2981	9.79516	10.3062	9.30477	9.93977	9.81878	9.77938	9.65107	9.56249	9.72484
SCO5628	DASYNi140	CDP-diacylglycerol synthetase (iso-C14:0)	Glycerophospholipid Metabolism	0.000235	0.000233	0.000231	0.000229	0.000226	0.000216	0.00021	0.000201	0.00019	0.000175	0.000161	0.000142	0.000114	7.85e-05	2.24e-05	2.13e-05	2.01e-05	1.89e-05	1.77e-05	1.65e-05	1.53e-05	1.41e-05	1.29e-05	1.16e-05	1.09e-05	1.01e-05	9.38e-06	9.38e-06	9.38e-06	9.38e-06	9.38e-06	9.38e-06	9.03e-05	9.37e-05	9.48358	9.52689	9.63222	9.0456	9.2359	8.59539	9.16057	8.84617	8.97356	8.85793	8.64474	8.71895
SCO5662	DADA	Deoxyadenosine deaminase	Nucleotide Salvage Pathway	0	0	0	0	0	0	0	0	0	0	0	0	0	0	0	0	0	0	1.84e-16	0	0	0	0	0	0	0	0	0	0	0	0	0	5.75e-18	3.25e-17	8.66551	8.53987	8.57203	8.18009	8.29551	8.00038	8.28489	8.3171	8.189	8.18762	8.11077	8.41287
SCO5694	DXPRIi	1-deoxy-D-xylulose reductoisomerase	Cofactor and Prosthetic Group Biosynthesis	0.016	0.0159	0.0158	0.0156	0.0154	0.0147	0.0143	0.0137	0.0129	0.0119	0.0109	0.00966	0.00778	0.00534	0.00153	0.00145	0.00137	0.00129	0.00121	0.00113	0.00104	0.00096	0.000877	0.000792	0.000741	0.00069	0.000639	0.000639	0.000639	0.000639	0.000639	0.000639	0.00615	0.00638	7.65404	7.42319	7.615	7.36048	7.451	6.98709	7.41321	7.2279	7.34405	7.39812	7.26531	7.18253
SCO5696	MECDPDH2	2C-methyl-D-erythritol 2_4 cyclodiphosphate dehydratase	Cofactor and Prosthetic Group Biosynthesis	0.016	0.0159	0.0158	0.0156	0.0154	0.0147	0.0143	0.0137	0.0129	0.0119	0.0109	0.00966	0.00778	0.00534	0.00153	0.00145	0.00137	0.00129	0.00121	0.00113	0.00104	0.00096	0.000877	0.000792	0.000741	0.00069	0.000639	0.000639	0.000639	0.000639	0.000639	0.000639	0.00615	0.00638	8.70486	8.11656	8.33103	7.83899	8.34751	7.863	8.34294	7.88358	8.25379	8.05445	7.93214	7.80256
SCO5711	RBFK	riboflavin kinase	Cofactor and Prosthetic Group Biosynthesis	0.000729	0.000725	0.000719	0.00071	0.0007	0.000671	0.000651	0.000624	0.00059	0.000543	0.000499	0.00044	0.000355	0.000244	6.96e-05	6.6e-05	6.24e-05	5.87e-05	5.5e-05	5.13e-05	4.76e-05	4.38e-05	4e-05	3.61e-05	3.38e-05	3.15e-05	2.91e-05	2.91e-05	2.91e-05	2.91e-05	2.91e-05	2.91e-05	0.00028	0.000291	8.71501	8.59271	8.70319	8.39194	8.75966	8.2977	8.5255	8.04887	8.39773	8.27724	8.35866	7.99731
SCO5739	DHDPRy	dihydrodipicolinate reductase (NADPH)	Threonine and Lysine Metabolism	0.0395	0.0393	0.039	0.0385	0.038	0.0364	0.0353	0.0338	0.032	0.0294	0.027	0.0239	0.0192	0.0132	0.00377	0.00358	0.00338	0.00318	0.00298	0.00278	0.00258	0.00237	0.00217	0.00196	0.00183	0.00171	0.00158	0.00158	0.00158	0.00158	0.00158	0.00158	0.0152	0.0158	8.58491	8.29681	8.29959	7.79134	8.17126	7.23498	7.47169	7.47275	7.45453	7.35853	7.17585	7.29093
SCO5743	TMDSf	thymidylate synthase (Flavin-dependent)	Nucleotide Salvage Pathway	0.00796	0.00791	0.00784	0.00775	0.00764	0.00733	0.0071	0.00681	0.00644	0.00592	0.00544	0.00481	0.00387	0.00266	0.00076	0.000721	0.000681	0.000641	0.000601	0.00056	0.000519	0.000478	0.000436	0.000394	0.000369	0.000343	0.000318	0.000318	0.000318	0.000318	0.000318	0.000318	0.00306	0.00318	8.91991	8.16682	8.25674	7.56962	7.88719	7.25697	7.87844	7.71938	7.95426	7.86463	7.81462	7.51475
SCO5744	DHDPS	dihydrodipicolinate synthase	Threonine and Lysine Metabolism	0.0395	0.0393	0.039	0.0385	0.038	0.0364	0.0353	0.0338	0.032	0.0294	0.027	0.0239	0.0192	0.0132	0.00377	0.00358	0.00338	0.00318	0.00298	0.00278	0.00258	0.00237	0.00217	0.00196	0.00183	0.00171	0.00158	0.00158	0.00158	0.00158	0.00158	0.00158	0.0152	0.0158	9.21516	8.97816	9.11598	8.57345	9.15676	8.28011	8.50563	8.11659	8.61142	8.42453	8.26354	8.26334
SCO5793	DAPE	diaminopimelate epimerase	Threonine and Lysine Metabolism	0.0395	0.0393	0.039	0.0385	0.038	0.0364	0.0353	0.0338	0.032	0.0294	0.027	0.0239	0.0192	0.0132	0.00377	0.00358	0.00338	0.00318	0.00298	0.00278	0.00258	0.00237	0.00217	0.00196	0.00183	0.00171	0.00158	0.00158	0.00158	0.00158	0.00158	0.00158	0.0152	0.0158	8.29171	8.22313	8.30304	7.69597	8.19258	7.93311	8.60494	7.95653	7.9233	8.00708	8.10678	7.98851
SCO5805	RNDR3	ribonucleoside-diphosphate reductase (CDP)	Nucleotide Salvage Pathway	0.00796	0.00791	0.00784	0.00775	0.00764	0.00733	0.0071	0.00681	0.00644	0.00592	0.00544	0.00481	0.00387	0.00266	0.00076	0.000721	0.000681	0.000641	0.000601	0.00056	0.000519	0.000478	0.000436	0.000394	0.000369	0.000343	0.000318	0.000318	0.000318	0.000318	0.000318	0.000318	0.00306	0.00318	10.7767	10.3453	10.501	9.64443	9.84742	10.7561	10.801	10.6493	10.3776	10.155	9.82607	9.58021
SCO5832	CS	citrate synthase	Citric Acid Cycle	0.904	0.899	0.893	0.885	0.888	0.965	0.979	0.972	0.942	0.888	0.836	0.76	0.641	0.479	0.235	0.232	0.228	0.224	0.215	0.217	0.215	0.213	0.211	0.21	0.213	0.208	0.204	0.202	0.2	0.198	0.196	0.194	0.492	0.335	4.77523	4.71433	4.70276	4.63434	4.63494	4.69725	4.63972	4.76523	4.54447	4.55836	4.69647	4.87863
SCO5845	DURIK1	deoxyuridine kinase (ATP:Deoxyuridine)	Nucleotide Salvage Pathway	0	0	0	0	0	0	0	0	0	0	0	0	0	0	0	0	0	0	0	0	0	0	0	0	0	0	0	0	0	0	0	2.97e-15	9.27e-17	5.24e-16	8.40335	8.45876	8.47088	8.39515	8.41858	8.3051	8.44518	8.45255	8.17693	8.30534	8.36278	8.36889
SCO5859	FCLT	Ferrochelatase	Cofactor and Prosthetic Group Biosynthesis	0.00153	0.00152	0.0015	0.00149	0.00147	0.00141	0.00136	0.00131	0.00123	0.00114	0.00104	0.000922	0.000743	0.00051	0.000146	0.000138	0.000131	0.000123	0.000115	0.000107	9.96e-05	9.17e-05	8.37e-05	7.56e-05	7.08e-05	6.59e-05	6.1e-05	6.1e-05	6.1e-05	6.1e-05	6.1e-05	6.1e-05	0.000587	0.000609	8.12489	7.82019	7.88915	7.67825	7.80046	7.76769	7.95892	7.80985	8.00374	7.91247	7.87964	7.68181
SCO5860	MI1PP	myo-inositol 1-phosphatase	Cell Envelope Biosynthesis	0.000318	0.000316	0.000314	0.00031	0.000306	0.000293	0.000284	0.000273	0.000257	0.000237	0.000218	0.000192	0.000155	0.000106	3.04e-05	2.88e-05	2.72e-05	2.56e-05	2.4e-05	2.24e-05	2.08e-05	1.91e-05	1.74e-05	1.58e-05	1.48e-05	1.37e-05	1.27e-05	1.27e-05	1.27e-05	1.27e-05	1.27e-05	1.27e-05	0.000122	0.000127	8.24294	8.41256	8.47724	8.44866	8.26589	8.11457	8.25758	8.26807	8.4205	8.45137	8.36755	8.17955
SCO5868	DUTPDP	dUTP diphosphatase	Nucleotide Salvage Pathway	0.00796	0.00791	0.00784	0.00775	0.00764	0.00733	0.0071	0.00681	0.00644	0.00592	0.00544	0.00481	0.00387	0.00266	0.00076	0.000721	0.000681	0.000641	0.000601	0.00056	0.000519	0.000478	0.000436	0.000394	0.000369	0.000343	0.000318	0.000318	0.000318	0.000318	0.000318	0.000318	0.00306	0.00318	7.85499	7.72691	7.80738	7.40625	7.61367	7.38587	7.66454	7.41602	7.39367	7.26587	7.27139	7.2753
SCO5878	REDS31	pyrrole-2-carboxyl intermediate transferase	Undecylprodigiosin Biosynthesis	0	0	0	0	0	0	0	0	0	0	0	0	0	9.17e-06	2.44e-06	2.28e-06	2.12e-06	1.97e-06	3.62e-06	4.98e-06	7.57e-06	1.1e-05	1.62e-05	1.79e-05	3.7e-05	4.61e-05	5.14e-05	7.49e-05	8.84e-05	7.75e-05	0.000102	0.000109	2.08e-05	3.35e-05	6.3652	6.389	6.25368	6.29738	6.11928	6.45382	6.19584	6.22359	6.2778	6.12257	6.20416	6.20818
SCO5879	REDS30	L-prolyl-RedO oxidase	Undecylprodigiosin Biosynthesis	0	0	0	0	0	0	0	0	0	0	0	0	0	9.17e-06	2.44e-06	2.28e-06	2.12e-06	1.97e-06	3.62e-06	4.98e-06	7.57e-06	1.1e-05	1.62e-05	1.79e-05	3.7e-05	4.61e-05	5.14e-05	7.49e-05	8.84e-05	7.75e-05	0.000102	0.000109	2.08e-05	3.35e-05	6.49078	6.5234	6.47271	6.65412	6.36044	6.57101	6.51806	5.94117	6.62687	6.47905	6.58559	6.07906
SCO5886	REDS10	3-oxoacyl-[acyl-carrier-protein] synthase (n-C8:0)	Undecylprodigiosin Biosynthesis	0	0	0	0	0	0	0	0	0	0	0	0	0	0	0	0	0	0	-2.17e-19	0	0	0	0	0	0	0	1.08e-19	0	0	0	0	0	-3.39e-21	4.34e-20	7.39521	7.50197	7.45519	7.33031	7.12236	7.34177	6.93883	7.70416	7.43558	7.12993	7.41661	7.17261
SCO5888	REDS2	beta-ketoacyl-ACP synthase (2) (undecylprodigiosin ACP)	Undecylprodigiosin Biosynthesis	0	0	0	0	0	0	0	0	0	0	0	0	0	-1.69e-21	-4.24e-22	4.24e-22	-4.24e-22	-4.24e-22	0	-8.47e-22	0	0	-3.39e-21	-3.39e-21	0	0	0	0	0	0	0	0	-3.18e-22	8.81e-22	6.45689	6.40127	6.04856	6.24483	5.83779	5.83029	5.94138	5.95154	5.99947	5.951	5.95746	6.1612
SCO5889	REDS29	L-prolyladenylate-PCP transaminoacylase	Undecylprodigiosin Biosynthesis	0	0	0	0	0	0	0	0	0	0	0	0	0	9.17e-06	2.44e-06	2.28e-06	2.12e-06	1.97e-06	3.62e-06	4.98e-06	7.57e-06	1.1e-05	1.62e-05	1.79e-05	3.7e-05	4.61e-05	5.14e-05	7.49e-05	8.84e-05	7.75e-05	0.000102	0.000109	2.08e-05	3.35e-05	6.6438	6.61072	6.49303	6.37926	6.1098	6.29673	6.12137	6.0598	6.08734	6.02273	6.19284	5.87765
SCO5890	REDS34	L-serine acyltransferase/alpha-oxoamine synthase	Undecylprodigiosin Biosynthesis	0	0	0	0	0	0	0	0	0	0	0	0	0	9.17e-06	2.44e-06	2.28e-06	2.12e-06	1.97e-06	3.62e-06	4.98e-06	7.57e-06	1.1e-05	1.62e-05	1.79e-05	3.7e-05	4.61e-05	5.14e-05	7.49e-05	8.84e-05	7.75e-05	0.000102	0.000109	2.08e-05	3.35e-05	5.42154	5.32312	5.20554	5.20759	4.8926	5.00026	5.10771	4.97202	5.03821	4.84238	5.06427	4.74744
SCO5891	REDS28	L-prolyladenylate synthase	Undecylprodigiosin Biosynthesis	0	0	0	0	0	0	0	0	0	0	0	0	0	9.17e-06	2.44e-06	2.28e-06	2.12e-06	1.97e-06	3.62e-06	4.98e-06	7.57e-06	1.1e-05	1.62e-05	1.79e-05	3.7e-05	4.61e-05	5.14e-05	7.49e-05	8.84e-05	7.75e-05	0.000102	0.000109	2.08e-05	3.35e-05	6.50164	6.56757	6.41378	6.56863	6.21177	6.36288	6.21371	6.25718	6.2476	6.53487	6.34366	6.27381
SCO5892	REDS23	acyl-[acyl-carrier-protein] synthetase (n-C12:0)	Undecylprodigiosin Biosynthesis	0	0	0	0	0	0	0	0	0	0	0	0	0	9.17e-06	2.44e-06	2.28e-06	2.12e-06	1.97e-06	3.62e-06	4.98e-06	7.57e-06	1.1e-05	1.62e-05	1.79e-05	3.7e-05	4.61e-05	5.14e-05	7.49e-05	8.84e-05	7.75e-05	0.000102	0.000109	2.08e-05	3.35e-05	7.12725	7.12779	6.91467	7.45856	7.04599	7.13751	6.87319	6.44596	7.06438	6.93265	6.82054	6.3766
SCO5893	REDS27	2-undecyl-4-pyrrolinone reductase/dehydratase	Undecylprodigiosin Biosynthesis	0	0	0	0	0	0	0	0	0	0	0	0	0	9.17e-06	2.44e-06	2.28e-06	2.12e-06	1.97e-06	3.62e-06	4.98e-06	7.57e-06	1.1e-05	1.62e-05	1.79e-05	3.7e-05	4.61e-05	5.14e-05	7.49e-05	8.84e-05	7.75e-05	0.000102	0.000109	2.08e-05	3.35e-05	6.47724	6.53859	6.41308	6.25377	5.74113	6.09649	6.28607	5.72445	6.05172	6.10532	6.07315	6.19466
SCO5895	REDS35	4-hydroxy-2_2'-bipyrrole-5-methanol methyltransferase	Undecylprodigiosin Biosynthesis	0	0	0	0	0	0	0	0	0	0	0	0	0	9.17e-06	2.44e-06	2.28e-06	2.12e-06	1.97e-06	3.62e-06	4.98e-06	7.57e-06	1.1e-05	1.62e-05	1.79e-05	3.7e-05	4.61e-05	5.14e-05	7.49e-05	8.84e-05	7.75e-05	0.000102	0.000109	2.08e-05	3.35e-05	5.45888	5.471	5.19742	5.05734	5.27137	5.22501	5.12083	5.27827	5.1644	5.05036	5.10052	5.08248
SCO5896	REDS37	undecylprodigiosin synthase	Undecylprodigiosin Biosynthesis	0	0	0	0	0	0	0	0	0	0	0	0	0	9.17e-06	2.44e-06	2.28e-06	2.12e-06	1.97e-06	3.62e-06	4.98e-06	7.57e-06	1.1e-05	1.62e-05	1.79e-05	3.7e-05	4.61e-05	5.14e-05	7.49e-05	8.84e-05	7.75e-05	0.000102	0.000109	2.08e-05	3.35e-05	5.84524	5.7648	5.87831	5.88492	6.00124	5.47287	5.69839	5.51199	5.78116	5.83617	5.63063	5.562
SCO5940	AMMQLT9	S-adenosylmethione:2-demthylmenaquinole methyltransferase (menaquinone 9)	Cofactor and Prosthetic Group Biosynthesis	0.000485	0.000482	0.000478	0.000473	0.000466	0.000447	0.000433	0.000415	0.000392	0.000361	0.000332	0.000293	0.000236	0.000162	4.63e-05	4.39e-05	4.15e-05	3.91e-05	3.66e-05	3.41e-05	3.16e-05	2.91e-05	2.66e-05	2.4e-05	2.25e-05	2.09e-05	1.94e-05	1.94e-05	1.94e-05	1.94e-05	1.94e-05	1.94e-05	0.000186	0.000194	8.05185	7.79553	7.71478	7.82315	7.54116	8.07754	7.81874	7.77626	7.98519	8.00611	7.8532	7.85933
SCO5964	CLt3_2	chloride transport out via proton antiport (2:1)	Inorganic Ion Transport and Metabolism	0.000466	0.000463	0.000459	0.000454	0.000447	0.000429	0.000415	0.000399	0.000376	0.000346	0.000318	0.000281	0.000226	0.000156	4.44e-05	4.22e-05	3.98e-05	3.75e-05	3.51e-05	3.28e-05	3.04e-05	2.8e-05	2.55e-05	2.31e-05	2.16e-05	2.01e-05	1.86e-05	1.86e-05	1.86e-05	1.86e-05	1.86e-05	1.86e-05	0.000179	0.000186	6.56128	6.5128	6.57198	6.5375	6.46308	6.62499	6.3368	6.51897	6.50364	6.45349	6.5068	6.61587
SCO5976	OCBTi	ornithine carbamoyltransferase (irreversible)	Arginine and Proline Metabolism	0.0192	0.0191	0.0189	0.0187	0.0184	0.0176	0.0171	0.0164	0.0155	0.0143	0.0131	0.0116	0.00933	0.0064	0.00183	0.00174	0.00164	0.00154	0.00145	0.00135	0.00125	0.00115	0.00105	0.00095	0.000889	0.000827	0.000765	0.000765	0.000765	0.000765	0.000765	0.000765	0.00737	0.00765	7.80571	7.01063	7.21622	7.22811	7.26746	6.7088	6.81285	6.22349	6.29102	6.50739	6.83809	6.3035
SCO5998	UAGCVT	UDP-N-acetylglucosamine 1-carboxyvinyltransferase	Cell Envelope Biosynthesis	0.0226	0.0224	0.0222	0.022	0.0217	0.0208	0.0201	0.0193	0.0182	0.0168	0.0154	0.0136	0.011	0.00753	0.00215	0.00204	0.00193	0.00182	0.0017	0.00159	0.00147	0.00135	0.00124	0.00112	0.00105	0.000973	0.000901	0.000901	0.000901	0.000901	0.000901	0.000901	0.00867	0.009	7.28138	7.05334	7.21652	6.71746	6.97857	6.56281	7.28534	6.72424	6.81515	6.59844	6.57482	6.38894
SCO5999	ACONTa	aconitase (half-reaction A_ Citrate hydro-lyase)	Citric Acid Cycle	0.904	0.899	0.893	0.885	0.888	0.965	0.979	0.972	0.942	0.888	0.836	0.76	0.641	0.479	0.235	0.232	0.228	0.224	0.215	0.217	0.215	0.213	0.211	0.21	0.213	0.208	0.204	0.202	0.2	0.198	0.196	0.194	0.492	0.335	9.94178	9.80181	9.97339	9.05184	9.15417	9.08109	9.47611	9.25472	9.91005	9.45214	9.48176	9.24283
SCO6013	DXPS	1-deoxy-D-xylulose 5-phosphate synthase	Cofactor and Prosthetic Group Biosynthesis	0.0169	0.0168	0.0167	0.0165	0.0162	0.0156	0.0151	0.0145	0.0137	0.0126	0.0116	0.0102	0.00822	0.00564	0.00161	0.00153	0.00145	0.00136	0.00128	0.00119	0.0011	0.00101	0.000926	0.000837	0.000783	0.000729	0.000675	0.000675	0.000675	0.000675	0.000675	0.000675	0.0065	0.00674	8.89911	8.55961	8.84763	8.28381	8.60908	8.13156	8.31207	8.17803	8.6401	8.37216	8.12469	8.08329
SCO6027	ACACT2r	acetyl-CoA C-acyltransferase (butanoyl-CoA) (r)	Membrane Lipid Metabolism	0.00203	0.00202	0.002	0.00198	0.00195	0.00187	0.00181	0.00174	0.00164	0.00151	0.00139	0.00122	0.000987	0.000687	0.000196	0.000186	0.000176	0.000165	0.000157	0.000148	0.00014	0.000133	0.000127	0.000118	0.000131	0.000134	0.000132	0.000156	0.000169	0.000158	0.000183	0.00019	0.0008	0.000792	7.19754	6.98296	7.17834	7.13704	7.22587	7.20849	7.19255	7.04268	6.96353	6.85214	6.77386	6.72771
SCO6031	UPPDC1	uroporphyrinogen decarboxylase (uroporphyrinogen III)	Cofactor and Prosthetic Group Biosynthesis	0.00153	0.00152	0.0015	0.00149	0.00147	0.00141	0.00136	0.00131	0.00123	0.00114	0.00104	0.000922	0.000743	0.00051	0.000146	0.000138	0.000131	0.000123	0.000115	0.000107	9.96e-05	9.17e-05	8.37e-05	7.56e-05	7.08e-05	6.59e-05	6.1e-05	6.1e-05	6.1e-05	6.1e-05	6.1e-05	6.1e-05	0.000587	0.000609	7.75554	7.4093	7.54082	6.85904	7.65672	7.10732	7.22571	7.03149	7.14036	7.01793	7.07618	6.87118
SCO6035	ORNDC	Ornithine Decarboxylase	Arginine and Proline Metabolism	0.00866	0.00861	0.00854	0.00844	0.00832	0.00797	0.00773	0.00742	0.007	0.00645	0.00593	0.00523	0.00421	0.00289	0.000827	0.000784	0.000741	0.000698	0.000654	0.00061	0.000565	0.00052	0.000475	0.000429	0.000401	0.000374	0.000346	0.000346	0.000346	0.000346	0.000346	0.000346	0.00333	0.00346	5.53113	5.57033	5.36031	5.6894	5.53478	5.32722	5.37052	5.61761	5.35123	5.4159	5.62866	5.64917
SCO6041	PPPGO	protoporphyrinogen oxidase (aerobic)	Cofactor and Prosthetic Group Biosynthesis	0.00153	0.00152	0.0015	0.00149	0.00147	0.00141	0.00136	0.00131	0.00123	0.00114	0.00104	0.000922	0.000743	0.00051	0.000146	0.000138	0.000131	0.000123	0.000115	0.000107	9.96e-05	9.17e-05	8.37e-05	7.56e-05	7.08e-05	6.59e-05	6.1e-05	6.1e-05	6.1e-05	6.1e-05	6.1e-05	6.1e-05	0.000587	0.000609	8.11496	8.05203	8.33235	8.21532	8.64006	8.51136	9.09327	9.00098	9.43438	9.33859	9.22363	9.19038
SCO6055	HCO3E	HCO3 equilibration reaction	Unassigned	0.255	0.253	0.251	0.248	0.245	0.235	0.227	0.218	0.206	0.19	0.174	0.154	0.124	0.09	0.0256	0.0243	0.0229	0.0216	0.0289	0.0188	0.0174	0.0161	0.0147	0.0133	0.0127	0.0136	0.0156	0.0201	0.0241	0.0281	0.0328	0.0379	0.102	0.0986	6.65882	6.82312	6.6904	6.34662	6.25455	6.00137	6.05641	6.12146	6.2176	6.05709	6.2198	6.2147
SCO6058	APRAUR	5-amino-6-(5-phosphoribosylamino)uracil reductase	Cofactor and Prosthetic Group Biosynthesis	0.00174	0.00173	0.00172	0.0017	0.00167	0.00161	0.00156	0.00149	0.00141	0.0013	0.00119	0.00105	0.000848	0.000583	0.000167	0.000158	0.000149	0.00014	0.000132	0.000123	0.000114	0.000105	9.56e-05	8.64e-05	8.08e-05	7.52e-05	6.96e-05	6.96e-05	6.96e-05	6.96e-05	6.96e-05	6.96e-05	0.00067	0.000696	6.04618	6.05209	6.11859	6.31863	6.03354	6.13489	6.04702	6.03099	5.86205	6.08931	6.10688	6.08136
SCO6060	UAMAS	UDP-N-acetylmuramoyl-L-alanine synthetase	Cell Envelope Biosynthesis	0.0226	0.0224	0.0222	0.022	0.0217	0.0208	0.0201	0.0193	0.0182	0.0168	0.0154	0.0136	0.011	0.00753	0.00215	0.00204	0.00193	0.00182	0.0017	0.00159	0.00147	0.00135	0.00124	0.00112	0.00105	0.000973	0.000901	0.000901	0.000901	0.000901	0.000901	0.000901	0.00867	0.009	7.50812	7.05043	7.32404	6.81149	7.16797	6.84849	7.33914	6.83877	6.94811	6.8778	6.8772	6.55132
SCO6097	SADT2	Sulfate adenyltransferase	Cysteine Metabolism	0.0651	0.0647	0.0642	0.0634	0.0625	0.0599	0.0581	0.0557	0.0526	0.0484	0.0445	0.0393	0.0317	0.0218	0.00622	0.0059	0.00557	0.00524	0.00491	0.00458	0.00425	0.00391	0.00357	0.00323	0.00302	0.00281	0.0026	0.0026	0.0026	0.0026	0.0026	0.0026	0.025	0.026	10.0038	9.40891	9.22814	8.26092	9.52384	8.56302	8.87393	8.50349	8.80197	8.61614	8.40485	8.21625
SCO6098	SADT2	Sulfate adenyltransferase	Cysteine Metabolism	0.0651	0.0647	0.0642	0.0634	0.0625	0.0599	0.0581	0.0557	0.0526	0.0484	0.0445	0.0393	0.0317	0.0218	0.00622	0.0059	0.00557	0.00524	0.00491	0.00458	0.00425	0.00391	0.00357	0.00323	0.00302	0.00281	0.0026	0.0026	0.0026	0.0026	0.0026	0.0026	0.025	0.026	10.2542	10.0299	9.80497	8.71186	10.0828	8.99578	9.6589	9.25886	9.23049	9.19964	9.10504	8.72794
SCO6099	ADSK	adenylyl-sulfate kinase	Cysteine Metabolism	0.0651	0.0647	0.0642	0.0634	0.0625	0.0599	0.0581	0.0557	0.0526	0.0484	0.0445	0.0393	0.0317	0.0218	0.00622	0.0059	0.00557	0.00524	0.00491	0.00458	0.00425	0.00391	0.00357	0.00323	0.00302	0.00281	0.0026	0.0026	0.0026	0.0026	0.0026	0.0026	0.025	0.026	10.0426	9.52704	9.19946	8.73362	9.74372	8.7347	9.50568	8.81083	9.09551	9.07883	8.87951	8.43528
SCO6100	PAPSR	phosphoadenylyl-sulfate reductase (thioredoxin)	Cysteine Metabolism	0.0651	0.0647	0.0642	0.0634	0.0625	0.0599	0.0581	0.0557	0.0526	0.0484	0.0445	0.0393	0.0317	0.0218	0.00622	0.0059	0.00557	0.00524	0.00491	0.00458	0.00425	0.00391	0.00357	0.00323	0.00302	0.00281	0.0026	0.0026	0.0026	0.0026	0.0026	0.0026	0.025	0.026	9.55386	9.31601	8.80322	8.17237	9.25813	8.65817	9.12143	8.75369	8.5902	8.52459	8.51636	8.34967
SCO6102	FADRx2	FAD reductase	Cofactor and Prosthetic Group Biosynthesis	0.0133	0.0133	0.0131	0.013	0.0128	0.0123	0.0119	0.0114	0.0108	0.00992	0.00912	0.00805	0.00649	0.00447	0.00128	0.00121	0.00115	0.00108	0.00101	0.000948	0.000885	0.000823	0.000763	0.000696	0.000692	0.000668	0.000635	0.000682	0.000709	0.000687	0.000736	0.00075	0.00517	0.00528	10.177	9.87923	9.55482	8.73659	9.88436	9.38678	9.44675	9.15419	9.31655	8.98756	8.90018	8.58106
SCO6131	MDDCP1	murein D_D-carboxypeptidase (murein5px4p)	Murein Biosynthesis	0.00567	0.00563	0.00558	0.00552	0.00544	0.00522	0.00506	0.00485	0.00458	0.00422	0.00388	0.00342	0.00276	0.00189	0.000541	0.000513	0.000485	0.000456	0.000428	0.000399	0.00037	0.00034	0.000311	0.000281	0.000263	0.000244	0.000226	0.000226	0.000226	0.000226	0.000226	0.000226	0.00218	0.00226	7.50098	7.70634	7.49225	7.63573	7.34217	7.08031	7.38608	7.63028	7.49826	7.73395	7.84102	7.51366
SCO6201	GLXCL	glyoxalate carboligase	Glyoxylate Metabolism	0.000177	0.000175	0.000174	0.000172	0.00017	0.000163	0.000158	0.000151	0.000143	0.000131	0.000121	0.000107	8.59e-05	5.9e-05	1.69e-05	1.6e-05	1.51e-05	1.42e-05	1.33e-05	1.24e-05	1.15e-05	1.06e-05	9.68e-06	8.75e-06	8.18e-06	7.62e-06	7.05e-06	7.05e-06	7.05e-06	7.05e-06	7.05e-06	7.05e-06	6.79e-05	7.05e-05	5.49193	5.24305	5.43623	5.45732	5.21288	5.19492	5.0582	5.09477	5.21099	5.15821	5.21175	5.0873
SCO6205	TRSARr	tartronate semialdehyde reductase	Alternate Carbon Metabolism	0.000177	0.000175	0.000174	0.000172	0.00017	0.000163	0.000158	0.000151	0.000143	0.000131	0.000121	0.000107	8.59e-05	5.9e-05	1.69e-05	1.6e-05	1.51e-05	1.42e-05	1.33e-05	1.24e-05	1.15e-05	1.06e-05	9.68e-06	8.75e-06	8.18e-06	7.62e-06	7.05e-06	7.05e-06	7.05e-06	7.05e-06	7.05e-06	7.05e-06	6.79e-05	7.05e-05	7.63207	7.7335	7.54928	7.68191	7.79078	7.4809	7.64348	7.63069	7.60857	7.5491	7.4651	7.47137
SCO6210	URIC	uricase	Unassigned	0	0	0	0	0	0	0	0	0	0	0	0	0	0	0	0	0	0	0	0	0	0	0	0	0	-2.79e-16	-2.23e-16	0	2.64e-15	0	0	0	6.69e-17	4.74e-16	4.97848	5.10735	5.16461	5.25723	5.23826	5.00013	4.97296	5.19016	4.94486	4.95211	4.99809	5.09908
SCO6211	URIC	uricase	Unassigned	0	0	0	0	0	0	0	0	0	0	0	0	0	0	0	0	0	0	0	0	0	0	0	0	0	-2.79e-16	-2.23e-16	0	2.64e-15	0	0	0	6.69e-17	4.74e-16	4.95198	4.8484	5.00309	5.05066	4.90546	5.03785	4.83806	4.96206	4.82017	4.98936	4.86902	4.66716
SCO6222	ALATA_L	L-alanine transaminase	Alanine and Aspartate Metabolism	-0.161	-0.16	-0.158	-0.157	-0.154	-0.148	-0.143	-0.138	-0.13	-0.12	-0.11	-0.0971	-0.0782	-0.0537	-0.0154	-0.0146	-0.0138	-0.0129	-0.0121	-0.0113	-0.0105	-0.00965	-0.00881	-0.00796	-0.00745	-0.00694	-0.00642	-0.00642	-0.00642	-0.00642	-0.00642	-0.00642	-0.0618	0.0642	7.99984	8.07374	8.02332	8.0412	7.98716	7.85689	8.28024	7.85494	8.04263	7.88404	8.01656	7.74576
SCO6243	MALS	malate synthase	Anaplerotic Reactions	0.0039	0.00387	0.00384	0.00379	0.00374	0.00359	0.00348	0.00333	0.00315	0.0029	0.00266	0.00235	0.00189	0.0013	0.000372	0.000353	0.000333	0.000314	0.000294	0.000274	0.000254	0.000234	0.000213	0.000193	0.000181	0.000168	0.000156	0.000156	0.000156	0.000156	0.000156	0.000156	0.0015	0.00155	6.59149	6.72928	6.52578	6.53683	6.52352	6.52494	6.75203	6.488	6.63226	6.61377	6.48667	6.31376
SCO6247	ALLTN	allantoinase	Nitrogen Metabolism	0	0	0	0	0	0	0	0	0	0	0	0	0	0	0	0	0	0	0	0	0	0	0	0	0	0	-2.23e-16	0	0	0	0	0	-6.96e-18	3.94e-17	5.55023	5.64519	5.72837	5.70058	5.67013	5.5822	5.68418	5.39925	5.43219	5.38575	5.54805	5.50495
SCO6260	HEX1	glucokinase (D-glucose:ATP)	Glycolysis and Gluconeogenesis	0.111	0.11	0.109	0.108	0.107	0.3	0.099	0.095	0.0897	0.0826	0.0759	0.067	0.127	0.0371	0.0106	0.01	0.00949	0.00894	0.00838	0.00781	0.00724	0.00666	0.00608	0.0055	0.00514	0.00479	0.00443	0.00443	0.00443	0.00443	0.00443	0.00443	0.0511	0.0643	7.4336	7.41255	7.52115	7.20293	7.42472	7.02658	7.24704	7.38992	6.98581	7.2499	7.11309	7.24387
SCO6269	AKGDH2	2-Oxogluterate dehydrogenase (NADP via ferredoxin)	Citric Acid Cycle	0.333	0.33	0.326	0.32	0.3	0	0.21	0.295	0.318	0.351	0.319	0.204	0	0	0	0	0	0	0	0	0	0	0	0	0	0	0	0	0	0	0	0	0.103	0.148	9.59265	9.22218	10.8796	10.7738	11.3659	8.80556	9.2388	9.1178	9.64012	9.49092	9.41787	9.05936
SCO6270	AKGDH2	2-Oxogluterate dehydrogenase (NADP via ferredoxin)	Citric Acid Cycle	0.333	0.33	0.326	0.32	0.3	0	0.21	0.295	0.318	0.351	0.319	0.204	0	0	0	0	0	0	0	0	0	0	0	0	0	0	0	0	0	0	0	0	0.103	0.148	8.67645	8.88014	10.1916	9.89384	10.6109	9.05649	8.99595	8.71025	9.17943	9.02681	9.00357	8.75604
SCO6271	ACCOAC	acetyl-CoA carboxylase	Membrane Lipid Metabolism	0.163	0.162	0.16	0.159	0.156	0.15	0.145	0.139	0.132	0.121	0.111	0.0983	0.0792	0.0593	0.0169	0.016	0.0151	0.0142	0.022	0.0124	0.0114	0.0105	0.00963	0.0087	0.00845	0.00964	0.012	0.0165	0.0205	0.0244	0.0291	0.0343	0.0665	0.062	10.4017	10.1458	11.2503	11.2987	11.2846	8.42503	8.88606	8.84704	9.16809	9.0619	9.16874	9.14727
SCO6292	DHDPS	dihydrodipicolinate synthase	Threonine and Lysine Metabolism	0.0395	0.0393	0.039	0.0385	0.038	0.0364	0.0353	0.0338	0.032	0.0294	0.027	0.0239	0.0192	0.0132	0.00377	0.00358	0.00338	0.00318	0.00298	0.00278	0.00258	0.00237	0.00217	0.00196	0.00183	0.00171	0.00158	0.00158	0.00158	0.00158	0.00158	0.00158	0.0152	0.0158	5.75077	5.81727	6.222	6.33236	6.8979	5.87694	5.75407	5.83039	5.85753	5.89433	5.84357	5.71753
SCO6320	CLt3_2	chloride transport out via proton antiport (2:1)	Inorganic Ion Transport and Metabolism	0.000466	0.000463	0.000459	0.000454	0.000447	0.000429	0.000415	0.000399	0.000376	0.000346	0.000318	0.000281	0.000226	0.000156	4.44e-05	4.22e-05	3.98e-05	3.75e-05	3.51e-05	3.28e-05	3.04e-05	2.8e-05	2.55e-05	2.31e-05	2.16e-05	2.01e-05	1.86e-05	1.86e-05	1.86e-05	1.86e-05	1.86e-05	1.86e-05	0.000179	0.000186	6.7584	7.25262	6.99925	7.33245	6.9698	7.17639	6.9492	7.14996	7.29012	7.05991	7.40585	7.18593
SCO6417	ALLTNt2r	allantoin transport in via proton symport	Transport and Membrane	0	0	0	0	0	0	0	0	0	0	0	0	0	0	0	0	0	0	0	0	0	0	0	0	0	2.79e-16	0	0	-2.64e-15	0	0	0	-7.38e-17	4.71e-16	5.1917	5.41343	5.53673	5.63336	5.77814	5.19743	5.38856	5.82237	5.43038	5.55358	5.50799	5.66616
SCO6423	OCTNLL	Octanoate non-lipoylated apo domain ligase	Cofactor and Prosthetic Group Biosynthesis	0.00203	0.00202	0.002	0.00198	0.00195	0.00187	0.00181	0.00174	0.00164	0.00151	0.00139	0.00122	0.000987	0.000678	0.000194	0.000184	0.000174	0.000163	0.000153	0.000143	0.000132	0.000122	0.000111	0.0001	9.4e-05	8.75e-05	8.1e-05	8.1e-05	8.1e-05	8.1e-05	8.1e-05	8.1e-05	0.00078	0.000809	6.24301	6.22637	6.18659	6.36566	5.90279	7.37954	6.73309	6.42564	6.49024	6.22832	6.24016	5.93115
SCO6438	DAPDC	diaminopimelate decarboxylase	Threonine and Lysine Metabolism	0.017	0.0169	0.0167	0.0165	0.0163	0.0156	0.0151	0.0145	0.0137	0.0126	0.0116	0.0103	0.00826	0.00567	0.00162	0.00154	0.00145	0.00137	0.00128	0.00119	0.00111	0.00102	0.000931	0.000841	0.000787	0.000733	0.000678	0.000678	0.000678	0.000678	0.000678	0.000678	0.00653	0.00677	8.82588	8.56885	8.76647	8.07394	8.42479	7.28458	7.82017	7.60806	7.38573	7.47617	7.33517	7.24493
SCO6467	PSSA161	Phosphatidylserine syntase (n-C16:1)	Glycerophospholipid Metabolism	0.000193	0.000192	0.00019	0.000188	0.000185	0.000178	0.000172	0.000165	0.000156	0.000144	0.000132	0.000117	9.38e-05	6.44e-05	1.84e-05	1.75e-05	1.65e-05	1.55e-05	1.46e-05	1.36e-05	1.26e-05	1.16e-05	1.06e-05	9.56e-06	8.94e-06	8.32e-06	7.7e-06	7.7e-06	7.7e-06	7.7e-06	7.7e-06	7.7e-06	7.42e-05	7.7e-05	8.42682	8.28809	8.15721	7.79883	8.03855	7.43666	7.62686	7.56838	7.43438	7.17881	7.42786	7.84482
SCO6468	PSD161	Phosphatidylserine decarboxylase (n-C16:1)	Glycerophospholipid Metabolism	0.000193	0.000192	0.00019	0.000188	0.000185	0.000178	0.000172	0.000165	0.000156	0.000144	0.000132	0.000117	9.38e-05	6.44e-05	1.84e-05	1.75e-05	1.65e-05	1.55e-05	1.46e-05	1.36e-05	1.26e-05	1.16e-05	1.06e-05	9.56e-06	8.94e-06	8.32e-06	7.7e-06	7.7e-06	7.7e-06	7.7e-06	7.7e-06	7.7e-06	7.42e-05	7.7e-05	9.07404	8.96111	8.75721	8.40618	8.80571	8.15986	8.37311	8.1004	8.35373	7.95498	8.11376	8.19534
SCO6473	CCCR	crotonyl-CoA carboxylase/reductase	Unassigned	0	0	0	0	0	0	0	0	0	0	0	0	0	0	0	0	0	0	0	0	0	0	0	0	0	0	1.25e-16	0	0	0	0	0	3.91e-18	2.21e-17	7.0106	6.99026	7.04462	7.88024	6.70435	7.52137	7.35849	7.10531	7.26274	7.41126	7.45056	6.75036
SCO6497	TKT1	transketolase	Pentose Phosphate Pathway	0.0244	0.0243	0.0241	0.0238	0.191	0.306	0.34	0.356	0.354	0.334	0.314	0.28	0.221	0.14	0.00466	0.00442	0.00418	0.00393	0.0113	0.0116	0.0128	0.0136	0.0144	0.0169	0.0225	0.0208	0.0192	0.0199	0.0205	0.021	0.0218	0.0225	0.1	0.132	4.82758	4.83635	4.73754	5.0099	5.02728	4.8178	4.73723	4.8713	4.83104	4.97912	4.7258	4.70528
SCO6560	NADH17	NADH dehydrogenase (menaquinone-9; 3 protons)	Oxidative Phosphorylation	8.64	8.59	8.52	8.44	8.64	8.59	8.46	8.23	7.87	7.35	6.87	6.21	5.22	3.93	1.89	1.85	1.81	1.77	1.75	1.71	1.68	1.64	1.6	1.57	1.56	1.53	1.51	1.51	1.51	1.51	1.52	1.52	4.22	3.13	5.44213	5.38114	5.35848	5.48057	5.29206	5.15158	5.17317	5.51232	5.1927	5.2878	5.40579	5.1994
SCO6561	FDH	formate dehydrogenase	Alternate Carbon Metabolism	0.0086	0.00854	0.00847	0.00838	0.00826	0.00791	0.00767	0.00736	0.00695	0.0064	0.00588	0.00519	0.00418	0.00287	0.000821	0.000778	0.000736	0.000692	0.000649	0.000605	0.000561	0.000516	0.000471	0.000426	0.000398	0.000371	0.000343	0.000343	0.000343	0.000343	0.000343	0.000343	0.0033	0.00343	5.53819	5.72329	5.53037	5.83565	5.61358	5.8288	5.74918	5.73518	5.64523	5.68769	5.69301	5.62256
SCO6562	DPR	2-dehydropantoate 2-reductase	Cofactor and Prosthetic Group Biosynthesis	0.0005	0.000497	0.000493	0.000487	0.00048	0.00046	0.000446	0.000428	0.000404	0.000372	0.000342	0.000302	0.000243	0.000167	4.78e-05	4.53e-05	4.28e-05	4.03e-05	3.78e-05	3.52e-05	3.26e-05	3e-05	2.74e-05	2.48e-05	2.32e-05	2.16e-05	2e-05	2e-05	2e-05	2e-05	2e-05	2e-05	0.000192	0.0002	6.19313	6.24124	6.21445	6.47461	6.0467	6.1548	6.17636	5.97063	6.14158	6.20664	6.26353	5.91129
SCO6564	2MBCOATA	2-Methyl-butanoyl-CoA-ACP transacylase	Membrane Lipid Metabolism	0.00925	0.00919	0.00911	0.00901	0.00888	0.00851	0.00825	0.00792	0.00748	0.00688	0.00633	0.00559	0.0045	0.00309	0.000883	0.000837	0.000791	0.000745	0.000698	0.000651	0.000603	0.000555	0.000507	0.000458	0.000429	0.000399	0.000369	0.000369	0.000369	0.000369	0.000369	0.000369	0.00356	0.00369	6.51615	6.53476	6.56817	6.35298	6.59598	6.09479	6.01358	6.07588	6.16974	6.19359	6.18703	6.03319
SCO6573	MI1PS2	myo-Inositol-1-phosphate synthase	Inositol Phosphate Metabolism	0.000787	0.000782	0.000775	0.000767	0.000756	0.000724	0.000702	0.000674	0.000636	0.000585	0.000538	0.000475	0.000383	0.000263	7.51e-05	7.12e-05	6.73e-05	6.34e-05	5.94e-05	5.54e-05	5.13e-05	4.72e-05	4.31e-05	3.9e-05	3.65e-05	3.4e-05	3.14e-05	3.14e-05	3.14e-05	3.14e-05	3.14e-05	3.14e-05	0.000302	0.000314	6.66407	6.68276	6.53372	6.79794	6.26126	6.69973	6.61997	6.65789	6.5991	6.61566	6.71877	6.84277
SCO6585	SUCOAS	succinyl-CoA synthetase (ADP-forming)	Citric Acid Cycle	-2.83	-2.81	-2.79	-2.77	-2.36	-1.88	-1.69	-1.54	-1.41	-1.3	-1.2	-1.09	-0.956	-0.799	-0.569	-0.557	-0.545	-0.532	-0.506	-0.49	-0.472	-0.455	-0.438	-0.416	-0.389	-0.386	-0.382	-0.38	-0.378	-0.377	-0.374	-0.372	-1.05	0.848	6.14604	6.18883	6.23257	6.13781	6.99327	6.37524	6.21942	6.25998	6.21271	6.2679	6.0944	6.28583
SCO6586	SUCOAS	succinyl-CoA synthetase (ADP-forming)	Citric Acid Cycle	-2.83	-2.81	-2.79	-2.77	-2.36	-1.88	-1.69	-1.54	-1.41	-1.3	-1.2	-1.09	-0.956	-0.799	-0.569	-0.557	-0.545	-0.532	-0.506	-0.49	-0.472	-0.455	-0.438	-0.416	-0.389	-0.386	-0.382	-0.38	-0.378	-0.377	-0.374	-0.372	-1.05	0.848	5.50164	5.49777	5.61843	5.58391	5.68195	5.47385	5.43252	5.2823	5.59722	5.35766	5.42711	5.32911
SCO6658	GND2	phosphogluconate dehydrogenase (NAD)	Pentose Phosphate Pathway	0.187	0.186	0.185	0.182	0.683	1.02	1.12	1.17	1.15	1.09	1.02	0.909	0.72	0.459	0.0249	0.0236	0.0223	0.021	0.0425	0.0429	0.0458	0.0478	0.0493	0.0563	0.0727	0.0672	0.0622	0.0643	0.066	0.0677	0.0698	0.0721	0.344	0.427	9.10898	8.65772	8.92188	8.27815	9.57492	8.65855	8.76312	8.71509	8.90036	8.53736	8.18711	8.37701
SCO6661	G6PDH2	glucose 6-phosphate dehydrogenase	Pentose Phosphate Pathway	0	0	0	0	0	0.198	0	0	0	0	0	0	0.0732	0	0	0	0	0	0	0	0	0	0	0	0	0	0	0	0	0	0	0	0.00847	0.0369	9.89508	9.37547	9.58648	8.89276	9.83906	9.67693	9.52904	9.4652	9.43658	8.95663	8.75074	9.26368
SCO6663	TKT1	transketolase	Pentose Phosphate Pathway	0.0244	0.0243	0.0241	0.0238	0.191	0.306	0.34	0.356	0.354	0.334	0.314	0.28	0.221	0.14	0.00466	0.00442	0.00418	0.00393	0.0113	0.0116	0.0128	0.0136	0.0144	0.0169	0.0225	0.0208	0.0192	0.0199	0.0205	0.021	0.0218	0.0225	0.1	0.132	10.653	10.4576	10.6824	10.0366	10.5942	10.2737	11.0653	10.7814	10.2894	10.0063	9.95342	10.1095
SCO6732	ECOAH2	3-hydroxyacyl-CoA dehydratase (3-hydroxyhexanoyl-CoA)	Membrane Lipid Metabolism	0.00203	0.00202	0.002	0.00198	0.00195	0.00187	0.00181	0.00174	0.00164	0.00151	0.00139	0.00122	0.000987	0.000687	0.000196	0.000186	0.000176	0.000165	0.000157	0.000148	0.00014	0.000133	0.000127	0.000118	0.000131	0.000134	0.000132	0.000156	0.000169	0.000158	0.000183	0.00019	0.0008	0.000792	7.33049	7.30994	7.33017	7.35841	7.19318	7.31687	7.28598	7.3175	7.14096	7.04941	7.1322	7.24334
SCO6763	DMATT	dimethylallyltranstransferase	Cofactor and Prosthetic Group Biosynthesis	0.00229	0.00227	0.00226	0.00223	0.0022	0.00211	0.00204	0.00196	0.00185	0.0017	0.00157	0.00138	0.00111	0.000765	0.000219	0.000207	0.000196	0.000184	0.000173	0.000161	0.000149	0.000137	0.000125	0.000113	0.000106	9.88e-05	9.14e-05	9.14e-05	9.14e-05	9.14e-05	9.14e-05	9.14e-05	0.00088	0.000913	8.8079	8.86496	9.14528	8.45766	8.86512	8.81062	9.14434	9.09711	8.68617	8.70917	8.7322	8.70088
SCO6767	MECDPDH2	2C-methyl-D-erythritol 2_4 cyclodiphosphate dehydratase	Cofactor and Prosthetic Group Biosynthesis	0.016	0.0159	0.0158	0.0156	0.0154	0.0147	0.0143	0.0137	0.0129	0.0119	0.0109	0.00966	0.00778	0.00534	0.00153	0.00145	0.00137	0.00129	0.00121	0.00113	0.00104	0.00096	0.000877	0.000792	0.000741	0.00069	0.000639	0.000639	0.000639	0.000639	0.000639	0.000639	0.00615	0.00638	7.93504	8.02105	8.21153	7.90022	8.28848	8.41255	8.63186	8.49402	8.43529	8.34517	8.24462	7.96864
SCO6768	DXPS	1-deoxy-D-xylulose 5-phosphate synthase	Cofactor and Prosthetic Group Biosynthesis	0.0169	0.0168	0.0167	0.0165	0.0162	0.0156	0.0151	0.0145	0.0137	0.0126	0.0116	0.0102	0.00822	0.00564	0.00161	0.00153	0.00145	0.00136	0.00128	0.00119	0.0011	0.00101	0.000926	0.000837	0.000783	0.000729	0.000675	0.000675	0.000675	0.000675	0.000675	0.000675	0.0065	0.00674	6.0089	5.99147	6.12786	5.97479	6.16478	6.42464	7.09195	6.79031	6.9056	6.54349	6.50263	6.30548
SCO6787	ACOAD1f	acyl-CoA dehydrogenase (butanoyl-CoA)	Membrane Lipid Metabolism	0	0	0	0	0	0	0	0	0	0	0	0	0	0	0	0	0	0	0	0	0	0	0	0	0	0	2.77e-17	0	0	0	0	0	8.64e-19	4.89e-18	5.06768	5.03608	4.92929	5.12694	5.14025	5.19266	5.20483	5.06902	5.16977	5.22542	5.27563	4.92713
SCO6788	ACACT2r	acetyl-CoA C-acyltransferase (butanoyl-CoA) (r)	Membrane Lipid Metabolism	0.00203	0.00202	0.002	0.00198	0.00195	0.00187	0.00181	0.00174	0.00164	0.00151	0.00139	0.00122	0.000987	0.000687	0.000196	0.000186	0.000176	0.000165	0.000157	0.000148	0.00014	0.000133	0.000127	0.000118	0.000131	0.000134	0.000132	0.000156	0.000169	0.000158	0.000183	0.00019	0.0008	0.000792	7.36346	7.59856	7.57313	7.49738	7.54037	7.49771	7.38425	7.53494	7.53494	7.38479	7.54863	7.68507
SCO6818	PGM	phosphoglycerate mutase	Glycolysis and Gluconeogenesis	-3.89e-16	7.77e-16	4.72e-16	-6.38e-16	0.395	0.991	1.18	1.28	1.3	1.24	1.17	1.05	0.823	0.507	0	0	0	0	0.0123	0.017	0.0258	0.0331	0.0397	0.0555	0.0852	0.0786	0.0727	0.076	0.079	0.0817	0.0853	0.089	0.336	0.483	4.60953	4.65806	4.67194	4.61752	4.55221	5.02871	5.50869	5.06814	5.16169	5.00958	4.92242	4.86269
SCO6819	PSCVT	3-phosphoshikimate 1-carboxyvinyltransferase	Tyrosine Tryptophan and Phenylalanine Metabolism	0.0491	0.0488	0.0484	0.0478	0.0471	0.0452	0.0438	0.042	0.0397	0.0365	0.0336	0.0296	0.0239	0.0164	0.00469	0.00444	0.0042	0.00395	0.00371	0.00345	0.0032	0.00295	0.00269	0.00243	0.00228	0.00212	0.00196	0.00196	0.00196	0.00196	0.00196	0.00196	0.0189	0.0196	4.67002	4.52893	4.60952	4.77785	4.60853	4.99476	5.12098	4.97686	5.04324	4.86572	4.87211	4.74595
SCO6833	IBMi	isobutyryl-CoA mutase (irreversible)	Butanoate Metabolism	0.00888	0.00883	0.00875	0.00865	0.00853	0.00818	0.00793	0.0076	0.00718	0.00661	0.00608	0.00536	0.00432	0.00298	0.00085	0.000806	0.000762	0.000717	0.000674	0.00063	0.000587	0.000544	0.000503	0.000458	0.000449	0.000429	0.000406	0.00043	0.000443	0.000432	0.000457	0.000463	0.00344	0.00353	6.67807	6.84542	6.70551	7.17264	6.54462	7.0817	6.86551	7.11333	6.79429	7.05551	7.08025	6.66181
SCO6834	TRDR	thioredoxin reductase (NADPH)	Oxidative Phosphorylation	0.0872	0.0866	0.0859	0.0849	0.0837	0.0802	0.0778	0.0746	0.0705	0.0649	0.0596	0.0526	0.0424	0.0291	0.00832	0.00789	0.00746	0.00702	0.00658	0.00613	0.00569	0.00523	0.00478	0.00432	0.00404	0.00376	0.00348	0.00348	0.00348	0.00348	0.00348	0.00348	0.0335	0.0348	4.76808	4.83159	4.94425	4.82687	4.99186	4.87537	4.99428	5.08145	4.69947	4.96216	4.71196	4.89464
SCO6954	NADH17	NADH dehydrogenase (menaquinone-9; 3 protons)	Oxidative Phosphorylation	8.64	8.59	8.52	8.44	8.64	8.59	8.46	8.23	7.87	7.35	6.87	6.21	5.22	3.93	1.89	1.85	1.81	1.77	1.75	1.71	1.68	1.64	1.6	1.57	1.56	1.53	1.51	1.51	1.51	1.51	1.52	1.52	4.22	3.13	5.24559	5.39131	5.38932	5.52141	5.4428	5.30568	5.30047	5.3488	5.28988	5.25086	5.30612	5.48075
SCO6956	NADH17	NADH dehydrogenase (menaquinone-9; 3 protons)	Oxidative Phosphorylation	8.64	8.59	8.52	8.44	8.64	8.59	8.46	8.23	7.87	7.35	6.87	6.21	5.22	3.93	1.89	1.85	1.81	1.77	1.75	1.71	1.68	1.64	1.6	1.57	1.56	1.53	1.51	1.51	1.51	1.51	1.52	1.52	4.22	3.13	6.82719	6.78688	6.82444	7.0488	7.16053	7.04912	6.96798	7.40309	6.91437	7.0023	7.12235	7.33086
SCO6971	PC6AS	precorrin-6A synthase	Cofactor and Prosthetic Group Biosynthesis	0.000242	0.00024	0.000238	0.000236	0.000232	0.000223	0.000216	0.000207	0.000196	0.00018	0.000165	0.000146	0.000118	8.08e-05	2.31e-05	2.19e-05	2.07e-05	1.95e-05	1.83e-05	1.7e-05	1.58e-05	1.45e-05	1.33e-05	1.2e-05	1.12e-05	1.04e-05	9.66e-06	9.66e-06	9.66e-06	9.66e-06	9.66e-06	9.66e-06	9.3e-05	9.65e-05	6.07384	6.08019	6.06532	5.98368	5.89327	5.92812	5.96225	5.79758	5.98479	6.0823	6.11648	6.01016
SCO7000	ICDHyr	isocitrate dehydrogenase (NADP)	Citric Acid Cycle	0.904	0.899	0.893	0.885	0.888	0.965	0.979	0.972	0.942	0.888	0.836	0.76	0.641	0.479	0.235	0.232	0.228	0.224	0.215	0.217	0.215	0.213	0.211	0.21	0.213	0.208	0.204	0.202	0.2	0.198	0.196	0.194	0.492	0.335	10.0419	9.78749	10.0243	9.24903	9.8506	9.47331	10.2281	10.1041	10.142	9.88518	9.79296	9.79841
SCO7036	ARGSS	argininosuccinate synthase	Arginine and Proline Metabolism	0.0192	0.0191	0.0189	0.0187	0.0184	0.0176	0.0171	0.0164	0.0155	0.0143	0.0131	0.0116	0.00933	0.0064	0.00183	0.00174	0.00164	0.00154	0.00145	0.00135	0.00125	0.00115	0.00105	0.00095	0.000889	0.000827	0.000765	0.000765	0.000765	0.000765	0.000765	0.000765	0.00737	0.00765	9.63269	8.61448	8.86414	8.50595	9.10428	8.77885	8.31485	7.39899	8.27553	7.75512	8.50107	7.77985
SCO7040	GAPD	glyceraldehyde-3-phosphate dehydrogenase	Glycolysis and Gluconeogenesis	0.231	0.229	0.227	0.225	0.616	1.2	1.38	1.48	1.48	1.41	1.33	1.19	0.935	0.584	0.022	0.0209	0.0197	0.0186	0.0297	0.0333	0.0409	0.0469	0.0524	0.0669	0.096	0.0886	0.082	0.0854	0.0884	0.0911	0.0947	0.0984	0.425	0.539	6.02796	6.15357	5.66032	6.02862	6.31649	5.31861	5.34169	5.54373	6.39811	6.04535	6.16854	6.13283
SCO7047	UDCPDP	undecaprenyl-diphosphatase	Cell Envelope Biosynthesis	0.0226	0.0224	0.0222	0.022	0.0217	0.0208	0.0201	0.0193	0.0182	0.0168	0.0154	0.0136	0.011	0.00753	0.00215	0.00204	0.00193	0.00182	0.0017	0.00159	0.00147	0.00135	0.00124	0.00112	0.00105	0.000973	0.000901	0.000901	0.000901	0.000901	0.000901	0.000901	0.00867	0.009	5.64309	5.6314	5.62933	5.36935	5.53382	5.28474	5.37417	5.22113	5.34291	5.25472	5.44218	5.30541
SCO7109	SUCD3	succinate dehydrogenase (menaquione-9)	Oxidative Phosphorylation	2.96	2.94	2.92	2.89	2.49	2	1.81	1.65	1.52	1.4	1.29	1.17	1.02	0.842	0.582	0.569	0.556	0.543	0.516	0.499	0.481	0.463	0.446	0.422	0.395	0.391	0.387	0.385	0.383	0.382	0.38	0.377	1.1	0.896	4.74147	4.54014	4.53043	4.75432	4.64514	4.59491	4.56743	4.64888	4.59265	4.6043	4.63457	4.60171
SCO7120	CYOO	cytochrome o oxidase (menaquinol-9: 2 protons)	Oxidative Phosphorylation	7.27	7.23	7.17	7.1	7.39	7.52	7.46	7.3	7	6.55	6.12	5.53	4.64	3.46	1.59	1.56	1.53	1.5	1.48	1.45	1.42	1.4	1.37	1.34	1.34	1.32	1.29	1.29	1.3	1.3	1.3	1.3	3.65	2.72	5.1141	5.32049	5.25576	5.25842	5.01762	5.39189	5.24806	5.47301	5.31968	5.17417	5.30504	5.26387
SCO7123	AKGDH	2-Oxogluterate dehydrogenase	Citric Acid Cycle	2.62	2.61	2.59	2.57	2.18	2	1.59	1.35	1.2	1.04	0.967	0.963	1.02	0.842	0.581	0.569	0.556	0.543	0.515	0.499	0.481	0.463	0.445	0.422	0.395	0.391	0.387	0.385	0.383	0.382	0.38	0.377	0.991	0.776	6.76569	7.00173	6.81401	7.15083	6.99895	6.73218	6.9546	6.83216	6.82603	6.82015	6.90086	7.19918
SCO7124	PDH	pyruvate dehydrogenase	Glycolysis and Gluconeogenesis	1.17	1.16	1.16	1.15	1.14	1.21	1.22	1.2	1.16	1.09	1.02	0.921	0.771	0.574	0.262	0.257	0.252	0.247	0.246	0.237	0.234	0.23	0.226	0.224	0.226	0.223	0.221	0.224	0.227	0.23	0.233	0.237	0.599	0.437	4.67029	4.80265	4.72783	5.09663	4.66883	5.02937	4.8703	4.94398	4.91711	4.96592	4.8981	4.92011
SCO7153	GLCt2	D-glucose transport in via proton symport	Transport and Membrane	0.53	0.526	0.522	0.516	0.79	1.12	1.22	1.26	1.24	1.17	1.1	0.976	0.774	0.496	0.0517	0.049	0.0463	0.0436	0.0508	0.0507	0.053	0.0544	0.0554	0.0618	0.0779	0.072	0.0667	0.0687	0.0705	0.0721	0.0743	0.0765	0.417	0.457	10.2057	10.549	10.2039	10.046	9.99578	8.25103	9.38425	9.05641	8.17982	8.44977	8.28899	7.74574
SCO7154	KARA1i	acetohydroxy acid isomeroreductase	Valine Leucine and Isoleucine Metabolism	0.0888	0.0883	0.0875	0.0865	0.0853	0.0817	0.0792	0.076	0.0718	0.0661	0.0607	0.0536	0.0432	0.0297	0.00848	0.00804	0.0076	0.00715	0.00671	0.00625	0.0058	0.00534	0.00488	0.00442	0.00415	0.00388	0.0036	0.00362	0.00363	0.00362	0.00365	0.00365	0.0342	0.0354	6.77457	7.09029	6.64916	7.19293	6.48838	7.08935	6.89842	7.02485	7.05419	6.98079	6.97182	6.48085
SCO7221	GERMC	germicidine synthase (germicidin C)	Germicidin Biosynthesis	0	0	0	0	0	0	0	0	0	0	0	0	0	0	0	0	0	0	0	0	0	0	0	0	0	0	1.25e-16	0	0	0	0	0	3.91e-18	2.21e-17	7.40213	6.93056	7.28944	7.18622	7.16861	7.04233	6.88113	7.15834	7.24551	6.83358	6.97311	7.0818
SCO7234	CYOO	cytochrome o oxidase (menaquinol-9: 2 protons)	Oxidative Phosphorylation	7.27	7.23	7.17	7.1	7.39	7.52	7.46	7.3	7	6.55	6.12	5.53	4.64	3.46	1.59	1.56	1.53	1.5	1.48	1.45	1.42	1.4	1.37	1.34	1.34	1.32	1.29	1.29	1.3	1.3	1.3	1.3	3.65	2.72	5.39861	5.62345	5.55153	5.73008	5.5069	5.74936	5.6685	5.55561	5.58686	5.66944	5.81097	5.6875
SCO7235	CYOO	cytochrome o oxidase (menaquinol-9: 2 protons)	Oxidative Phosphorylation	7.27	7.23	7.17	7.1	7.39	7.52	7.46	7.3	7	6.55	6.12	5.53	4.64	3.46	1.59	1.56	1.53	1.5	1.48	1.45	1.42	1.4	1.37	1.34	1.34	1.32	1.29	1.29	1.3	1.3	1.3	1.3	3.65	2.72	5.74183	5.78183	5.85194	5.9763	5.73522	5.88432	5.77011	5.95412	5.87214	5.86262	5.88046	5.77453
SCO7236	CYOO	cytochrome o oxidase (menaquinol-9: 2 protons)	Oxidative Phosphorylation	7.27	7.23	7.17	7.1	7.39	7.52	7.46	7.3	7	6.55	6.12	5.53	4.64	3.46	1.59	1.56	1.53	1.5	1.48	1.45	1.42	1.4	1.37	1.34	1.34	1.32	1.29	1.29	1.3	1.3	1.3	1.3	3.65	2.72	4.74525	4.78493	4.88449	4.88727	4.76176	4.75811	4.78493	4.67811	4.91757	4.79098	4.8125	4.82261
SCO7266	3OARi170	3-oxoacyl-[acyl-carrier-protein] reductase (iso-C17:0)	Cell Envelope Biosynthesis	0.00206	0.00205	0.00203	0.00201	0.00198	0.0019	0.00184	0.00176	0.00167	0.00153	0.00141	0.00124	0.001	0.000688	0.000197	0.000187	0.000176	0.000166	0.000156	0.000145	0.000134	0.000124	0.000113	0.000102	9.55e-05	8.89e-05	8.23e-05	8.23e-05	8.23e-05	8.23e-05	8.23e-05	8.23e-05	0.000792	0.000822	6.72393	6.6691	6.85342	6.62103	6.47757	6.64461	6.74827	6.84495	6.87444	6.78539	6.93508	6.94421
SCO7268	DADA	Deoxyadenosine deaminase	Nucleotide Salvage Pathway	0	0	0	0	0	0	0	0	0	0	0	0	0	0	0	0	0	0	1.84e-16	0	0	0	0	0	0	0	0	0	0	0	0	0	5.75e-18	3.25e-17	6.43544	6.41665	6.26497	6.47184	6.00913	6.17244	6.22682	6.03057	6.054	6.21911	6.45728	6.21994
SCO7298	TRDR	thioredoxin reductase (NADPH)	Oxidative Phosphorylation	0.0872	0.0866	0.0859	0.0849	0.0837	0.0802	0.0778	0.0746	0.0705	0.0649	0.0596	0.0526	0.0424	0.0291	0.00832	0.00789	0.00746	0.00702	0.00658	0.00613	0.00569	0.00523	0.00478	0.00432	0.00404	0.00376	0.00348	0.00348	0.00348	0.00348	0.00348	0.00348	0.0335	0.0348	8.42397	8.47326	8.59308	8.48309	8.1046	8.45383	8.67364	8.38656	8.55799	8.35629	8.48761	8.07596
SCO7311	LYSDC	lysine decarboxylase	Threonine and Lysine Metabolism	0.00367	0.00364	0.00361	0.00357	0.00352	0.00337	0.00327	0.00314	0.00296	0.00273	0.00251	0.00221	0.00178	0.00122	0.00035	0.000332	0.000314	0.000295	0.000277	0.000258	0.000239	0.00022	0.000201	0.000182	0.00017	0.000158	0.000146	0.000146	0.000146	0.000146	0.000146	0.000146	0.00141	0.00146	5.64675	5.72815	5.57824	5.79456	5.82045	5.56365	5.97188	5.82351	5.72287	5.61661	5.74515	5.6298
SCO7343	HMBS	hydroxymethylbilane synthase	Cofactor and Prosthetic Group Biosynthesis	0.00219	0.00218	0.00216	0.00213	0.0021	0.00202	0.00195	0.00187	0.00177	0.00163	0.0015	0.00132	0.00106	0.000731	0.000209	0.000198	0.000187	0.000176	0.000165	0.000154	0.000143	0.000131	0.00012	0.000108	0.000101	9.45e-05	8.74e-05	8.74e-05	8.74e-05	8.74e-05	8.74e-05	8.74e-05	0.000841	0.000873	7.53787	7.85138	7.80297	7.8349	7.47985	7.79703	7.94577	7.72769	7.85289	7.76734	7.86679	7.77043
SCO7362	ALCD19	alcohol dehydrogenase (glycerol)	Alternate Carbon Metabolism	0.00115	0.00114	0.00113	0.00112	0.0011	0	0.00102	0.000982	0.000927	0	0	0.000693	0.000558	0	0	0	0	0	0	0	0	0	0	0	0	0	0	0	0	0	0	0	0.000307	0.000475	6.24594	6.27366	6.29267	6.34683	6.33996	6.25505	6.36615	6.34998	6.35382	6.4447	6.37085	6.18369
SCO7443	PPM2	phosphopentomutase 2 (deoxyribose)	Alternate Carbon Metabolism	0	0	0	0	0	0	0	0	0	0	0	0	0	0	0	0	0	0	0	0	0	0	0	0	0	0	0	0	0	0	0	-2.97e-15	-9.27e-17	5.24e-16	8.21401	8.04493	8.20552	7.83323	7.74545	7.53437	8.22642	7.94588	7.96345	7.8467	8.1293	7.57117
SCO7500	ALLTNt2r	allantoin transport in via proton symport	Transport and Membrane	0	0	0	0	0	0	0	0	0	0	0	0	0	0	0	0	0	0	0	0	0	0	0	0	0	2.79e-16	0	0	-2.64e-15	0	0	0	-7.38e-17	4.71e-16	4.62447	4.75196	4.68192	4.74522	4.69124	4.7243	4.6938	4.77446	4.63819	4.73788	4.61467	4.54142
SCO7511	GAPD	glyceraldehyde-3-phosphate dehydrogenase	Glycolysis and Gluconeogenesis	0.231	0.229	0.227	0.225	0.616	1.2	1.38	1.48	1.48	1.41	1.33	1.19	0.935	0.584	0.022	0.0209	0.0197	0.0186	0.0297	0.0333	0.0409	0.0469	0.0524	0.0669	0.096	0.0886	0.082	0.0854	0.0884	0.0911	0.0947	0.0984	0.425	0.539	6.48934	6.47728	6.85132	6.76506	7.63746	7.43214	8.18876	8.21169	8.81278	9.22845	9.06891	9.09923
SCO7622	NADTRHD	NAD transhydrogenase	Oxidative Phosphorylation	0	0	0	0	0	0	0	0	0	0	0	0	0	0.0198	0.104	0.107	0.11	0.114	0.107	0.12	0.126	0.13	0.135	0.142	0.149	0.148	0.146	0.142	0.139	0.136	0.131	0.127	0.0729	0.0651	5.35544	5.59899	5.59647	5.76499	5.51646	5.74768	5.67987	5.78876	5.69537	5.6768	5.60283	5.79359
SCO7623	NADTRHD	NAD transhydrogenase	Oxidative Phosphorylation	0	0	0	0	0	0	0	0	0	0	0	0	0	0.0198	0.104	0.107	0.11	0.114	0.107	0.12	0.126	0.13	0.135	0.142	0.149	0.148	0.146	0.142	0.139	0.136	0.131	0.127	0.0729	0.0651	5.32492	5.34393	5.41596	5.54133	5.40189	5.36708	5.42836	5.57986	5.35382	5.29671	5.35861	5.15774
SCO7638	ENO	enolase	Glycolysis and Gluconeogenesis	0	0	0	0	0.395	0.991	1.18	1.28	1.3	1.24	1.17	1.05	0.823	0.507	0	0	0	0	0.0123	0.017	0.0258	0.0331	0.0397	0.0555	0.0852	0.0786	0.0727	0.076	0.079	0.0817	0.0853	0.089	0.336	0.483	6.46768	6.14325	6.64181	6.40281	6.26598	6.37613	6.39259	6.25167	6.21773	6.41787	6.33726	6.17498
References
Nieselt, Kay, et al. "The dynamic architecture of the metabolic switch in Streptomyces coelicolor." BMC genomics 11.1 (2010): 10.
Thomas, Louise, et al. "Metabolic switches and adaptations deduced from the proteomes of Streptomyces coelicolor wild type and phoP mutant grown in batch culture." Molecular & Cellular Proteomics 11.2 (2012): M111-013797.
[truncated: 34 more columns]
